# Supplementary material for: Global, regional, and national burden of tuberculosis due to smoking, 1990-2021: analysis for the Global Burden of Disease study
Source: Front Immunol. 2025 Jul 25;16:1624090. doi: 10.3389/fimmu.2025.1624090 (PMC12331698; doi:10.3389/fimmu.2025.1624090)
Supplement: Supplementary file 1 [file DataSheet1.xlsx]

## Sheet: TB due to smoking
	sex_name	Num_1990	ASR_1990	Num_2021	ASR_2021	EAPC_CI
DALYs	Both	10049593 (7862923-12461356)	229.42 (179.31-284.8)	5597576 (4372520-6928837)	64.79 (50.61-80.14)	-4.21 (-4.39--4.02)
DALYs	Female	870261 (652423-1108205)	39.29 (29.41-50.08)	433060 (320736-575458)	9.74 (7.19-12.91)	-4.57 (-4.73--4.41)
DALYs	Male	9179332 (7166159-11435317)	430.28 (335.65-537.16)	5164516 (4038185-6427927)	122.27 (95.63-152)	-4.19 (-4.37--4)
Deaths	Both	283383 (222230-355234)	6.79 (5.31-8.52)	159178 (125327-199503)	1.84 (1.45-2.31)	-4.33 (-4.5--4.15)
Deaths	Female	25724 (19216-32586)	1.19 (0.89-1.51)	13383 (10017-17955)	0.3 (0.22-0.4)	-4.56 (-4.73--4.39)
Deaths	Male	257660 (198460-324369)	13.17 (10.1-16.64)	145795 (114686-183032)	3.54 (2.79-4.46)	-4.36 (-4.54--4.19)
YLDs	Both	542586 (343280-791616)	12.47 (7.88-18.23)	465841 (293897-680068)	5.38 (3.38-7.85)	-2.98 (-3.1--2.85)
YLDs	Female	56877 (35149-86262)	2.56 (1.59-3.88)	39933 (23967-60724)	0.9 (0.54-1.36)	-3.59 (-3.76--3.42)
YLDs	Male	485709 (309316-706020)	23.15 (14.73-33.57)	425908 (268314-621577)	10.12 (6.38-14.74)	-2.93 (-3.06--2.81)
YLLs	Both	9507007 (7468190-11885793)	216.95 (170.41-271.4)	5131735 (4006172-6393632)	59.41 (46.39-74.03)	-4.3 (-4.49--4.1)
YLLs	Female	813384 (614321-1032972)	36.73 (27.64-46.68)	393127 (291936-528800)	8.84 (6.56-11.86)	-4.65 (-4.82--4.49)
YLLs	Male	8693623 (6719240-10916669)	407.13 (314.21-510.99)	4738608 (3707451-5901668)	112.15 (87.77-139.75)	-4.28 (-4.47--4.09)

## Sheet: extensive drug-resistant TB
	sex_name	Num_1990	ASR_1990	Num_2021	ASR_2021	EAPC_CI
DALYs	Both	0 (0-0)	0 (0-0)	54601 (25693-99898)	0.63 (0.3-1.16)	10.74 (4.6-17.24)
DALYs	Female	0 (0-0)	0 (0-0)	3941 (1681-7887)	0.09 (0.04-0.18)	10.44 (3.9-17.38)
DALYs	Male	0 (0-0)	0 (0-0)	50661 (24009-92307)	1.19 (0.56-2.17)	11.04 (5.01-17.43)
Deaths	Both	0 (0-0)	0 (0-0)	1565 (705-2925)	0.02 (0.01-0.03)	-2.82 (-7.63-2.24)
Deaths	Female	0 (0-0)	0 (0-0)	118 (46-245)	0 (0-0.01)	-5.33 (-11.73-1.53)
Deaths	Male	0 (0-0)	0 (0-0)	1447 (658-2699)	0.03 (0.02-0.07)	-1.87 (-6.17-2.62)
YLDs	Both	0 (0-0)	0 (0-0)	1691 (919-3205)	0.02 (0.01-0.04)	4.85 (0.43-9.46)
YLDs	Female	0 (0-0)	0 (0-0)	152 (83-269)	0 (0-0.01)	5.15 (-0.47-11.08)
YLDs	Male	0 (0-0)	0 (0-0)	1539 (833-2922)	0.04 (0.02-0.07)	5.06 (1-9.29)
YLLs	Both	0 (0-0)	0 (0-0)	52910 (24357-98303)	0.61 (0.28-1.14)	2.98 (0.42-5.61)
YLLs	Female	0 (0-0)	0 (0-0)	3789 (1574-7692)	0.09 (0.04-0.17)	0.57 (-3.39-4.69)
YLLs	Male	0 (0-0)	0 (0-0)	49121 (22809-90886)	1.16 (0.54-2.14)	3.97 (1.61-6.37)

## Sheet: drug-sensitive TB
	sex_name	Num_1990	ASR_1990	Num_2021	ASR_2021	EAPC_CI
DALYs	Both	9930532 (7776023-12278437)	226.68 (177.36-280.58)	5043552 (3933603-6275141)	58.37 (45.51-72.68)	-4.45 (-4.57--4.34)
DALYs	Female	861149 (643588-1090722)	38.87 (29.07-49.45)	385324 (281320-507763)	8.66 (6.32-11.41)	-4.89 (-5.01--4.77)
DALYs	Male	9069383 (7059623-11267664)	425.05 (330.54-528.74)	4658228 (3645328-5846264)	110.31 (86.27-138.52)	-4.43 (-4.54--4.31)
Deaths	Both	279795 (219080-351659)	6.7 (5.24-8.43)	143003 (110656-180190)	1.66 (1.28-2.09)	-4.57 (-4.69--4.46)
Deaths	Female	25416 (18979-32234)	1.18 (0.88-1.49)	11854 (8672-15782)	0.26 (0.19-0.35)	-4.88 (-5.01--4.76)
Deaths	Male	254378 (196363-321853)	13 (9.99-16.44)	131149 (101535-166594)	3.19 (2.47-4.06)	-4.6 (-4.71--4.49)
YLDs	Both	538173 (340939-786319)	12.37 (7.82-18.07)	441549 (278952-639736)	5.1 (3.21-7.4)	-3.07 (-3.17--2.98)
YLDs	Female	56524 (34950-85621)	2.54 (1.58-3.85)	37665 (22541-57422)	0.85 (0.51-1.29)	-3.73 (-3.88--3.59)
YLDs	Male	481649 (307169-698700)	22.95 (14.59-33.3)	403884 (255363-583819)	9.6 (6.07-13.91)	-3.02 (-3.11--2.93)
YLLs	Both	9392359 (7384313-11732655)	214.31 (168.41-268.22)	4602003 (3573802-5746206)	53.28 (41.38-66.53)	-4.56 (-4.68--4.43)
YLLs	Female	804624 (607781-1023379)	36.33 (27.35-46.29)	347660 (253953-464374)	7.81 (5.72-10.41)	-4.99 (-5.11--4.87)
YLLs	Male	8587734 (6651958-10787301)	402.1 (311-506.35)	4254344 (3301764-5366156)	100.71 (78.09-127.18)	-4.53 (-4.65--4.41)

## Sheet: multidrug-resistant TB
	sex_name	Num_1990	ASR_1990	Num_2021	ASR_2021	EAPC_CI
DALYs	Both	119061 (40947-300673)	2.74 (0.94-6.92)	499422 (194864-1030642)	5.78 (2.26-11.93)	-0.42 (-1.98-1.17)
DALYs	Female	9112 (3246-22570)	0.41 (0.15-1.02)	43795 (15191-96702)	0.98 (0.34-2.16)	0.39 (-1.07-1.87)
DALYs	Male	109949 (37878-278265)	5.22 (1.8-13.23)	455627 (180270-934568)	10.77 (4.25-22.13)	-0.52 (-2.07-1.07)
Deaths	Both	3589 (1230-9173)	0.09 (0.03-0.22)	14610 (5350-30600)	0.17 (0.06-0.35)	-0.63 (-2.12-0.89)
Deaths	Female	307 (106-771)	0.01 (0-0.04)	1411 (451-3197)	0.03 (0.01-0.07)	0.11 (-1.26-1.51)
Deaths	Male	3281 (1120-8419)	0.17 (0.06-0.44)	13200 (4915-27455)	0.32 (0.12-0.67)	-0.77 (-2.26-0.75)
YLDs	Both	4413 (1657-9962)	0.1 (0.04-0.23)	22601 (10914-42734)	0.26 (0.13-0.49)	-0.34 (-1.7-1.03)
YLDs	Female	352 (153-740)	0.02 (0.01-0.03)	2116 (983-4186)	0.05 (0.02-0.09)	0.63 (-0.75-2.02)
YLDs	Male	4060 (1487-9356)	0.2 (0.07-0.45)	20485 (9772-39066)	0.49 (0.23-0.92)	-0.48 (-1.83-0.89)
YLLs	Both	114648 (39268-292523)	2.64 (0.9-6.74)	476821 (182508-978954)	5.52 (2.11-11.33)	-0.42 (-1.99-1.17)
YLLs	Female	8759 (3004-21960)	0.4 (0.14-1)	41679 (13857-93133)	0.94 (0.31-2.08)	0.38 (-1.09-1.87)
YLLs	Male	105889 (36046-272249)	5.03 (1.71-12.91)	435143 (169066-887423)	10.29 (3.98-21.01)	-0.52 (-2.08-1.08)
