# Supplementary material for: Global, regional, and national burden of tuberculosis due to smoking, 1990-2021: analysis for the Global Burden of Disease study
Source: Front Immunol. 2025 Jul 25;16:1624090. doi: 10.3389/fimmu.2025.1624090 (PMC12331698; doi:10.3389/fimmu.2025.1624090)
Supplement: Supplementary file 2 [file DataSheet2.xlsx]

## Sheet: TB due to smoking
	age_name	Num_1990	ASR_1990	Num_2021	ASR_2021	EAPC_CI
DALYs	40-44 years	1177116 (907495-1470044)	410.89 (316.77-513.14)	619738 (479237-793528)	123.89 (95.8-158.63)	-4.06 (-4.29--3.83)
DALYs	45-49 years	1203476 (946116-1493129)	518.3 (407.47-643.05)	678428 (521000-849778)	143.28 (110.03-179.47)	-4.32 (-4.56--4.08)
DALYs	50-54 years	1315695 (1014301-1643704)	618.94 (477.16-773.25)	716324 (550562-894833)	161 (123.74-201.12)	-4.47 (-4.65--4.28)
DALYs	55-59 years	1236975 (958947-1556393)	667.91 (517.79-840.39)	709391 (548294-889688)	179.26 (138.55-224.82)	-4.21 (-4.34--4.08)
DALYs	60-64 years	1140627 (874866-1427720)	710.19 (544.72-888.94)	617052 (473971-788358)	192.8 (148.09-246.33)	-4.48 (-4.64--4.31)
DALYs	65-69 years	829808 (631234-1051168)	671.31 (510.67-850.39)	495924 (372910-629608)	179.79 (135.19-228.25)	-4.41 (-4.62--4.2)
DALYs	70-74 years	557184 (422228-715390)	658.13 (498.73-845)	347899 (266190-439784)	169.02 (129.32-213.65)	-4.27 (-4.42--4.13)
DALYs	75-79 years	310609 (235307-400383)	504.6 (382.27-650.44)	197860 (150843-254480)	150.03 (114.37-192.96)	-4.2 (-4.35--4.06)
DALYs	80-84 years	143258 (105076-189526)	404.96 (297.03-535.75)	110755 (83907-146501)	126.46 (95.8-167.27)	-3.9 (-4.12--3.68)
DALYs	85-89 years	49456 (35284-64564)	327.28 (233.5-427.26)	49148 (36439-64928)	107.49 (79.7-142.01)	-3.85 (-4.05--3.64)
DALYs	90-94 years	10784 (7680-14603)	251.67 (179.21-340.78)	15359 (11289-20124)	85.86 (63.1-112.49)	-4.01 (-4.2--3.81)
DALYs	95+ years	2078 (1450-2795)	204.06 (142.42-274.57)	3356 (2411-4440)	61.57 (44.24-81.45)	-4.41 (-4.68--4.15)
Deaths	40-44 years	23445 (17992-29175)	8.18 (6.28-10.18)	12078 (9375-15369)	2.41 (1.87-3.07)	-4.12 (-4.35--3.89)
Deaths	45-49 years	26649 (20816-33340)	11.48 (8.97-14.36)	14670 (11291-18339)	3.1 (2.38-3.87)	-4.38 (-4.63--4.14)
Deaths	50-54 years	32878 (25216-41037)	15.47 (11.86-19.31)	17472 (13346-21810)	3.93 (3-4.9)	-4.53 (-4.72--4.34)
Deaths	55-59 years	35006 (26983-44551)	18.9 (14.57-24.06)	19551 (14924-24769)	4.94 (3.77-6.26)	-4.28 (-4.41--4.14)
Deaths	60-64 years	37475 (28708-47372)	23.33 (17.87-29.49)	19690 (15234-25384)	6.15 (4.76-7.93)	-4.56 (-4.74--4.39)
Deaths	65-69 years	31949 (24104-40729)	25.85 (19.5-32.95)	18071 (13657-22983)	6.55 (4.95-8.33)	-4.57 (-4.8--4.34)
Deaths	70-74 years	25766 (19461-33190)	30.43 (22.99-39.2)	14999 (11436-18991)	7.29 (5.56-9.23)	-4.48 (-4.64--4.32)
Deaths	75-79 years	18031 (13603-23244)	29.29 (22.1-37.76)	10875 (8181-14259)	8.25 (6.2-10.81)	-4.37 (-4.53--4.22)
Deaths	80-84 years	10637 (7791-14107)	30.07 (22.02-39.88)	7947 (5921-10573)	9.07 (6.76-12.07)	-4.01 (-4.24--3.78)
Deaths	85-89 years	4611 (3280-6098)	30.52 (21.7-40.35)	4480 (3245-5862)	9.8 (7.1-12.82)	-3.92 (-4.13--3.72)
Deaths	90-94 years	1157 (813-1569)	27 (18.98-36.6)	1629 (1188-2164)	9.11 (6.64-12.1)	-4.06 (-4.26--3.87)
Deaths	95+ years	236 (165-321)	23.22 (16.22-31.53)	379 (269-508)	6.95 (4.94-9.32)	-4.46 (-4.73--4.19)
YLDs	40-44 years	55053 (29076-92755)	19.22 (10.15-32.38)	41490 (21844-70982)	8.29 (4.37-14.19)	-3.07 (-3.24--2.9)
YLDs	45-49 years	58856 (30563-100867)	25.35 (13.16-43.44)	47411 (24951-79741)	10.01 (5.27-16.84)	-3.3 (-3.49--3.11)
YLDs	50-54 years	59870 (34185-100598)	28.16 (16.08-47.32)	48431 (27574-81698)	10.89 (6.2-18.36)	-3.42 (-3.59--3.25)
YLDs	55-59 years	64282 (35618-103986)	34.71 (19.23-56.15)	53556 (30070-85467)	13.53 (7.6-21.6)	-3.23 (-3.33--3.13)
YLDs	60-64 years	57740 (30723-92550)	35.95 (19.13-57.62)	47772 (26125-76615)	14.93 (8.16-23.94)	-3.22 (-3.36--3.08)
YLDs	65-69 years	51959 (26632-84689)	42.04 (21.55-68.51)	56152 (29605-88418)	20.36 (10.73-32.05)	-2.67 (-2.8--2.54)
YLDs	70-74 years	40805 (22626-65390)	48.2 (26.73-77.24)	46993 (26605-74366)	22.83 (12.93-36.13)	-2.42 (-2.48--2.36)
YLDs	75-79 years	21648 (12406-34692)	35.17 (20.15-56.36)	23447 (13884-36689)	17.78 (10.53-27.82)	-2.48 (-2.65--2.31)
YLDs	80-84 years	9657 (5987-14581)	27.3 (16.92-41.22)	11082 (6787-16655)	12.65 (7.75-19.02)	-2.64 (-2.89--2.39)
YLDs	85-89 years	3473 (2166-5128)	22.98 (14.34-33.94)	4575 (2809-6777)	10.01 (6.14-14.82)	-2.95 (-3.19--2.71)
YLDs	90-94 years	800 (473-1180)	18.67 (11.03-27.53)	1303 (750-1952)	7.29 (4.19-10.91)	-3.37 (-3.72--3.03)
YLDs	95+ years	150 (82-231)	14.75 (8.09-22.69)	266 (141-412)	4.89 (2.59-7.56)	-3.67 (-4.15--3.19)
YLLs	40-44 years	1122064 (861105-1396289)	391.67 (300.58-487.39)	578248 (448840-735832)	115.59 (89.72-147.09)	-4.12 (-4.35--3.89)
YLLs	45-49 years	1144620 (894077-1432082)	492.96 (385.05-616.76)	631017 (485685-788791)	133.27 (102.57-166.59)	-4.38 (-4.63--4.14)
YLLs	50-54 years	1255825 (963221-1567472)	590.78 (453.13-737.39)	667893 (510153-833665)	150.11 (114.66-187.37)	-4.53 (-4.72--4.34)
YLLs	55-59 years	1172692 (903938-1492455)	633.2 (488.09-805.86)	655835 (500621-830875)	165.73 (126.51-209.96)	-4.27 (-4.41--4.14)
YLLs	60-64 years	1082887 (829597-1368870)	674.24 (516.53-852.3)	569279 (440486-733897)	177.87 (137.63-229.31)	-4.56 (-4.73--4.39)
YLLs	65-69 years	777849 (586886-991631)	629.28 (474.79-802.23)	439772 (332383-559212)	159.43 (120.5-202.73)	-4.57 (-4.8--4.34)
YLLs	70-74 years	516379 (389974-665163)	609.94 (460.63-785.68)	300906 (229413-381001)	146.18 (111.45-185.1)	-4.48 (-4.64--4.32)
YLLs	75-79 years	288961 (218032-372527)	469.43 (354.2-605.19)	174413 (131222-228712)	132.25 (99.5-173.42)	-4.38 (-4.54--4.23)
YLLs	80-84 years	133601 (97849-177203)	377.66 (276.6-500.92)	99673 (74251-132634)	113.8 (84.78-151.44)	-4.02 (-4.24--3.79)
YLLs	85-89 years	45983 (32707-60806)	304.3 (216.44-402.39)	44573 (32283-58321)	97.49 (70.61-127.56)	-3.93 (-4.13--3.72)
YLLs	90-94 years	9984 (7020-13536)	233 (163.81-315.88)	14056 (10245-18675)	78.57 (57.27-104.39)	-4.07 (-4.26--3.87)
YLLs	95+ years	1927 (1347-2617)	189.31 (132.27-257.04)	3089 (2197-4146)	56.68 (40.31-76.07)	-4.48 (-4.76--4.21)

## Sheet: extensive drug-resistant TB
	age_name	Num_1990	ASR_1990	Num_2021	ASR_2021	EAPC_CI
DALYs	40-44 years	0 (0-0)	0 (0-0)	6166 (2984-11191)	1.23 (0.6-2.24)	13.04 (6.36-20.15)
DALYs	45-49 years	0 (0-0)	0 (0-0)	8083 (4081-14159)	1.71 (0.86-2.99)	13 (6.04-20.42)
DALYs	50-54 years	0 (0-0)	0 (0-0)	7542 (3562-13761)	1.7 (0.8-3.09)	13.17 (6.46-20.3)
DALYs	55-59 years	0 (0-0)	0 (0-0)	7300 (3424-13366)	1.84 (0.87-3.38)	12.86 (6.61-19.46)
DALYs	60-64 years	0 (0-0)	0 (0-0)	5867 (2640-10935)	1.83 (0.82-3.42)	11.97 (5.95-18.34)
DALYs	65-69 years	0 (0-0)	0 (0-0)	4115 (1765-7833)	1.49 (0.64-2.84)	10.44 (4.76-16.44)
DALYs	70-74 years	0 (0-0)	0 (0-0)	2516 (949-5013)	1.22 (0.46-2.44)	9.93 (4.54-15.59)
DALYs	75-79 years	0 (0-0)	0 (0-0)	1405 (509-3032)	1.07 (0.39-2.3)	10.43 (4.87-16.28)
DALYs	80-84 years	0 (0-0)	0 (0-0)	788 (274-1603)	0.9 (0.31-1.83)	11.44 (5.62-17.58)
DALYs	85-89 years	0 (0-0)	0 (0-0)	348 (118-725)	0.76 (0.26-1.59)	11.89 (5.99-18.12)
DALYs	90-94 years	0 (0-0)	0 (0-0)	107 (39-222)	0.6 (0.22-1.24)	12.29 (6.37-18.54)
DALYs	95+ years	0 (0-0)	0 (0-0)	22 (9-45)	0.41 (0.16-0.83)	12.18 (5.91-18.83)
Deaths	40-44 years	0 (0-0)	0 (0-0)	125 (59-230)	0.03 (0.01-0.05)	5.14 (2.23-8.14)
Deaths	45-49 years	0 (0-0)	0 (0-0)	183 (91-325)	0.04 (0.02-0.07)	4.95 (1.63-8.38)
Deaths	50-54 years	0 (0-0)	0 (0-0)	192 (89-355)	0.04 (0.02-0.08)	5.37 (2.23-8.6)
Deaths	55-59 years	0 (0-0)	0 (0-0)	212 (98-392)	0.05 (0.02-0.1)	5.4 (2.85-8.01)
Deaths	60-64 years	0 (0-0)	0 (0-0)	197 (88-369)	0.06 (0.03-0.12)	4.74 (2.35-7.19)
Deaths	65-69 years	0 (0-0)	0 (0-0)	162 (68-313)	0.06 (0.02-0.11)	3.61 (1.3-5.97)
Deaths	70-74 years	0 (0-0)	0 (0-0)	119 (44-235)	0.06 (0.02-0.11)	3.49 (1.21-5.82)
Deaths	75-79 years	0 (0-0)	0 (0-0)	84 (30-186)	0.06 (0.02-0.14)	3.74 (1.57-5.95)
Deaths	80-84 years	0 (0-0)	0 (0-0)	61 (21-124)	0.07 (0.02-0.14)	4.43 (2.18-6.74)
Deaths	85-89 years	0 (0-0)	0 (0-0)	34 (11-71)	0.07 (0.02-0.16)	4.74 (2.51-7.03)
Deaths	90-94 years	0 (0-0)	0 (0-0)	12 (4-25)	0.07 (0.02-0.14)	5.11 (2.92-7.36)
Deaths	95+ years	0 (0-0)	0 (0-0)	3 (1-5)	0.05 (0.02-0.1)	4.58 (2.36-6.85)
YLDs	40-44 years	0 (0-0)	0 (0-0)	173 (85-333)	0.03 (0.02-0.07)	9.1 (6.25-12.03)
YLDs	45-49 years	0 (0-0)	0 (0-0)	213 (100-406)	0.04 (0.02-0.09)	8.77 (5.68-11.96)
YLDs	50-54 years	0 (0-0)	0 (0-0)	199 (103-354)	0.04 (0.02-0.08)	8.76 (5.85-11.75)
YLDs	55-59 years	0 (0-0)	0 (0-0)	195 (98-356)	0.05 (0.02-0.09)	8.38 (5.95-10.88)
YLDs	60-64 years	0 (0-0)	0 (0-0)	163 (75-302)	0.05 (0.02-0.09)	7.55 (5.32-9.83)
YLDs	65-69 years	0 (0-0)	0 (0-0)	170 (65-395)	0.06 (0.02-0.14)	6.8 (4.62-9.02)
YLDs	70-74 years	0 (0-0)	0 (0-0)	137 (49-339)	0.07 (0.02-0.16)	6.66 (4.5-8.86)
YLDs	75-79 years	0 (0-0)	0 (0-0)	64 (23-174)	0.05 (0.02-0.13)	6.9 (4.56-9.28)
YLDs	80-84 years	0 (0-0)	0 (0-0)	29 (12-72)	0.03 (0.01-0.08)	7.47 (4.96-10.03)
YLDs	85-89 years	0 (0-0)	0 (0-0)	12 (5-28)	0.03 (0.01-0.06)	8.03 (5.54-10.59)
YLDs	90-94 years	0 (0-0)	0 (0-0)	3 (2-7)	0.02 (0.01-0.04)	8.48 (5.95-11.08)
YLDs	95+ years	0 (0-0)	0 (0-0)	1 (0-1)	0.01 (0.01-0.02)	9.04 (6.31-11.84)
YLLs	40-44 years	0 (0-0)	0 (0-0)	5993 (2803-11019)	1.2 (0.56-2.2)	5.14 (2.23-8.14)
YLLs	45-49 years	0 (0-0)	0 (0-0)	7870 (3913-13991)	1.66 (0.83-2.95)	4.94 (1.62-8.37)
YLLs	50-54 years	0 (0-0)	0 (0-0)	7343 (3413-13550)	1.65 (0.77-3.05)	5.36 (2.22-8.6)
YLLs	55-59 years	0 (0-0)	0 (0-0)	7106 (3287-13136)	1.8 (0.83-3.32)	5.4 (2.85-8.02)
YLLs	60-64 years	0 (0-0)	0 (0-0)	5705 (2535-10679)	1.78 (0.79-3.34)	4.75 (2.36-7.2)
YLLs	65-69 years	0 (0-0)	0 (0-0)	3945 (1649-7618)	1.43 (0.6-2.76)	3.62 (1.31-5.97)
YLLs	70-74 years	0 (0-0)	0 (0-0)	2379 (885-4707)	1.16 (0.43-2.29)	3.49 (1.21-5.81)
YLLs	75-79 years	0 (0-0)	0 (0-0)	1340 (474-2980)	1.02 (0.36-2.26)	3.72 (1.55-5.94)
YLLs	80-84 years	0 (0-0)	0 (0-0)	758 (261-1559)	0.87 (0.3-1.78)	4.42 (2.17-6.73)
YLLs	85-89 years	0 (0-0)	0 (0-0)	335 (112-706)	0.73 (0.24-1.54)	4.75 (2.51-7.02)
YLLs	90-94 years	0 (0-0)	0 (0-0)	103 (37-218)	0.58 (0.21-1.22)	5.11 (2.91-7.35)
YLLs	95+ years	0 (0-0)	0 (0-0)	22 (8-45)	0.4 (0.15-0.82)	4.52 (2.3-6.79)

## Sheet: drug-sensitive TB
	age_name	Num_1990	ASR_1990	Num_2021	ASR_2021	EAPC_CI
DALYs	40-44 years	1164888 (903217-1447801)	406.62 (315.28-505.37)	555566 (426178-730284)	111.06 (85.19-145.98)	-4.33 (-4.5--4.17)
DALYs	45-49 years	1190992 (936555-1473169)	512.93 (403.35-634.45)	606560 (463647-771784)	128.1 (97.92-162.99)	-4.59 (-4.75--4.43)
DALYs	50-54 years	1301110 (1007470-1624731)	612.08 (473.94-764.32)	644041 (505273-811864)	144.75 (113.56-182.47)	-4.74 (-4.86--4.62)
DALYs	55-59 years	1221905 (953459-1545498)	659.78 (514.83-834.5)	637758 (497190-800097)	161.16 (125.64-202.18)	-4.47 (-4.59--4.35)
DALYs	60-64 years	1126326 (863405-1409214)	701.28 (537.58-877.42)	556543 (426267-711813)	173.89 (133.19-222.41)	-4.71 (-4.84--4.59)
DALYs	65-69 years	817320 (616961-1037734)	661.21 (499.12-839.53)	450415 (337094-575857)	163.29 (122.21-208.76)	-4.6 (-4.76--4.44)
DALYs	70-74 years	548468 (416928-702708)	647.84 (492.47-830.02)	316661 (242815-411397)	153.84 (117.96-199.86)	-4.44 (-4.54--4.35)
DALYs	75-79 years	305945 (231722-396583)	497.02 (376.44-644.27)	179836 (135542-233359)	136.36 (102.77-176.94)	-4.38 (-4.48--4.28)
DALYs	80-84 years	141429 (103712-186892)	399.79 (293.17-528.3)	100815 (74992-132735)	115.11 (85.62-151.55)	-4.09 (-4.27--3.91)
DALYs	85-89 years	48880 (34872-63882)	323.47 (230.77-422.75)	44948 (32655-60020)	98.31 (71.42-131.27)	-4.03 (-4.2--3.86)
DALYs	90-94 years	10682 (7598-14459)	249.27 (177.3-337.43)	14059 (10341-18546)	78.59 (57.8-103.67)	-4.2 (-4.36--4.03)
DALYs	95+ years	2058 (1433-2781)	202.1 (140.76-273.15)	3102 (2252-4150)	56.91 (41.32-76.14)	-4.57 (-4.81--4.34)
Deaths	40-44 years	23197 (17882-28891)	8.1 (6.24-10.08)	10788 (8255-14133)	2.16 (1.65-2.83)	-4.4 (-4.57--4.23)
Deaths	45-49 years	26368 (20682-32892)	11.36 (8.91-14.17)	13065 (10056-16582)	2.76 (2.12-3.5)	-4.67 (-4.83--4.51)
Deaths	50-54 years	32507 (25023-40350)	15.29 (11.77-18.98)	15652 (12064-19761)	3.52 (2.71-4.44)	-4.81 (-4.94--4.69)
Deaths	55-59 years	34572 (26827-43983)	18.67 (14.49-23.75)	17500 (13538-22171)	4.42 (3.42-5.6)	-4.55 (-4.68--4.42)
Deaths	60-64 years	36997 (28456-46893)	23.04 (17.72-29.2)	17680 (13577-22889)	5.52 (4.24-7.15)	-4.81 (-4.94--4.69)
Deaths	65-69 years	31457 (23690-40200)	25.45 (19.17-32.52)	16304 (12288-21150)	5.91 (4.45-7.67)	-4.77 (-4.95--4.6)
Deaths	70-74 years	25353 (19218-32578)	29.95 (22.7-38.48)	13544 (10222-17453)	6.58 (4.97-8.48)	-4.67 (-4.78--4.56)
Deaths	75-79 years	17753 (13397-22937)	28.84 (21.76-37.26)	9817 (7337-13034)	7.44 (5.56-9.88)	-4.57 (-4.68--4.46)
Deaths	80-84 years	10497 (7707-14019)	29.67 (21.79-39.63)	7194 (5331-9625)	8.21 (6.09-10.99)	-4.22 (-4.4--4.03)
Deaths	85-89 years	4556 (3230-6010)	30.15 (21.37-39.77)	4078 (2945-5459)	8.92 (6.44-11.94)	-4.12 (-4.3--3.95)
Deaths	90-94 years	1146 (804-1548)	26.73 (18.76-36.13)	1485 (1083-1968)	8.3 (6.05-11)	-4.27 (-4.44--4.09)
Deaths	95+ years	234 (164-318)	22.99 (16.07-31.21)	349 (251-468)	6.4 (4.6-8.58)	-4.62 (-4.87--4.38)
YLDs	40-44 years	54676 (28855-92224)	19.09 (10.07-32.19)	39069 (20623-67622)	7.81 (4.12-13.52)	-3.19 (-3.33--3.06)
YLDs	45-49 years	58453 (30395-100375)	25.17 (13.09-43.23)	44620 (23219-74889)	9.42 (4.9-15.82)	-3.43 (-3.58--3.28)
YLDs	50-54 years	59434 (33926-100180)	27.96 (15.96-47.13)	45713 (25974-77358)	10.27 (5.84-17.39)	-3.54 (-3.68--3.41)
YLDs	55-59 years	63777 (35316-103089)	34.44 (19.07-55.66)	50697 (28289-81844)	12.81 (7.15-20.68)	-3.34 (-3.42--3.26)
YLDs	60-64 years	57256 (30546-91819)	35.65 (19.02-57.17)	45359 (24631-72469)	14.17 (7.7-22.64)	-3.31 (-3.42--3.19)
YLDs	65-69 years	51419 (26352-83668)	41.6 (21.32-67.69)	53627 (28179-84905)	19.44 (10.22-30.78)	-2.71 (-2.82--2.6)
YLDs	70-74 years	40346 (22317-64495)	47.66 (26.36-76.18)	44935 (25383-71708)	21.83 (12.33-34.84)	-2.45 (-2.5--2.4)
YLDs	75-79 years	21437 (12299-34396)	34.83 (19.98-55.88)	22395 (13261-34924)	16.98 (10.05-26.48)	-2.53 (-2.67--2.38)
YLDs	80-84 years	9585 (5941-14495)	27.1 (16.8-40.97)	10586 (6514-15942)	12.09 (7.44-18.2)	-2.71 (-2.93--2.48)
YLDs	85-89 years	3452 (2154-5091)	22.84 (14.25-33.69)	4375 (2693-6452)	9.57 (5.89-14.11)	-3.03 (-3.25--2.81)
YLDs	90-94 years	796 (471-1173)	18.58 (10.99-27.38)	1248 (718-1846)	6.98 (4.01-10.32)	-3.47 (-3.79--3.15)
YLDs	95+ years	150 (82-230)	14.69 (8.06-22.62)	256 (135-396)	4.7 (2.48-7.27)	-3.77 (-4.23--3.31)
YLLs	40-44 years	1110212 (855848-1382675)	387.53 (298.74-482.64)	516497 (395209-676639)	103.25 (79-135.26)	-4.4 (-4.57--4.23)
YLLs	45-49 years	1132539 (888289-1412908)	487.75 (382.56-608.5)	561940 (432503-713210)	118.68 (91.34-150.62)	-4.67 (-4.83--4.51)
YLLs	50-54 years	1241675 (955822-1541256)	584.12 (449.65-725.05)	598327 (461169-755352)	134.48 (103.65-169.77)	-4.81 (-4.94--4.69)
YLLs	55-59 years	1158128 (898713-1473423)	625.34 (485.27-795.58)	587061 (454179-743759)	148.35 (114.77-187.95)	-4.55 (-4.68--4.42)
YLLs	60-64 years	1069070 (822318-1355029)	665.63 (512-843.68)	511184 (392541-661779)	159.72 (122.65-206.77)	-4.81 (-4.94--4.69)
YLLs	65-69 years	765901 (576814-978808)	619.61 (466.64-791.86)	396788 (299063-514591)	143.85 (108.42-186.55)	-4.78 (-4.95--4.6)
YLLs	70-74 years	508122 (385127-652910)	600.18 (454.9-771.2)	271725 (205115-350108)	132.01 (99.65-170.09)	-4.67 (-4.79--4.56)
YLLs	75-79 years	284508 (214676-367547)	462.2 (348.75-597.1)	157441 (117661-209033)	119.38 (89.21-158.5)	-4.58 (-4.69--4.47)
YLLs	80-84 years	131844 (96797-176101)	372.69 (273.62-497.8)	90229 (66862-120739)	103.02 (76.34-137.86)	-4.23 (-4.41--4.04)
YLLs	85-89 years	45428 (32212-59930)	300.63 (213.17-396.6)	40572 (29292-54309)	88.74 (64.07-118.78)	-4.13 (-4.3--3.95)
YLLs	90-94 years	9886 (6940-13362)	230.69 (161.95-311.81)	12810 (9342-16982)	71.61 (52.22-94.93)	-4.27 (-4.44--4.09)
YLLs	95+ years	1908 (1334-2590)	187.41 (131.07-254.45)	2846 (2041-3816)	52.21 (37.44-70.01)	-4.65 (-4.9--4.41)

## Sheet: multidrug-resistant TB
	age_name	Num_1990	ASR_1990	Num_2021	ASR_2021	EAPC_CI
DALYs	40-44 years	12229 (4267-31035)	4.27 (1.49-10.83)	58006 (22495-115624)	11.6 (4.5-23.11)	0.19 (-1.49-1.9)
DALYs	45-49 years	12484 (4429-31531)	5.38 (1.91-13.58)	63785 (26351-129478)	13.47 (5.57-27.34)	-0.18 (-2.03-1.7)
DALYs	50-54 years	14585 (5150-37120)	6.86 (2.42-17.46)	64741 (25787-133433)	14.55 (5.8-29.99)	-0.34 (-2.02-1.37)
DALYs	55-59 years	15070 (5285-38294)	8.14 (2.85-20.68)	64332 (25108-138805)	16.26 (6.34-35.08)	-0.35 (-1.77-1.1)
DALYs	60-64 years	14301 (4753-35244)	8.9 (2.96-21.94)	54642 (19969-114768)	17.07 (6.24-35.86)	-0.81 (-2.25-0.65)
DALYs	65-69 years	12488 (4017-31812)	10.1 (3.25-25.74)	41395 (15360-88568)	15.01 (5.57-32.11)	-1.5 (-2.84--0.14)
DALYs	70-74 years	8716 (2760-22085)	10.3 (3.26-26.09)	28723 (10225-61801)	13.95 (4.97-30.02)	-1.55 (-2.78--0.31)
DALYs	75-79 years	4664 (1560-12075)	7.58 (2.53-19.62)	16620 (5622-36938)	12.6 (4.26-28.01)	-1.39 (-2.66--0.1)
DALYs	80-84 years	1829 (637-4538)	5.17 (1.8-12.83)	9152 (2965-21522)	10.45 (3.39-24.57)	-0.61 (-1.99-0.8)
DALYs	85-89 years	576 (208-1407)	3.81 (1.38-9.31)	3853 (1260-8583)	8.43 (2.76-18.77)	-0.43 (-1.8-0.96)
DALYs	90-94 years	103 (41-231)	2.39 (0.96-5.38)	1194 (386-2610)	6.67 (2.16-14.59)	-0.06 (-1.45-1.36)
DALYs	95+ years	20 (8-43)	1.96 (0.82-4.22)	231 (82-471)	4.25 (1.5-8.65)	-0.9 (-2.32-0.55)
Deaths	40-44 years	247 (84-638)	0.09 (0.03-0.22)	1165 (434-2326)	0.23 (0.09-0.46)	0.19 (-1.5-1.91)
Deaths	45-49 years	281 (98-710)	0.12 (0.04-0.31)	1423 (573-2893)	0.3 (0.12-0.61)	-0.19 (-2.05-1.7)
Deaths	50-54 years	371 (130-955)	0.17 (0.06-0.45)	1628 (626-3391)	0.37 (0.14-0.76)	-0.35 (-2.03-1.37)
Deaths	55-59 years	435 (151-1109)	0.23 (0.08-0.6)	1839 (696-3994)	0.46 (0.18-1.01)	-0.35 (-1.78-1.1)
Deaths	60-64 years	478 (157-1189)	0.3 (0.1-0.74)	1812 (650-3842)	0.57 (0.2-1.2)	-0.82 (-2.26-0.65)
Deaths	65-69 years	491 (157-1282)	0.4 (0.13-1.04)	1605 (556-3497)	0.58 (0.2-1.27)	-1.51 (-2.86--0.14)
Deaths	70-74 years	413 (131-1069)	0.49 (0.15-1.26)	1336 (452-2949)	0.65 (0.22-1.43)	-1.56 (-2.79--0.3)
Deaths	75-79 years	278 (91-723)	0.45 (0.15-1.18)	975 (320-2172)	0.74 (0.24-1.65)	-1.4 (-2.67--0.11)
Deaths	80-84 years	140 (48-349)	0.4 (0.14-0.99)	692 (215-1634)	0.79 (0.25-1.87)	-0.61 (-2-0.8)
Deaths	85-89 years	56 (20-139)	0.37 (0.13-0.92)	368 (118-835)	0.81 (0.26-1.83)	-0.46 (-1.83-0.93)
Deaths	90-94 years	11 (4-26)	0.27 (0.1-0.6)	132 (42-295)	0.74 (0.23-1.65)	-0.08 (-1.47-1.33)
Deaths	95+ years	2 (1-5)	0.23 (0.09-0.5)	27 (9-56)	0.5 (0.17-1.03)	-0.96 (-2.37-0.48)
YLDs	40-44 years	377 (130-897)	0.13 (0.05-0.31)	2248 (935-4902)	0.45 (0.19-0.98)	0.38 (-1.13-1.91)
YLDs	45-49 years	403 (148-1013)	0.17 (0.06-0.44)	2578 (1085-5277)	0.54 (0.23-1.11)	0.06 (-1.56-1.7)
YLDs	50-54 years	435 (158-1090)	0.2 (0.07-0.51)	2519 (1209-5133)	0.57 (0.27-1.15)	-0.07 (-1.58-1.46)
YLDs	55-59 years	505 (178-1257)	0.27 (0.1-0.68)	2664 (1195-5234)	0.67 (0.3-1.32)	-0.23 (-1.52-1.06)
YLDs	60-64 years	484 (155-1168)	0.3 (0.1-0.73)	2251 (869-4845)	0.7 (0.27-1.51)	-0.78 (-2.04-0.5)
YLDs	65-69 years	540 (159-1349)	0.44 (0.13-1.09)	2355 (917-5124)	0.85 (0.33-1.86)	-1.4 (-2.59--0.2)
YLDs	70-74 years	459 (132-1155)	0.54 (0.16-1.36)	1921 (685-4390)	0.93 (0.33-2.13)	-1.49 (-2.61--0.35)
YLDs	75-79 years	211 (68-521)	0.34 (0.11-0.85)	988 (360-2202)	0.75 (0.27-1.67)	-1.07 (-2.35-0.23)
YLDs	80-84 years	72 (26-171)	0.2 (0.07-0.48)	467 (184-992)	0.53 (0.21-1.13)	-0.33 (-1.77-1.12)
YLDs	85-89 years	21 (9-47)	0.14 (0.06-0.31)	188 (78-395)	0.41 (0.17-0.86)	0.1 (-1.37-1.6)
YLDs	90-94 years	4 (2-8)	0.09 (0.04-0.19)	52 (21-109)	0.29 (0.12-0.61)	0.44 (-1.16-2.06)
YLDs	95+ years	1 (0-1)	0.06 (0.03-0.11)	10 (4-19)	0.18 (0.07-0.35)	0.79 (-1.03-2.64)
YLLs	40-44 years	11852 (4036-30565)	4.14 (1.41-10.67)	55758 (20775-111366)	11.15 (4.15-22.26)	0.19 (-1.51-1.91)
YLLs	45-49 years	12081 (4215-30474)	5.2 (1.82-13.12)	61207 (24648-124448)	12.93 (5.21-26.28)	-0.19 (-2.05-1.7)
YLLs	50-54 years	14150 (4949-36441)	6.66 (2.33-17.14)	62223 (23948-129580)	13.99 (5.38-29.12)	-0.35 (-2.03-1.37)
YLLs	55-59 years	14564 (5043-37177)	7.86 (2.72-20.07)	61668 (23349-133964)	15.58 (5.9-33.85)	-0.35 (-1.78-1.1)
YLLs	60-64 years	13818 (4546-34342)	8.6 (2.83-21.38)	52391 (18799-111072)	16.37 (5.87-34.7)	-0.81 (-2.26-0.65)
YLLs	65-69 years	11948 (3817-31166)	9.67 (3.09-25.21)	39040 (13530-84983)	14.15 (4.9-30.81)	-1.51 (-2.86--0.14)
YLLs	70-74 years	8257 (2626-21399)	9.75 (3.1-25.28)	26802 (9056-59145)	13.02 (4.4-28.73)	-1.56 (-2.79--0.3)
YLLs	75-79 years	4454 (1463-11602)	7.24 (2.38-18.85)	15632 (5126-34819)	11.85 (3.89-26.4)	-1.41 (-2.68--0.12)
YLLs	80-84 years	1757 (601-4375)	4.97 (1.7-12.37)	8685 (2701-20501)	9.92 (3.08-23.41)	-0.62 (-2.01-0.79)
YLLs	85-89 years	555 (195-1381)	3.67 (1.29-9.14)	3665 (1169-8315)	8.02 (2.56-18.19)	-0.46 (-1.83-0.93)
YLLs	90-94 years	99 (39-223)	2.3 (0.9-5.21)	1142 (359-2548)	6.38 (2.01-14.24)	-0.08 (-1.47-1.33)
YLLs	95+ years	19 (8-42)	1.9 (0.78-4.1)	222 (75-462)	4.07 (1.38-8.47)	-0.98 (-2.39-0.46)
