# Supplementary material for: Global, regional, and national burden of tuberculosis due to smoking, 1990-2021: analysis for the Global Burden of Disease study
Source: Front Immunol. 2025 Jul 25;16:1624090. doi: 10.3389/fimmu.2025.1624090 (PMC12331698; doi:10.3389/fimmu.2025.1624090)
Supplement: Supplementary file 3 [file DataSheet3.xlsx]

## Sheet: TB due to smoking
	location_name	Num_1990	ASR_1990	Num_2021	ASR_2021	EAPC_CI
DALYs	High-middle SDI	994729 (784626-1226453)	94.69 (74.71-116.73)	380115 (295981-462261)	20.94 (16.34-25.39)	-5.23 (-5.9--4.55)
DALYs	High SDI	280773 (231260-331527)	26.91 (22.2-31.77)	56858 (43806-69227)	3.41 (2.62-4.22)	-6.96 (-7.18--6.75)
DALYs	Low-middle SDI	4467895 (3426274-5637428)	608.87 (465.37-770.33)	2659412 (2051383-3313722)	162.98 (125.96-203.17)	-4.29 (-4.46--4.13)
DALYs	Low SDI	1392156 (1046074-1862386)	499.3 (374.58-670.78)	994526 (730259-1307301)	153.13 (113.92-201.6)	-4.02 (-4.2--3.84)
DALYs	Middle SDI	2908442 (2246636-3569288)	236.98 (181.65-291.46)	1503064 (1148867-1907421)	53.21 (40.62-67.48)	-4.9 (-5.06--4.74)
Deaths	High-middle SDI	27445 (21153-34287)	2.67 (2.06-3.35)	9851 (7670-12286)	0.52 (0.41-0.65)	-5.59 (-6.19--4.97)
Deaths	High SDI	9186 (7528-10894)	0.85 (0.7-1.01)	2055 (1570-2579)	0.1 (0.08-0.13)	-7.15 (-7.37--6.92)
Deaths	Low-middle SDI	126417 (96127-161523)	19.19 (14.49-24.74)	77501 (60026-96542)	5.18 (4.01-6.49)	-4.28 (-4.43--4.13)
Deaths	Low SDI	38322 (28277-52075)	15.49 (11.4-21.24)	26931 (19778-35887)	4.79 (3.53-6.35)	-4.01 (-4.17--3.84)
Deaths	Middle SDI	81859 (61365-101399)	7.51 (5.59-9.34)	42742 (32308-55322)	1.56 (1.18-2.03)	-5.14 (-5.31--4.97)
YLDs	High-middle SDI	80642 (52488-115445)	7.69 (4.99-11.03)	59232 (38339-86083)	3.18 (2.06-4.63)	-3.11 (-3.46--2.77)
YLDs	High SDI	18985 (12006-27197)	1.8 (1.14-2.57)	8047 (5019-11811)	0.48 (0.3-0.7)	-4.75 (-4.91--4.59)
YLDs	Low-middle SDI	198533 (123579-296309)	27.59 (17.01-40.81)	174338 (107687-259613)	10.77 (6.69-16.01)	-3.29 (-3.41--3.17)
YLDs	Low SDI	60868 (38465-90393)	22.44 (14.28-32.9)	59154 (36011-89205)	9.31 (5.72-13.76)	-3.02 (-3.13--2.91)
YLDs	Middle SDI	183238 (116454-265111)	15.28 (9.77-22.1)	164780 (107646-240845)	5.88 (3.84-8.61)	-3.32 (-3.43--3.22)
YLLs	High-middle SDI	914087 (707720-1132373)	87 (67.36-107.79)	320884 (251857-394511)	17.76 (13.98-21.74)	-5.48 (-6.19--4.76)
YLLs	High SDI	261788 (216063-309419)	25.12 (20.74-29.7)	48811 (37813-60474)	2.93 (2.26-3.67)	-7.22 (-7.44--6.99)
YLLs	Low-middle SDI	4269361 (3262159-5407800)	581.28 (443.08-739.65)	2485074 (1928006-3095108)	152.21 (118.1-189.33)	-4.35 (-4.52--4.18)
YLLs	Low SDI	1331289 (986756-1795162)	476.86 (352.65-646.75)	935371 (683541-1237340)	143.82 (105.69-191.32)	-4.07 (-4.26--3.89)
YLLs	Middle SDI	2725204 (2076707-3350031)	221.7 (167.34-273.34)	1338285 (1017587-1734889)	47.33 (35.97-61.35)	-5.04 (-5.22--4.87)

## Sheet: extensive drug-resistant TB
	location_name	Num_1990	ASR_1990	Num_2021	ASR_2021	EAPC_CI
DALYs	High-middle SDI	0 (0-0)	0 (0-0)	21432 (11791-34484)	1.21 (0.67-1.95)	11.6 (5.04-18.56)
DALYs	High SDI	0 (0-0)	0 (0-0)	595 (257-1228)	0.04 (0.02-0.08)	4.59 (-1.35-10.88)
DALYs	Low-middle SDI	0 (0-0)	0 (0-0)	17018 (5575-38057)	1.04 (0.34-2.32)	15.78 (8.3-23.78)
DALYs	Low SDI	0 (0-0)	0 (0-0)	2968 (942-7123)	0.48 (0.15-1.12)	15.91 (8.05-24.35)
DALYs	Middle SDI	0 (0-0)	0 (0-0)	12563 (4942-24565)	0.44 (0.17-0.87)	7.68 (2.4-13.23)
Deaths	High-middle SDI	0 (0-0)	0 (0-0)	556 (299-922)	0.03 (0.02-0.05)	-1.85 (-6.26-2.77)
Deaths	High SDI	0 (0-0)	0 (0-0)	21 (9-46)	0 (0-0)	-9.63 (-15.32--3.56)
Deaths	Low-middle SDI	0 (0-0)	0 (0-0)	516 (167-1162)	0.03 (0.01-0.08)	0.31 (-5.18-6.12)
Deaths	Low SDI	0 (0-0)	0 (0-0)	89 (27-213)	0.02 (0.01-0.04)	-0.42 (-6.69-6.26)
Deaths	Middle SDI	0 (0-0)	0 (0-0)	382 (140-772)	0.01 (0.01-0.03)	-4.78 (-9.12--0.24)
YLDs	High-middle SDI	0 (0-0)	0 (0-0)	807 (424-1471)	0.05 (0.02-0.08)	6.49 (2.12-11.05)
YLDs	High SDI	0 (0-0)	0 (0-0)	27 (13-55)	0 (0-0)	0.52 (-4.53-5.84)
YLDs	Low-middle SDI	0 (0-0)	0 (0-0)	299 (125-626)	0.02 (0.01-0.04)	8.84 (3.26-14.71)
YLDs	Low SDI	0 (0-0)	0 (0-0)	53 (20-120)	0.01 (0-0.02)	8.98 (2.77-15.56)
YLDs	Middle SDI	0 (0-0)	0 (0-0)	505 (219-1227)	0.02 (0.01-0.04)	2.47 (-1.36-6.45)
YLLs	High-middle SDI	0 (0-0)	0 (0-0)	20625 (11251-33657)	1.17 (0.64-1.9)	4.26 (1.52-7.07)
YLLs	High SDI	0 (0-0)	0 (0-0)	568 (242-1182)	0.04 (0.02-0.07)	-4.43 (-7.61--1.14)
YLLs	Low-middle SDI	0 (0-0)	0 (0-0)	16719 (5439-37594)	1.02 (0.33-2.29)	5.93 (2.83-9.14)
YLLs	Low SDI	0 (0-0)	0 (0-0)	2915 (914-7020)	0.47 (0.14-1.11)	4.89 (1.18-8.74)
YLLs	Middle SDI	0 (0-0)	0 (0-0)	12059 (4573-23525)	0.43 (0.16-0.83)	0.78 (-1.21-2.82)

## Sheet: drug-sensitive TB
	location_name	Num_1990	ASR_1990	Num_2021	ASR_2021	EAPC_CI
DALYs	High-middle SDI	959960 (748873-1175265)	91.37 (71.28-111.9)	301662 (232317-388196)	16.53 (12.71-21.18)	-5.8 (-6.26--5.34)
DALYs	High SDI	274302 (224506-324062)	26.29 (21.55-31.07)	53752 (41185-65918)	3.22 (2.48-3.99)	-6.98 (-7.22--6.74)
DALYs	Low-middle SDI	4458621 (3416767-5630839)	607.61 (463.8-769.06)	2378801 (1791974-3064787)	145.82 (109.76-188.16)	-4.64 (-4.77--4.51)
DALYs	Low SDI	1386256 (1040727-1855688)	497.16 (372.22-668.5)	907205 (656851-1211195)	139.43 (102.01-186.32)	-4.29 (-4.43--4.14)
DALYs	Middle SDI	2845827 (2207452-3518323)	231.78 (177.98-286.45)	1398708 (1079402-1779438)	49.52 (38.22-62.97)	-4.94 (-5.05--4.83)
Deaths	High-middle SDI	26401 (20145-32996)	2.57 (1.96-3.22)	7826 (5906-10180)	0.41 (0.31-0.54)	-6.13 (-6.54--5.72)
Deaths	High SDI	8976 (7342-10679)	0.83 (0.68-0.99)	1949 (1479-2437)	0.1 (0.08-0.12)	-7.15 (-7.39--6.92)
Deaths	Low-middle SDI	126149 (95972-161276)	19.15 (14.47-24.66)	69078 (51829-89659)	4.62 (3.45-6.01)	-4.63 (-4.75--4.52)
Deaths	Low SDI	38153 (28140-51927)	15.42 (11.33-21.18)	24422 (17907-32822)	4.33 (3.21-5.8)	-4.3 (-4.43--4.16)
Deaths	Middle SDI	79963 (60157-99325)	7.34 (5.47-9.14)	39635 (30413-51628)	1.45 (1.11-1.89)	-5.18 (-5.3--5.06)
YLDs	High-middle SDI	79187 (51540-113622)	7.55 (4.9-10.81)	53672 (34672-78453)	2.87 (1.87-4.17)	-3.28 (-3.53--3.03)
YLDs	High SDI	18730 (11837-26899)	1.77 (1.12-2.54)	7792 (4909-11428)	0.46 (0.29-0.68)	-4.75 (-4.9--4.61)
YLDs	Low-middle SDI	198349 (123474-296070)	27.57 (16.99-40.78)	165167 (100653-244774)	10.21 (6.25-15.09)	-3.45 (-3.56--3.34)
YLDs	Low SDI	60734 (38385-90185)	22.39 (14.23-32.83)	56599 (33987-85407)	8.9 (5.43-13.13)	-3.15 (-3.24--3.05)
YLDs	Middle SDI	180854 (115290-261608)	15.08 (9.67-21.81)	158037 (101608-228782)	5.64 (3.65-8.19)	-3.32 (-3.4--3.25)
YLLs	High-middle SDI	880773 (677962-1091058)	83.83 (64.48-103.85)	247990 (188490-322796)	13.66 (10.43-17.82)	-6.15 (-6.64--5.64)
YLLs	High SDI	255572 (210015-303020)	24.52 (20.16-29.08)	45960 (35467-56849)	2.75 (2.13-3.46)	-7.24 (-7.49--6.99)
YLLs	Low-middle SDI	4260272 (3255475-5399072)	580.05 (442.24-738.46)	2213634 (1653347-2862624)	135.62 (101.57-175.65)	-4.71 (-4.84--4.58)
YLLs	Low SDI	1325522 (982123-1789030)	474.77 (350.96-644.55)	850607 (618074-1151445)	130.53 (95.4-175.98)	-4.35 (-4.5--4.2)
YLLs	Middle SDI	2664973 (2032876-3283813)	216.7 (163.98-268.02)	1240671 (951944-1612785)	43.87 (33.67-56.86)	-5.1 (-5.22--4.98)

## Sheet: multidrug-resistant TB
	location_name	Num_1990	ASR_1990	Num_2021	ASR_2021	EAPC_CI
DALYs	High-middle SDI	34768 (9550-97875)	3.32 (0.91-9.33)	57021 (32009-94925)	3.2 (1.79-5.27)	-2.97 (-4.95--0.95)
DALYs	High SDI	6471 (2933-13284)	0.62 (0.28-1.28)	2511 (1023-5413)	0.16 (0.07-0.34)	-7.1 (-8.07--6.12)
DALYs	Low-middle SDI	9274 (2507-27787)	1.26 (0.34-3.78)	263593 (76433-614318)	16.12 (4.67-37.62)	4.27 (1.72-6.89)
DALYs	Low SDI	5900 (1901-14366)	2.14 (0.69-5.2)	84353 (31919-179781)	13.23 (4.83-28.28)	2.71 (0.71-4.76)
DALYs	Middle SDI	62615 (17068-171342)	5.2 (1.41-14.28)	91793 (35989-189995)	3.25 (1.27-6.71)	-4.3 (-5.45--3.12)
Deaths	High-middle SDI	1045 (271-3020)	0.1 (0.03-0.29)	1469 (799-2575)	0.08 (0.04-0.14)	-3.59 (-5.44--1.7)
Deaths	High SDI	210 (92-439)	0.02 (0.01-0.04)	85 (32-190)	0 (0-0.01)	-7.46 (-8.48--6.44)
Deaths	Low-middle SDI	268 (72-813)	0.04 (0.01-0.12)	7907 (2265-18815)	0.53 (0.15-1.27)	4.3 (1.74-6.93)
Deaths	Low SDI	169 (53-416)	0.07 (0.02-0.17)	2420 (869-5227)	0.44 (0.15-0.96)	2.83 (0.85-4.86)
Deaths	Middle SDI	1896 (502-5286)	0.17 (0.05-0.49)	2725 (1014-5674)	0.1 (0.04-0.21)	-4.61 (-5.75--3.44)
YLDs	High-middle SDI	1455 (449-3597)	0.14 (0.04-0.34)	4753 (2353-9986)	0.26 (0.13-0.54)	-1.19 (-2.82-0.46)
YLDs	High SDI	254 (135-465)	0.02 (0.01-0.04)	229 (100-517)	0.01 (0.01-0.03)	-4.66 (-5.65--3.67)
YLDs	Low-middle SDI	184 (62-507)	0.03 (0.01-0.07)	8872 (2914-21197)	0.55 (0.18-1.31)	5.07 (2.81-7.38)
YLDs	Low SDI	134 (55-292)	0.05 (0.02-0.11)	2503 (1038-5197)	0.4 (0.17-0.83)	3.5 (1.79-5.24)
YLDs	Middle SDI	2384 (666-6401)	0.2 (0.06-0.55)	6238 (2663-13411)	0.22 (0.09-0.48)	-3.2 (-4.35--2.04)
YLLs	High-middle SDI	33313 (8915-94416)	3.18 (0.85-9)	52268 (28640-86557)	2.93 (1.61-4.83)	-3.08 (-5.08--1.04)
YLLs	High SDI	6216 (2733-12845)	0.6 (0.26-1.24)	2283 (884-5006)	0.14 (0.06-0.31)	-7.26 (-8.24--6.28)
YLLs	Low-middle SDI	9089 (2439-27483)	1.24 (0.33-3.74)	254721 (73304-597358)	15.57 (4.47-36.66)	4.25 (1.69-6.88)
YLLs	Low SDI	5766 (1811-14230)	2.09 (0.65-5.15)	81850 (30737-175025)	12.82 (4.67-27.57)	2.69 (0.68-4.75)
YLLs	Middle SDI	60231 (16196-167002)	5 (1.34-13.91)	85555 (31690-179943)	3.03 (1.12-6.36)	-4.36 (-5.52--3.18)
