# Supplementary material for: Global, regional, and national burden of tuberculosis due to smoking, 1990-2021: analysis for the Global Burden of Disease study
Source: Front Immunol. 2025 Jul 25;16:1624090. doi: 10.3389/fimmu.2025.1624090 (PMC12331698; doi:10.3389/fimmu.2025.1624090)
Supplement: Supplementary file 4 [file DataSheet4.xlsx]

## Sheet: TB due to smoking
	location_name	Num_1990	ASR_1990	Num_2021	ASR_2021	EAPC_CI
DALYs	Australasia	755 (586-937)	3.27 (2.54-4.06)	225 (168-289)	0.51 (0.38-0.65)	-5.76 (-6.15--5.37)
DALYs	North America	21263 (16815-25428)	6.57 (5.21-7.84)	5024 (3809-6255)	0.96 (0.73-1.18)	-6.25 (-6.81--5.68)
DALYs	High-income North America	21307 (16850-25477)	6.59 (5.23-7.86)	5042 (3823-6277)	0.96 (0.74-1.19)	-6.25 (-6.81--5.68)
DALYs	Commonwealth High Income	9726 (7798-11641)	7.02 (5.63-8.39)	2386 (1811-2985)	1.1 (0.84-1.36)	-5.82 (-6.23--5.41)
DALYs	Western Europe	61750 (49314-73809)	12.13 (9.72-14.47)	9915 (7661-12281)	1.4 (1.09-1.71)	-6.8 (-7.31--6.28)
DALYs	Central Europe	85305 (70463-99210)	58.79 (48.57-68.43)	18175 (14247-21800)	11.07 (8.71-13.22)	-5.71 (-6.16--5.25)
DALYs	Latin America & Caribbean - WB	228860 (182655-277907)	71.9 (57.27-87.48)	86762 (64384-109204)	11.97 (8.88-15.07)	-5.42 (-5.71--5.13)
DALYs	Middle East & North Africa - WB	90300 (62532-162829)	59.87 (41.39-110.19)	55552 (38201-81965)	12.9 (8.86-19.19)	-4.34 (-4.81--3.86)
DALYs	Africa	1200700 (880145-1602613)	337.58 (246.1-453.37)	1085544 (787140-1420431)	123.2 (89.94-161.47)	-3.12 (-3.83--2.4)
DALYs	Tropical Latin America	88173 (70674-104933)	76.51 (61.53-91.32)	35124 (26352-44612)	13.21 (9.91-16.78)	-5.52 (-5.77--5.28)
DALYs	Commonwealth Middle Income	4576646 (3551909-5740993)	592 (456.07-745.98)	2538832 (1923327-3268104)	141.71 (107.54-182.44)	-4.31 (-4.75--3.88)
DALYs	Limited Health System	5922405 (4566354-7512343)	610.85 (468.58-775.36)	3306900 (2524294-4117764)	144.56 (110.82-180.67)	-4.38 (-4.88--3.86)
DALYs	African Region	1111624 (819796-1490259)	398.13 (292.02-535.9)	1003570 (733141-1322024)	144.61 (106.35-189.94)	-3.18 (-3.95--2.4)
DALYs	South Asia - WB	4744726 (3656904-5945068)	651.12 (498.25-819.65)	2484250 (1880121-3204406)	146.25 (110.53-188.65)	-4.41 (-4.82--3.99)
DALYs	South Asia	4714130 (3628896-5906310)	665.85 (509.42-838.51)	2456693 (1856006-3181793)	148.33 (112.08-192.06)	-4.42 (-4.84--4.01)
DALYs	South-East Asia Region	5452978 (4213127-6833125)	628.42 (483.89-790.23)	2970714 (2278099-3850249)	148.51 (113.97-192.41)	-4.12 (-4.47--3.76)
DALYs	Europe	419312 (344902-488426)	44.95 (37.02-52.29)	167811 (134606-201499)	15.04 (12.1-17.94)	-3.86 (-4.74--2.98)
DALYs	North Africa and Middle East	154444 (100733-277479)	75.63 (48.91-138.22)	88135 (59527-134481)	15.45 (10.35-23.55)	-4.6 (-5.05--4.15)
DALYs	Northern Africa	58992 (40822-119294)	78.43 (53.01-164.59)	28256 (18061-48289)	15.71 (9.99-26.84)	-4.64 (-5.08--4.2)
DALYs	Caribbean	14356 (9716-34418)	50.19 (33.82-121.17)	8157 (4829-19144)	15.75 (9.32-36.87)	-3.12 (-3.31--2.92)
DALYs	Sub-Saharan Africa - WB	1143400 (834887-1544379)	408.29 (297.34-554.59)	1056198 (764718-1381853)	153.51 (111.64-201.51)	-3.12 (-3.91--2.32)
DALYs	Eastern Africa	449029 (318607-637459)	511.82 (362.47-726.4)	347330 (247356-471601)	158.6 (113.37-215.45)	-3.82 (-4.7--2.94)
DALYs	European Region	462344 (380417-538719)	47.56 (39.19-55.35)	198188 (159460-237174)	16.56 (13.37-19.72)	-3.89 (-4.77--3.01)
DALYs	Europe & Central Asia - WB	460505 (378999-536749)	47.71 (39.33-55.55)	197735 (159112-236658)	16.71 (13.5-19.9)	-3.87 (-4.75--2.99)
DALYs	Commonwealth Low Income	652540 (441543-892336)	619.65 (417.6-852.78)	439117 (321080-590894)	160.8 (117.6-215.14)	-3.86 (-4.6--3.11)
DALYs	Southeast Asia	1603263 (1160311-2063794)	529.09 (380.65-682.69)	1180956 (904936-1483688)	163.03 (124.9-204.47)	-3.08 (-3.43--2.73)
DALYs	Central Africa	150511 (90126-214693)	416.53 (250.12-592.39)	181073 (99476-286577)	184.93 (101.56-292.52)	-2.47 (-3.26--1.67)
DALYs	Eastern Sub-Saharan Africa	552665 (391696-794855)	588.27 (414.58-853.27)	450974 (313429-623678)	194.07 (136.49-268.79)	-3.62 (-4.53--2.7)
DALYs	Oceania	13957 (9107-21383)	344.03 (225.45-524.66)	20644 (13961-28048)	194.26 (131.71-264.62)	-1.47 (-2--0.94)
DALYs	Minimal Health System	299443 (195579-441572)	401.34 (262.86-591.66)	377752 (245368-533438)	209.94 (137.63-296.55)	-2.03 (-2.87--1.18)
DALYs	Andean Latin America	38104 (28382-50196)	153.52 (114.54-202.39)	13729 (9655-19165)	21.41 (15-29.92)	-5.99 (-6.43--5.55)
DALYs	East Asia	1623122 (1176375-2101982)	163.77 (118.88-212.25)	489375 (363496-650404)	22.77 (16.96-30.22)	-5.53 (-5.8--5.26)
DALYs	Central Sub-Saharan Africa	145834 (74144-219280)	487.18 (246.12-733)	195450 (107729-301118)	239.61 (133.47-367.13)	-2.06 (-2.83--1.28)
DALYs	Southern Africa	363286 (276740-480912)	646.18 (489.35-866.97)	368850 (268364-484113)	291.26 (211.31-381.06)	-2.24 (-2.92--1.55)
DALYs	Southern Sub-Saharan Africa	230663 (175183-303655)	662.16 (504.9-877.77)	221038 (166034-279962)	302.75 (228.45-383.61)	-1.83 (-2.4--1.25)
DALYs	Western Pacific Region	2141303 (1615276-2712961)	166.01 (125.22-210.77)	861193 (643400-1116775)	32.07 (24.18-41.51)	-4.56 (-4.8--4.32)
DALYs	High-income Asia Pacific	124746 (100605-152818)	60.96 (49.21-74.62)	17214 (13062-21753)	4.34 (3.36-5.47)	-7.92 (-8.55--7.3)
DALYs	Basic Health System	3238907 (2462266-4006872)	188.23 (142.49-233.08)	1715765 (1324916-2163050)	44.56 (34.45-56.16)	-3.9 (-4.13--3.68)
DALYs	Eastern Europe	217960 (180189-252647)	81.63 (67.35-94.8)	125016 (100007-150804)	44.88 (35.99-54.07)	-2.51 (-3.66--1.34)
DALYs	Central Asia	65174 (52812-77955)	120.73 (97.95-145.15)	45486 (35812-56933)	45.12 (35.58-56.46)	-4.03 (-4.88--3.18)
DALYs	East Asia & Pacific - WB	3353402 (2529837-4164708)	220.6 (166.69-273.84)	1708091 (1325380-2131048)	53.49 (41.73-66.88)	-3.83 (-4.04--3.61)
DALYs	Western Africa	178881 (127832-239644)	183.76 (131.09-246.18)	160034 (107026-226325)	66.91 (44.98-94.44)	-3.4 (-4.22--2.59)
DALYs	Western Sub-Saharan Africa	205169 (148027-273235)	190.83 (137.81-255.26)	186198 (122921-260697)	69.4 (45.81-96.22)	-3.42 (-4.23--2.59)
DALYs	America	249638 (198978-302520)	39.4 (31.43-47.79)	91719 (68239-115444)	7.57 (5.64-9.52)	-5.18 (-5.42--4.94)
DALYs	Region of the Americas	249638 (198978-302520)	39.4 (31.43-47.79)	91719 (68239-115444)	7.57 (5.64-9.52)	-5.18 (-5.42--4.94)
DALYs	Eastern Mediterranean Region	603142 (339862-856174)	284.62 (159.53-404.38)	464354 (304176-647312)	78.25 (51.23-109.95)	-4 (-4.62--3.37)
DALYs	Central Latin America	64945 (51229-79126)	64.21 (50.56-78.58)	22373 (16370-28030)	8.46 (6.19-10.6)	-5.89 (-6.36--5.42)
DALYs	Asia	8173751 (6375304-10102721)	344.25 (268.23-427.45)	4248739 (3281978-5307890)	80.97 (62.61-101.27)	-4.1 (-4.31--3.88)
DALYs	Advanced Health System	583240 (479370-680274)	38.34 (31.54-44.64)	193558 (153804-233113)	9.43 (7.51-11.32)	-4.64 (-5.38--3.9)
DALYs	Southern Latin America	23769 (19124-28316)	50.69 (40.82-60.36)	7657 (5904-9482)	9.74 (7.51-12.07)	-4.84 (-5.06--4.61)
Deaths	Australasia	26 (20-32)	0.11 (0.08-0.14)	7 (6-10)	0.01 (0.01-0.02)	-6.09 (-6.56--5.61)
Deaths	North America	652 (511-793)	0.19 (0.15-0.23)	158 (120-198)	0.03 (0.02-0.03)	-6.31 (-6.92--5.7)
Deaths	High-income North America	653 (512-795)	0.19 (0.15-0.24)	158 (121-199)	0.03 (0.02-0.03)	-6.3 (-6.91--5.7)
Deaths	Commonwealth High Income	337 (268-408)	0.23 (0.18-0.28)	82 (62-103)	0.03 (0.03-0.04)	-6.01 (-6.53--5.49)
Deaths	Western Europe	2190 (1742-2643)	0.4 (0.32-0.48)	372 (282-465)	0.04 (0.03-0.05)	-6.91 (-7.58--6.22)
Deaths	High-income Asia Pacific	4203 (3397-5189)	2.09 (1.69-2.58)	882 (655-1151)	0.17 (0.13-0.22)	-7.09 (-7.88--6.29)
Deaths	America	6699 (5327-8110)	1.08 (0.86-1.31)	2520 (1888-3185)	0.2 (0.15-0.25)	-5.18 (-5.43--4.93)
Deaths	Region of the Americas	6699 (5327-8110)	1.08 (0.86-1.31)	2520 (1888-3185)	0.2 (0.15-0.25)	-5.18 (-5.43--4.93)
Deaths	Advanced Health System	16782 (13830-19737)	1.07 (0.89-1.26)	5356 (4248-6525)	0.23 (0.19-0.28)	-4.89 (-5.58--4.19)
Deaths	Central Latin America	1847 (1452-2262)	2.04 (1.6-2.52)	621 (454-784)	0.24 (0.18-0.3)	-6.13 (-6.68--5.58)
Deaths	Southern Latin America	622 (498-748)	1.33 (1.07-1.6)	204 (155-254)	0.25 (0.19-0.31)	-4.85 (-5.07--4.63)
Deaths	Central Europe	2269 (1871-2651)	1.54 (1.27-1.81)	481 (379-578)	0.27 (0.21-0.33)	-5.76 (-6.25--5.26)
Deaths	Latin America & Caribbean - WB	6061 (4828-7394)	2.05 (1.63-2.5)	2364 (1767-2995)	0.33 (0.25-0.42)	-5.41 (-5.75--5.07)
Deaths	Europe	11211 (9206-13189)	1.16 (0.96-1.36)	4184 (3360-5051)	0.35 (0.28-0.42)	-4.09 (-4.94--3.24)
Deaths	Tropical Latin America	2201 (1782-2622)	2.07 (1.67-2.47)	952 (717-1214)	0.36 (0.27-0.46)	-5.34 (-5.64--5.05)
Deaths	Europe & Central Asia - WB	12140 (9968-14263)	1.22 (1-1.43)	4861 (3887-5880)	0.38 (0.31-0.46)	-4.09 (-4.93--3.24)
Deaths	European Region	12193 (10008-14323)	1.22 (1-1.43)	4875 (3897-5897)	0.38 (0.31-0.46)	-4.1 (-4.94--3.26)
Deaths	Caribbean	368 (247-888)	1.34 (0.9-3.22)	216 (127-497)	0.41 (0.24-0.95)	-3.05 (-3.26--2.83)
Deaths	Middle East & North Africa - WB	2544 (1707-4843)	1.95 (1.31-3.85)	1552 (1051-2353)	0.42 (0.29-0.64)	-4.36 (-5.03--3.69)
Deaths	North Africa and Middle East	4370 (2732-8234)	2.43 (1.47-4.69)	2402 (1573-3766)	0.48 (0.31-0.76)	-4.74 (-5.35--4.12)
Deaths	Northern Africa	1675 (1110-3650)	2.58 (1.66-5.85)	837 (524-1458)	0.55 (0.34-0.96)	-4.46 (-5.1--3.81)
Deaths	Andean Latin America	1036 (768-1377)	4.54 (3.36-6.02)	378 (260-541)	0.61 (0.42-0.88)	-6 (-6.49--5.5)
Deaths	East Asia	47425 (33830-62284)	5.27 (3.79-6.95)	13498 (9969-18821)	0.62 (0.46-0.87)	-5.89 (-6.19--5.59)
Deaths	Western Pacific Region	63266 (46532-81171)	5.36 (3.95-6.89)	24369 (18369-32571)	0.88 (0.67-1.18)	-4.89 (-5.16--4.62)
Deaths	Eastern Europe	5335 (4420-6146)	1.95 (1.62-2.25)	2969 (2365-3604)	1.02 (0.81-1.24)	-2.63 (-3.77--1.47)
Deaths	Central Asia	1493 (1219-1795)	2.83 (2.31-3.41)	1030 (817-1294)	1.05 (0.83-1.32)	-4 (-4.83--3.16)
Deaths	Basic Health System	92450 (67910-116383)	5.99 (4.37-7.54)	48846 (37538-62673)	1.29 (0.99-1.65)	-4.04 (-4.34--3.75)
Deaths	East Asia & Pacific - WB	8268 (6248-10776)	0.65 (0.48-0.84)	50010 (38780-64279)	1.54 (1.19-1.98)	-2.69 (-3.79--1.57)
Deaths	Western Africa	4825 (3440-6485)	5.54 (3.94-7.47)	4167 (2763-5982)	2.03 (1.36-2.91)	-3.47 (-4.44--2.49)
Deaths	Western Sub-Saharan Africa	5524 (3963-7417)	5.73 (4.1-7.7)	4830 (3182-6785)	2.1 (1.4-2.93)	-3.49 (-4.46--2.5)
Deaths	Asia	233165 (181191-294017)	10.86 (8.4-13.72)	124081 (96903-157939)	2.42 (1.89-3.09)	-4.14 (-4.43--3.85)
Deaths	Eastern Mediterranean Region	17862 (9567-25790)	9.6 (5.1-13.89)	12675 (8035-17932)	2.45 (1.55-3.47)	-4.24 (-5.01--3.47)
Deaths	Africa	32138 (23184-43804)	10.14 (7.25-13.91)	28290 (20326-37267)	3.66 (2.66-4.84)	-3.21 (-4.08--2.34)
Deaths	African Region	29750 (21563-40601)	11.95 (8.58-16.38)	26165 (18932-34769)	4.32 (3.17-5.74)	-3.26 (-4.19--2.33)
Deaths	Commonwealth Middle Income	126779 (96599-161670)	18.41 (13.85-23.63)	72925 (55259-94692)	4.46 (3.36-5.81)	-4.24 (-4.79--3.68)
Deaths	Sub-Saharan Africa - WB	30505 (21975-42170)	12.22 (8.75-16.96)	27422 (19683-36191)	4.57 (3.32-6.05)	-3.2 (-4.15--2.24)
Deaths	Limited Health System	165988 (127223-213472)	19.3 (14.67-24.97)	95388 (73428-120743)	4.61 (3.56-5.86)	-4.32 (-4.96--3.67)
Deaths	South Asia - WB	132782 (101630-168988)	20.56 (15.49-26.57)	72702 (54927-94649)	4.66 (3.52-6.06)	-4.33 (-4.87--3.78)
Deaths	South Asia	131883 (100837-167843)	21.04 (15.86-27.2)	71999 (54393-94043)	4.74 (3.58-6.18)	-4.34 (-4.88--3.79)
Deaths	South-East Asia Region	152679 (117360-195621)	20 (15.24-25.8)	88335 (67391-115101)	4.78 (3.64-6.24)	-4 (-4.49--3.52)
Deaths	Eastern Africa	12305 (8624-17566)	16.01 (11.19-23.02)	9226 (6546-12540)	4.92 (3.54-6.67)	-3.9 (-4.96--2.83)
Deaths	Central Africa	3958 (2315-5639)	12.11 (7.1-17.35)	4440 (2370-7232)	5.11 (2.79-8.23)	-2.68 (-3.61--1.75)
Deaths	Oceania	346 (226-540)	9.66 (6.43-15.02)	488 (327-668)	5.15 (3.45-7.07)	-1.65 (-2.34--0.95)
Deaths	Commonwealth Low Income	18683 (12200-25901)	20.13 (12.97-28.17)	12622 (9107-16964)	5.22 (3.76-7.05)	-3.9 (-4.82--2.97)
Deaths	Southeast Asia	46873 (33090-60727)	17.75 (12.56-23.05)	35172 (26907-44725)	5.28 (4.02-6.72)	-3.11 (-3.6--2.61)
Deaths	Eastern Sub-Saharan Africa	15254 (10686-22402)	18.67 (12.97-27.64)	11982 (8418-16651)	6.06 (4.28-8.46)	-3.73 (-4.84--2.62)
Deaths	Minimal Health System	8010 (5219-12066)	11.94 (7.78-18.02)	9490 (6003-13538)	6.08 (3.93-8.73)	-2.2 (-3.2--1.19)
Deaths	Central Sub-Saharan Africa	3787 (1849-5765)	13.95 (6.68-21.2)	4781 (2532-7459)	6.59 (3.56-10.31)	-2.25 (-3.16--1.32)
Deaths	Southern Africa	9375 (7027-12758)	18.6 (13.72-25.46)	9620 (6966-12603)	8.48 (6.14-11.15)	-2.26 (-3.06--1.45)
Deaths	Southern Sub-Saharan Africa	5679 (4294-7554)	17.87 (13.46-23.73)	5754 (4299-7358)	8.51 (6.38-10.87)	-1.72 (-2.36--1.08)
YLDs	Australasia	81 (48-123)	0.34 (0.21-0.52)	43 (24-67)	0.1 (0.06-0.16)	-3.57 (-3.88--3.25)
YLDs	North America	1610 (978-2398)	0.48 (0.29-0.72)	615 (346-934)	0.11 (0.06-0.17)	-5.07 (-5.52--4.62)
YLDs	High-income North America	1611 (979-2399)	0.48 (0.29-0.72)	616 (347-935)	0.11 (0.06-0.17)	-5.07 (-5.52--4.62)
YLDs	Commonwealth High Income	921 (565-1375)	0.66 (0.41-0.98)	330 (195-498)	0.15 (0.09-0.24)	-4.64 (-5.03--4.25)
YLDs	Western Europe	4956 (3078-7301)	1 (0.62-1.48)	1297 (779-1927)	0.2 (0.12-0.29)	-5.04 (-5.51--4.56)
YLDs	High-income Asia Pacific	6472 (4166-9206)	3.18 (2.05-4.52)	1834 (1115-2761)	0.47 (0.29-0.69)	-5.84 (-6.51--5.17)
YLDs	America	12333 (7628-18382)	1.92 (1.19-2.84)	7047 (4277-10637)	0.58 (0.35-0.88)	-3.79 (-3.96--3.62)
YLDs	Region of the Americas	12333 (7628-18382)	1.92 (1.19-2.84)	7047 (4277-10637)	0.58 (0.35-0.88)	-3.79 (-3.96--3.62)
YLDs	Central Latin America	2667 (1682-3906)	2.61 (1.68-3.78)	1695 (1000-2563)	0.64 (0.38-0.97)	-4.23 (-4.64--3.81)
YLDs	Southern Latin America	900 (541-1346)	1.9 (1.14-2.85)	504 (303-773)	0.64 (0.38-0.98)	-3.04 (-3.18--2.9)
YLDs	Latin America & Caribbean - WB	10753 (6695-15991)	3.35 (2.1-4.92)	6440 (3910-9698)	0.89 (0.54-1.34)	-3.97 (-4.21--3.72)
YLDs	Caribbean	608 (375-917)	2.1 (1.31-3.15)	461 (280-691)	0.9 (0.54-1.34)	-2.26 (-2.38--2.13)
YLDs	Northern Africa	2114 (1327-3046)	2.81 (1.77-4.03)	1671 (1014-2514)	0.91 (0.56-1.35)	-3.27 (-3.7--2.84)
YLDs	Advanced Health System	42292 (27278-60795)	2.79 (1.8-4.01)	19207 (12113-27998)	0.94 (0.59-1.38)	-3.61 (-4.14--3.07)
YLDs	Middle East & North Africa - WB	4036 (2555-5920)	2.69 (1.72-3.86)	4262 (2669-6405)	0.97 (0.61-1.44)	-2.76 (-3.24--2.28)
YLDs	North Africa and Middle East	7054 (4512-10179)	3.44 (2.19-4.93)	5748 (3527-8609)	1.01 (0.63-1.49)	-3.62 (-4.07--3.16)
YLDs	Tropical Latin America	5281 (3244-7843)	4.54 (2.83-6.69)	2848 (1741-4325)	1.07 (0.66-1.63)	-4.3 (-4.51--4.08)
YLDs	Central Europe	6075 (3886-8844)	4.21 (2.7-6.11)	1935 (1192-2863)	1.2 (0.74-1.79)	-4.19 (-4.56--3.82)
YLDs	Europe	33270 (21516-47955)	3.62 (2.32-5.22)	15927 (9999-23342)	1.45 (0.91-2.16)	-3 (-3.6--2.39)
YLDs	Andean Latin America	1319 (799-2007)	5.31 (3.25-7.93)	949 (576-1434)	1.48 (0.89-2.24)	-3.91 (-4.27--3.55)
YLDs	European Region	36702 (23664-53046)	3.83 (2.46-5.5)	18426 (11576-27036)	1.56 (0.99-2.31)	-2.96 (-3.55--2.37)
YLDs	Europe & Central Asia - WB	36553 (23558-52829)	3.84 (2.47-5.52)	18350 (11531-26930)	1.57 (0.99-2.33)	-2.57 (-3.69--1.44)
YLDs	Commonwealth Middle Income	211013 (127789-320240)	27.84 (16.85-41.69)	181998 (110464-272522)	10.16 (6.2-15.11)	-3.18 (-3.63--2.72)
YLDs	Minimal Health System	12709 (8063-19065)	17.39 (11.07-26.03)	17964 (10921-27595)	10.25 (6.24-15.57)	-1.44 (-2.34--0.53)
YLDs	South Asia - WB	220687 (134859-333088)	30.84 (18.58-46.09)	182828 (111317-274415)	10.75 (6.59-15.99)	-3.24 (-3.67--2.8)
YLDs	Central Africa	6647 (4126-10032)	19 (11.92-28.55)	10338 (6126-15992)	10.77 (6.5-16.53)	-1.4 (-2.27--0.54)
YLDs	Southern Africa	16277 (10433-24310)	29.88 (19.14-43.94)	13575 (8161-21080)	10.84 (6.59-16.55)	-2.66 (-3.36--1.95)
YLDs	South Asia	219480 (134066-331515)	31.57 (19.01-47.23)	181671 (110562-272520)	10.95 (6.71-16.27)	-3.24 (-3.68--2.8)
YLDs	South-East Asia Region	247967 (154864-371070)	29.39 (18.13-43.56)	221799 (137225-328286)	11.17 (6.96-16.43)	-2.85 (-3.23--2.46)
YLDs	Southeast Asia	79761 (52555-115006)	27.4 (18.07-39.32)	98534 (64090-144061)	13.98 (9.11-20.33)	-1.62 (-2.02--1.23)
YLDs	Central Sub-Saharan Africa	6346 (3960-9394)	21.64 (13.49-31.84)	11614 (7010-17525)	14.53 (8.79-21.66)	-0.93 (-1.76--0.1)
YLDs	Oceania	1023 (624-1553)	24.75 (15.33-37.19)	1923 (1175-2836)	18.18 (11.11-26.99)	-0.79 (-1.32--0.27)
YLDs	Central Asia	4860 (3145-7179)	8.87 (5.75-13.13)	3729 (2357-5431)	3.7 (2.34-5.39)	-2.71 (-3.2--2.21)
YLDs	Eastern Europe	18519 (11897-26440)	7.07 (4.51-9.99)	10741 (6718-15955)	3.92 (2.45-5.89)	-1.95 (-2.77--1.14)
YLDs	Eastern Mediterranean Region	29640 (18733-43113)	14.01 (8.83-20.33)	23711 (14594-35466)	4.05 (2.49-5.98)	-3.68 (-4.29--3.06)
YLDs	East Asia	133851 (86108-192712)	13.63 (8.82-19.58)	102119 (65563-149231)	4.66 (2.98-6.76)	-2.66 (-2.94--2.38)
YLDs	Western Africa	10020 (6167-14660)	10.57 (6.52-15.46)	11054 (6608-16796)	4.67 (2.79-7.04)	-2.41 (-3.27--1.54)
YLDs	Western Sub-Saharan Africa	11547 (7068-16959)	11.03 (6.81-16.15)	12622 (7572-19371)	4.78 (2.82-7.26)	-2.49 (-3.35--1.61)
YLDs	Basic Health System	219045 (141967-315456)	12.97 (8.39-18.41)	202077 (132161-294253)	5.25 (3.42-7.65)	-2.29 (-2.51--2.06)
YLDs	Western Pacific Region	166435 (107517-238844)	12.99 (8.43-18.66)	145744 (93801-211999)	5.3 (3.43-7.68)	-2.25 (-2.5--2)
YLDs	Africa	50373 (31714-74651)	14.59 (9.28-21.44)	51056 (31496-78310)	5.88 (3.58-8.92)	-2.51 (-3.28--1.73)
YLDs	East Asia & Pacific - WB	220138 (142661-315506)	14.72 (9.58-20.81)	203652 (132309-297766)	6.25 (4.07-9.06)	-2.13 (-2.36--1.91)
YLDs	Eastern Africa	15316 (9814-22946)	18.09 (11.59-26.84)	14418 (8811-21744)	6.73 (4.14-9.97)	-2.92 (-3.88--1.95)
YLDs	African Region	47255 (29713-70284)	17.47 (11.11-25.74)	47583 (29046-73437)	6.96 (4.22-10.59)	-2.57 (-3.41--1.72)
YLDs	Sub-Saharan Africa - WB	48373 (30437-71909)	17.82 (11.34-26.25)	49343 (30310-75733)	7.29 (4.42-11.07)	-2.24 (-3.43--1.03)
YLDs	Asia	446248 (282253-653739)	19.17 (12.23-27.93)	391500 (249805-571994)	7.47 (4.76-10.92)	-2.65 (-2.88--2.42)
YLDs	Eastern Sub-Saharan Africa	19114 (12037-28475)	21.38 (13.61-31.69)	17731 (10802-27171)	7.96 (4.85-11.93)	-2.92 (-3.94--1.89)
YLDs	Commonwealth Low Income	30788 (19216-44253)	29.65 (18.67-42.66)	22594 (14081-33861)	8.47 (5.28-12.51)	-3.48 (-4.27--2.68)
YLDs	Southern Sub-Saharan Africa	11063 (7109-16498)	32.45 (21.2-47.94)	7227 (4308-11525)	9.59 (5.78-14.82)	-2.93 (-3.41--2.44)
YLDs	Limited Health System	268219 (166345-400093)	28.26 (17.41-41.97)	226303 (137982-338258)	9.95 (6.12-14.79)	-3.26 (-3.8--2.72)
YLLs	Australasia	674 (525-833)	2.93 (2.29-3.61)	183 (139-234)	0.4 (0.3-0.51)	-6.12 (-6.52--5.71)
YLLs	North America	19654 (15632-23441)	6.09 (4.86-7.24)	4409 (3372-5449)	0.85 (0.65-1.04)	-6.38 (-6.96--5.8)
YLLs	High-income North America	19697 (15666-23493)	6.1 (4.87-7.26)	4426 (3387-5468)	0.85 (0.65-1.05)	-6.37 (-6.95--5.79)
YLLs	Commonwealth High Income	8805 (7054-10544)	6.36 (5.11-7.6)	2056 (1573-2553)	0.94 (0.73-1.16)	-5.97 (-6.38--5.56)
YLLs	Western Europe	56795 (45796-67787)	11.14 (9.02-13.26)	8618 (6668-10569)	1.21 (0.94-1.46)	-7 (-7.52--6.48)
YLLs	Latin America & Caribbean - WB	218106 (174622-266867)	68.55 (54.76-83.83)	80322 (59983-101106)	11.08 (8.27-13.94)	-5.51 (-5.81--5.22)
YLLs	Middle East & North Africa - WB	86264 (58515-158535)	57.18 (38.59-107.32)	51290 (34663-76943)	11.94 (8.04-18.15)	-4.44 (-4.92--3.96)
YLLs	Africa	1150327 (836347-1551024)	322.99 (233.63-438.41)	1034487 (737038-1364612)	117.32 (84.08-154.94)	-3.15 (-3.86--2.43)
YLLs	Tropical Latin America	82893 (66982-98416)	71.97 (58.24-85.54)	32277 (24406-41223)	12.14 (9.18-15.51)	-5.61 (-5.86--5.36)
YLLs	Europe	386042 (320469-450737)	41.33 (34.37-48.18)	151884 (122971-181921)	13.59 (11.04-16.22)	-3.93 (-4.83--3.02)
YLLs	Commonwealth Middle Income	4365633 (3361045-5536264)	564.16 (431.8-718.4)	2356834 (1783665-3031607)	131.55 (99.91-169.82)	-4.38 (-4.82--3.95)
YLLs	Limited Health System	5654185 (4360571-7206933)	582.59 (447.7-746.85)	3080597 (2363542-3873385)	134.62 (103.3-170.05)	-4.44 (-4.95--3.93)
YLLs	South Asia - WB	4524039 (3486709-5707456)	620.28 (476.08-785.48)	2301422 (1735325-2980339)	135.5 (102.27-175.59)	-4.48 (-4.9--4.07)
YLLs	South-East Asia Region	5205011 (4017590-6586873)	599.02 (460.99-763.4)	2748915 (2108712-3597424)	137.34 (105.07-179.52)	-4.2 (-4.55--3.84)
YLLs	South Asia	4494650 (3461789-5674494)	634.28 (486.56-803.04)	2275022 (1715476-2957883)	137.38 (103.7-178.69)	-4.5 (-4.91--4.08)
YLLs	African Region	1064370 (781238-1437113)	380.67 (277.4-517.47)	955988 (684928-1268153)	137.65 (99.33-182.96)	-3.21 (-3.98--2.43)
YLLs	North Africa and Middle East	147390 (93606-270310)	72.19 (45.58-134.55)	82386 (55109-128095)	14.44 (9.55-22.59)	-4.66 (-5.11--4.21)
YLLs	Northern Africa	56879 (39214-116923)	75.62 (50.98-161.75)	26585 (16774-46538)	14.8 (9.36-25.89)	-4.71 (-5.15--4.27)
YLLs	Caribbean	13748 (9182-33747)	48.09 (31.97-118.85)	7695 (4524-18664)	14.86 (8.73-35.99)	-3.16 (-3.36--2.96)
YLLs	Sub-Saharan Africa - WB	1095027 (796735-1496083)	390.47 (282.13-537.51)	1006855 (716304-1328245)	146.21 (104.72-192.91)	-3.9 (-5.26--2.51)
YLLs	Southeast Asia	1523502 (1078761-1967723)	501.69 (354.41-649.4)	1082422 (830167-1376593)	149.05 (114.8-189.58)	-3.18 (-3.53--2.84)
YLLs	European Region	425642 (352980-496014)	43.73 (36.32-50.88)	179762 (145212-216061)	15 (12.18-17.94)	-3.96 (-4.86--3.05)
YLLs	Europe & Central Asia - WB	423952 (351672-493984)	43.87 (36.45-51.04)	179385 (144931-215603)	15.14 (12.29-18.11)	-4.71 (-6.15--3.24)
YLLs	Eastern Africa	433713 (307375-617701)	493.73 (347.47-705.24)	332912 (234520-454576)	151.88 (107.63-206.52)	-3.85 (-4.73--2.97)
YLLs	Commonwealth Low Income	621752 (411820-854107)	589.99 (388-813.79)	416524 (300179-563589)	152.33 (110.33-205.45)	-3.88 (-4.62--3.13)
YLLs	Central Africa	143864 (85101-207734)	397.53 (233.9-567.69)	170735 (90256-279539)	174.16 (93.02-283.9)	-2.52 (-3.31--1.73)
YLLs	Oceania	12934 (8234-20350)	319.28 (208.07-499.1)	18721 (12575-25485)	176.08 (118.29-240.68)	-1.53 (-2.06--1)
YLLs	East Asia	1489271 (1054733-1942028)	150.14 (106.64-196.38)	387256 (286376-541657)	18.1 (13.4-25.36)	-6.01 (-6.29--5.72)
YLLs	Eastern Sub-Saharan Africa	533551 (374013-776831)	566.89 (396.79-832.33)	433243 (301714-599981)	186.1 (130.78-258.38)	-3.64 (-4.55--2.73)
YLLs	Andean Latin America	36785 (26988-48774)	148.21 (109.77-196.86)	12780 (8854-18196)	19.93 (13.8-28.41)	-6.1 (-6.54--5.66)
YLLs	Minimal Health System	286734 (184489-428970)	383.95 (249.3-577.34)	359788 (225014-512293)	199.69 (126.2-284.85)	-2.06 (-2.9--1.21)
YLLs	Central Sub-Saharan Africa	139488 (68601-211060)	465.54 (227.51-705.64)	183836 (95559-286793)	225.09 (119.32-351.66)	-2.12 (-2.89--1.34)
YLLs	Western Pacific Region	1974868 (1452756-2517649)	153.02 (112.67-195.46)	715449 (536290-959568)	26.77 (20.04-35.9)	-4.88 (-5.13--4.63)
YLLs	Southern Africa	347010 (264011-463215)	616.31 (463.67-832.94)	355275 (255613-467858)	280.42 (203.32-367.14)	-2.22 (-2.9--1.53)
YLLs	Southern Sub-Saharan Africa	219600 (166268-290407)	629.71 (477.81-838.38)	213811 (159826-271158)	293.17 (219.3-373.23)	-1.79 (-2.37--1.2)
YLLs	High-income Asia Pacific	118273 (95449-145336)	57.77 (46.62-70.93)	15380 (11691-19494)	3.87 (2.96-4.92)	-8.11 (-8.73--7.48)
YLLs	Basic Health System	3019862 (2244397-3758512)	175.26 (129.46-218.69)	1513688 (1162400-1936180)	39.31 (30.2-50.2)	-4.07 (-4.29--3.84)
YLLs	Eastern Europe	199442 (165794-229838)	74.56 (62.15-85.9)	114275 (91140-138309)	40.97 (32.78-49.42)	-2.55 (-3.73--1.35)
YLLs	Central Asia	60314 (49335-71994)	111.86 (91.44-134.02)	41757 (33157-52253)	41.42 (32.9-51.9)	-4.12 (-4.99--3.24)
YLLs	East Asia & Pacific - WB	3133264 (2321215-3895126)	205.88 (152.73-256.29)	1504439 (1162535-1922211)	47.24 (36.63-60.3)	-3.98 (-4.2--3.76)
YLLs	America	237305 (189739-287325)	37.48 (29.98-45.48)	84672 (63369-106236)	6.99 (5.23-8.78)	-5.27 (-5.51--5.03)
YLLs	Region of the Americas	237305 (189739-287325)	37.48 (29.98-45.48)	84672 (63369-106236)	6.99 (5.23-8.78)	-5.27 (-5.51--5.03)
YLLs	Western Africa	168861 (121105-228157)	173.19 (123.96-232.78)	148980 (97485-215197)	62.24 (41.03-89.47)	-3.47 (-4.28--2.65)
YLLs	Western Sub-Saharan Africa	193622 (137954-261209)	179.8 (128.74-241.58)	173576 (113815-247345)	64.62 (42.65-91.1)	-3.47 (-4.29--2.65)
YLLs	Central Latin America	62278 (49238-75842)	61.6 (48.55-75.3)	20678 (15126-26085)	7.81 (5.72-9.85)	-6 (-6.47--5.52)
YLLs	Asia	7727503 (6020344-9722814)	325.09 (252.93-409.97)	3857239 (3023363-4893719)	73.5 (57.64-93.08)	-4.21 (-4.43--3.99)
YLLs	Eastern Mediterranean Region	573502 (312288-824100)	270.61 (146.17-389.85)	440643 (280266-620180)	74.2 (47.09-104.8)	-4.01 (-4.64--3.39)
YLLs	Advanced Health System	540948 (449259-631298)	35.55 (29.56-41.45)	174350 (139771-209887)	8.49 (6.83-10.21)	-4.73 (-5.48--3.97)
YLLs	Southern Latin America	22870 (18369-27438)	48.79 (39.2-58.5)	7153 (5483-8805)	9.1 (6.98-11.2)	-4.93 (-5.16--4.7)
YLLs	Central Europe	79230 (65609-92004)	54.58 (45.17-63.46)	16240 (12848-19448)	9.87 (7.82-11.78)	-5.84 (-6.3--5.37)

## Sheet: extensive drug-resistant TB
	location_name	Num_1990	ASR_1990	Num_2021	ASR_2021	EAPC_CI
DALYs	Advanced Health System	0 (0-0)	0 (0-0)	18273 (9948-28644)	0.93 (0.51-1.46)	14.12 (8.89-19.61)
DALYs	Africa	0 (0-0)	0 (0-0)	1092 (432-2205)	0.12 (0.05-0.25)	14.37 (8.58-20.48)
DALYs	African Region	0 (0-0)	0 (0-0)	879 (338-1834)	0.13 (0.05-0.27)	14.22 (8.49-20.26)
DALYs	America	0 (0-0)	0 (0-0)	900 (329-1984)	0.07 (0.03-0.16)	10.94 (5.81-16.32)
DALYs	Andean Latin America	0 (0-0)	0 (0-0)	281 (90-703)	0.44 (0.14-1.09)	11.76 (6.59-17.18)
DALYs	Asia	0 (0-0)	0 (0-0)	33157 (12111-67040)	0.63 (0.23-1.28)	10 (6.05-14.09)
DALYs	Australasia	0 (0-0)	0 (0-0)	3 (1-8)	0.01 (0-0.02)	10.07 (4.96-15.43)
DALYs	Basic Health System	0 (0-0)	0 (0-0)	16107 (6689-32049)	0.42 (0.17-0.83)	7.87 (4.06-11.82)
DALYs	Caribbean	0 (0-0)	0 (0-0)	14 (3-43)	0.03 (0.01-0.08)	6.9 (2.2-11.8)
DALYs	Central Africa	0 (0-0)	0 (0-0)	120 (32-359)	0.12 (0.03-0.37)	13.61 (8.2-19.28)
DALYs	Central Asia	0 (0-0)	0 (0-0)	5130 (2738-8517)	5.09 (2.72-8.45)	18.35 (12.47-24.53)
DALYs	Central Europe	0 (0-0)	0 (0-0)	278 (89-642)	0.17 (0.05-0.4)	8.84 (4.44-13.43)
DALYs	Central Latin America	0 (0-0)	0 (0-0)	197 (61-460)	0.07 (0.02-0.17)	11.22 (5.79-16.93)
DALYs	Central Sub-Saharan Africa	0 (0-0)	0 (0-0)	128 (30-394)	0.16 (0.04-0.48)	14.11 (8.77-19.72)
DALYs	Commonwealth High Income	0 (0-0)	0 (0-0)	16 (5-38)	0.01 (0-0.02)	6.36 (1.84-11.09)
DALYs	Commonwealth Low Income	0 (0-0)	0 (0-0)	884 (250-2153)	0.34 (0.09-0.83)	15.64 (9.74-21.86)
DALYs	Commonwealth Middle Income	0 (0-0)	0 (0-0)	14873 (3242-38598)	0.83 (0.18-2.16)	17.78 (12.04-23.8)
DALYs	East Asia	0 (0-0)	0 (0-0)	6447 (1465-18651)	0.3 (0.07-0.87)	4.77 (1.24-8.42)
DALYs	East Asia & Pacific - WB	0 (0-0)	0 (0-0)	13939 (4845-30342)	0.44 (0.15-0.94)	7.21 (3.52-11.02)
DALYs	Eastern Africa	0 (0-0)	0 (0-0)	352 (122-791)	0.16 (0.06-0.36)	16.12 (9.81-22.78)
DALYs	Eastern Europe	0 (0-0)	0 (0-0)	18058 (9891-28089)	6.47 (3.55-10.09)	16.68 (11.34-22.28)
DALYs	Eastern Mediterranean Region	0 (0-0)	0 (0-0)	2433 (684-6622)	0.41 (0.11-1.13)	17.73 (11.56-24.24)
DALYs	Eastern Sub-Saharan Africa	0 (0-0)	0 (0-0)	461 (165-1001)	0.2 (0.07-0.42)	16.48 (10.23-23.08)
DALYs	Europe	0 (0-0)	0 (0-0)	19427 (11045-30792)	1.77 (1.01-2.8)	15.28 (9.98-20.84)
DALYs	Europe & Central Asia - WB	0 (0-0)	0 (0-0)	23155 (13073-35994)	1.98 (1.12-3.07)	15.56 (10.2-21.18)
DALYs	European Region	0 (0-0)	0 (0-0)	23161 (13076-36006)	1.96 (1.11-3.04)	15.54 (10.18-21.15)
DALYs	High-income Asia Pacific	0 (0-0)	0 (0-0)	89 (17-278)	0.02 (0-0.07)	2.47 (-1.96-7.11)
DALYs	High-income North America	0 (0-0)	0 (0-0)	36 (10-106)	0.01 (0-0.02)	3.85 (-0.36-8.24)
DALYs	Latin America & Caribbean - WB	0 (0-0)	0 (0-0)	864 (312-1897)	0.12 (0.04-0.26)	12.02 (6.57-17.75)
DALYs	Limited Health System	0 (0-0)	0 (0-0)	19681 (6083-46003)	0.87 (0.27-2.01)	16.37 (10.86-22.16)
DALYs	Middle East & North Africa - WB	0 (0-0)	0 (0-0)	215 (69-504)	0.05 (0.02-0.12)	12.01 (6.29-18.03)
DALYs	Minimal Health System	0 (0-0)	0 (0-0)	515 (175-1296)	0.28 (0.1-0.71)	16.82 (10.89-23.07)
DALYs	North Africa and Middle East	0 (0-0)	0 (0-0)	407 (126-1078)	0.07 (0.02-0.18)	13.34 (7.41-19.59)
DALYs	North America	0 (0-0)	0 (0-0)	36 (10-106)	0.01 (0-0.02)	3.83 (-0.38-8.22)
DALYs	Northern Africa	0 (0-0)	0 (0-0)	110 (28-283)	0.06 (0.02-0.16)	12.3 (6.52-18.38)
DALYs	Oceania	0 (0-0)	0 (0-0)	231 (49-600)	2.16 (0.46-5.65)	24.09 (18.62-29.81)
DALYs	Region of the Americas	0 (0-0)	0 (0-0)	900 (329-1984)	0.07 (0.03-0.16)	10.94 (5.81-16.32)
DALYs	South-East Asia Region	0 (0-0)	0 (0-0)	17555 (4862-41179)	0.88 (0.24-2.05)	14.7 (9.63-20.01)
DALYs	South Asia	0 (0-0)	0 (0-0)	15234 (3403-39206)	0.92 (0.21-2.36)	17.74 (12.05-23.73)
DALYs	South Asia - WB	0 (0-0)	0 (0-0)	15386 (3462-39351)	0.9 (0.2-2.31)	17.72 (12.03-23.7)
DALYs	Southeast Asia	0 (0-0)	0 (0-0)	6749 (2209-15077)	0.94 (0.31-2.1)	12.11 (7.46-16.96)
DALYs	Southern Africa	0 (0-0)	0 (0-0)	375 (128-822)	0.3 (0.1-0.65)	16.36 (10.49-22.54)
DALYs	Southern Latin America	0 (0-0)	0 (0-0)	47 (9-154)	0.06 (0.01-0.2)	10.04 (4.61-15.75)
DALYs	Southern Sub-Saharan Africa	0 (0-0)	0 (0-0)	225 (72-572)	0.31 (0.1-0.78)	17.27 (11.26-23.6)
DALYs	Sub-Saharan Africa - WB	0 (0-0)	0 (0-0)	978 (382-1966)	0.14 (0.06-0.28)	14.69 (8.9-20.8)
DALYs	Tropical Latin America	0 (0-0)	0 (0-0)	325 (56-1030)	0.12 (0.02-0.39)	14.64 (8.66-20.95)
DALYs	Western Africa	0 (0-0)	0 (0-0)	135 (43-321)	0.06 (0.02-0.14)	11.91 (6.44-17.68)
DALYs	Western Europe	0 (0-0)	0 (0-0)	106 (42-223)	0.01 (0.01-0.03)	7.6 (2.73-12.71)
DALYs	Western Pacific Region	0 (0-0)	0 (0-0)	9623 (2923-22513)	0.36 (0.11-0.84)	6.32 (2.75-10.02)
DALYs	Western Sub-Saharan Africa	0 (0-0)	0 (0-0)	153 (52-343)	0.06 (0.02-0.13)	11.85 (6.39-17.6)
DALYs	World Bank High Income	0 (0-0)	0 (0-0)	727 (312-1459)	0.04 (0.02-0.08)	6 (1.68-10.5)
DALYs	World Bank Low Income	0 (0-0)	0 (0-0)	2174 (703-5693)	0.53 (0.17-1.4)	16.8 (10.74-23.2)
DALYs	World Bank Lower Middle Income	0 (0-0)	0 (0-0)	30313 (11998-61233)	1.04 (0.41-2.11)	15.32 (10.15-20.73)
DALYs	World Bank Upper Middle Income	0 (0-0)	0 (0-0)	21362 (11006-37442)	0.63 (0.33-1.1)	9.44 (5.26-13.8)
Deaths	Advanced Health System	0 (0-0)	0 (0-0)	466 (250-741)	0.02 (0.01-0.04)	-0.79 (-4.38-2.94)
Deaths	Africa	0 (0-0)	0 (0-0)	30 (12-60)	0 (0-0.01)	-3.69 (-8.91-1.84)
Deaths	African Region	0 (0-0)	0 (0-0)	24 (9-50)	0 (0-0.01)	-3.73 (-8.95-1.8)
Deaths	America	0 (0-0)	0 (0-0)	26 (9-58)	0 (0-0)	-5.78 (-10.59--0.71)
Deaths	Andean Latin America	0 (0-0)	0 (0-0)	8 (3-20)	0.01 (0-0.03)	-3.72 (-7.48-0.21)
Deaths	Asia	0 (0-0)	0 (0-0)	1017 (356-2076)	0.02 (0.01-0.04)	-2.97 (-6.26-0.43)
Deaths	Australasia	0 (0-0)	0 (0-0)	0 (0-0)	0 (0-0)	-7.52 (-13.76--0.83)
Deaths	Basic Health System	0 (0-0)	0 (0-0)	479 (184-989)	0.01 (0-0.03)	-4.72 (-7.81--1.52)
Deaths	Caribbean	0 (0-0)	0 (0-0)	0 (0-1)	0 (0-0)	-9.03 (-13.81--3.99)
Deaths	Central Africa	0 (0-0)	0 (0-0)	3 (1-9)	0 (0-0.01)	-4.09 (-9.32-1.43)
Deaths	Central Asia	0 (0-0)	0 (0-0)	123 (64-206)	0.13 (0.07-0.21)	3.41 (-0.07-7.02)
Deaths	Central Europe	0 (0-0)	0 (0-0)	8 (2-18)	0 (0-0.01)	-5.32 (-9.03--1.45)
Deaths	Central Latin America	0 (0-0)	0 (0-0)	6 (2-14)	0 (0-0.01)	-5.9 (-10.7--0.84)
Deaths	Central Sub-Saharan Africa	0 (0-0)	0 (0-0)	3 (1-10)	0 (0-0.01)	-3.47 (-8.65-2.01)
Deaths	Commonwealth High Income	0 (0-0)	0 (0-0)	1 (0-1)	0 (0-0)	-9.55 (-14.91--3.86)
Deaths	Commonwealth Low Income	0 (0-0)	0 (0-0)	28 (8-70)	0.01 (0-0.03)	-1.54 (-6.42-3.59)
Deaths	Commonwealth Middle Income	0 (0-0)	0 (0-0)	455 (97-1183)	0.03 (0.01-0.07)	1.08 (-3.44-5.81)
Deaths	East Asia	0 (0-0)	0 (0-0)	209 (47-616)	0.01 (0-0.03)	-6.65 (-9.42--3.81)
Deaths	East Asia & Pacific - WB	0 (0-0)	0 (0-0)	449 (152-971)	0.01 (0-0.03)	-4.86 (-7.83--1.79)
Deaths	Eastern Africa	0 (0-0)	0 (0-0)	10 (3-22)	0.01 (0-0.01)	-2.89 (-8.33-2.87)
Deaths	Eastern Europe	0 (0-0)	0 (0-0)	455 (244-721)	0.16 (0.08-0.25)	3.09 (0.17-6.08)
Deaths	Eastern Mediterranean Region	0 (0-0)	0 (0-0)	70 (19-193)	0.01 (0-0.04)	-0.34 (-5.29-4.87)
Deaths	Eastern Sub-Saharan Africa	0 (0-0)	0 (0-0)	13 (4-27)	0.01 (0-0.01)	-2.45 (-7.82-3.23)
Deaths	Europe	0 (0-0)	0 (0-0)	491 (274-787)	0.04 (0.02-0.07)	0.65 (-2.77-4.19)
Deaths	Europe & Central Asia - WB	0 (0-0)	0 (0-0)	581 (326-915)	0.05 (0.03-0.07)	0.9 (-2.52-4.43)
Deaths	European Region	0 (0-0)	0 (0-0)	581 (327-916)	0.05 (0.03-0.07)	0.87 (-2.55-4.41)
Deaths	High-income Asia Pacific	0 (0-0)	0 (0-0)	5 (1-15)	0 (0-0)	-10.33 (-14--6.5)
Deaths	High-income North America	0 (0-0)	0 (0-0)	1 (0-4)	0 (0-0)	-11.51 (-16.74--5.96)
Deaths	Latin America & Caribbean - WB	0 (0-0)	0 (0-0)	25 (9-55)	0 (0-0.01)	-4.9 (-9.54--0.02)
Deaths	Limited Health System	0 (0-0)	0 (0-0)	606 (184-1396)	0.03 (0.01-0.07)	0.24 (-4-4.67)
Deaths	Middle East & North Africa - WB	0 (0-0)	0 (0-0)	6 (2-15)	0 (0-0)	-5.78 (-10.96--0.29)
Deaths	Minimal Health System	0 (0-0)	0 (0-0)	13 (5-34)	0.01 (0-0.02)	-1.52 (-6.68-3.92)
Deaths	North Africa and Middle East	0 (0-0)	0 (0-0)	12 (4-30)	0 (0-0.01)	-4.81 (-9.93-0.61)
Deaths	North America	0 (0-0)	0 (0-0)	1 (0-4)	0 (0-0)	-11.53 (-16.75--5.97)
Deaths	Northern Africa	0 (0-0)	0 (0-0)	3 (1-9)	0 (0-0.01)	-5.38 (-10.45--0.02)
Deaths	Oceania	0 (0-0)	0 (0-0)	6 (1-15)	0.06 (0.01-0.16)	5.8 (0.35-11.54)
Deaths	Region of the Americas	0 (0-0)	0 (0-0)	26 (9-58)	0 (0-0)	-5.78 (-10.59--0.71)
Deaths	South-East Asia Region	0 (0-0)	0 (0-0)	553 (153-1300)	0.03 (0.01-0.07)	-0.4 (-4.27-3.62)
Deaths	South Asia	0 (0-0)	0 (0-0)	471 (105-1209)	0.03 (0.01-0.08)	1.19 (-3.23-5.81)
Deaths	South Asia - WB	0 (0-0)	0 (0-0)	475 (106-1213)	0.03 (0.01-0.08)	1.16 (-3.27-5.79)
Deaths	Southeast Asia	0 (0-0)	0 (0-0)	219 (69-496)	0.03 (0.01-0.08)	-1.59 (-4.87-1.81)
Deaths	Southern Africa	0 (0-0)	0 (0-0)	10 (3-22)	0.01 (0-0.02)	-1.58 (-6.55-3.66)
Deaths	Southern Latin America	0 (0-0)	0 (0-0)	1 (0-4)	0 (0-0.01)	-6.85 (-11.4--2.07)
Deaths	Southern Sub-Saharan Africa	0 (0-0)	0 (0-0)	6 (2-15)	0.01 (0-0.02)	-0.84 (-5.88-4.47)
Deaths	Sub-Saharan Africa - WB	0 (0-0)	0 (0-0)	26 (10-53)	0 (0-0.01)	-3.38 (-8.64-2.18)
Deaths	Tropical Latin America	0 (0-0)	0 (0-0)	9 (2-30)	0 (0-0.01)	-3.27 (-8.44-2.19)
Deaths	Western Africa	0 (0-0)	0 (0-0)	4 (1-9)	0 (0-0)	-5.58 (-10.94-0.11)
Deaths	Western Europe	0 (0-0)	0 (0-0)	4 (2-9)	0 (0-0)	-8.35 (-13.29--3.13)
Deaths	Western Pacific Region	0 (0-0)	0 (0-0)	309 (89-742)	0.01 (0-0.03)	-5.57 (-8.5--2.54)
Deaths	Western Sub-Saharan Africa	0 (0-0)	0 (0-0)	4 (1-9)	0 (0-0)	-5.61 (-10.95-0.06)
Deaths	World Bank High Income	0 (0-0)	0 (0-0)	24 (10-48)	0 (0-0)	-8.38 (-12.44--4.13)
Deaths	World Bank Low Income	0 (0-0)	0 (0-0)	63 (20-169)	0.02 (0.01-0.05)	-0.8 (-5.59-4.23)
Deaths	World Bank Lower Middle Income	0 (0-0)	0 (0-0)	898 (339-1852)	0.03 (0.01-0.07)	0.01 (-3.86-4.03)
Deaths	World Bank Upper Middle Income	0 (0-0)	0 (0-0)	579 (284-1066)	0.02 (0.01-0.03)	-3.47 (-6.51--0.34)
YLDs	Advanced Health System	0 (0-0)	0 (0-0)	600 (310-1043)	0.03 (0.02-0.05)	8.94 (5.22-12.8)
YLDs	Africa	0 (0-0)	0 (0-0)	12 (7-20)	0 (0-0)	6.29 (1.37-11.45)
YLDs	African Region	0 (0-0)	0 (0-0)	9 (5-16)	0 (0-0)	6.07 (1.18-11.19)
YLDs	America	0 (0-0)	0 (0-0)	18 (8-35)	0 (0-0)	4.87 (0.43-9.52)
YLDs	Andean Latin America	0 (0-0)	0 (0-0)	5 (2-11)	0.01 (0-0.02)	5.96 (1.97-10.11)
YLDs	Asia	0 (0-0)	0 (0-0)	1006 (435-2207)	0.02 (0.01-0.04)	3.79 (0.92-6.75)
YLDs	Australasia	0 (0-0)	0 (0-0)	0 (0-0)	0 (0-0)	6.4 (1.14-11.94)
YLDs	Basic Health System	0 (0-0)	0 (0-0)	722 (286-1753)	0.02 (0.01-0.05)	3.11 (0.37-5.94)
YLDs	Caribbean	0 (0-0)	0 (0-0)	0 (0-1)	0 (0-0)	0.48 (-3.68-4.83)
YLDs	Central Africa	0 (0-0)	0 (0-0)	2 (1-4)	0 (0-0)	6.3 (1.52-11.3)
YLDs	Central Asia	0 (0-0)	0 (0-0)	158 (86-260)	0.16 (0.09-0.26)	13.91 (9.95-18.01)
YLDs	Central Europe	0 (0-0)	0 (0-0)	8 (3-16)	0 (0-0.01)	3.89 (0.44-7.46)
YLDs	Central Latin America	0 (0-0)	0 (0-0)	4 (1-9)	0 (0-0)	5.21 (0.61-10.03)
YLDs	Central Sub-Saharan Africa	0 (0-0)	0 (0-0)	2 (1-4)	0 (0-0.01)	6.95 (2.23-11.9)
YLDs	Commonwealth High Income	0 (0-0)	0 (0-0)	1 (0-1)	0 (0-0)	1.54 (-2.93-6.21)
YLDs	Commonwealth Low Income	0 (0-0)	0 (0-0)	15 (4-39)	0.01 (0-0.01)	8.29 (3.55-13.24)
YLDs	Commonwealth Middle Income	0 (0-0)	0 (0-0)	287 (72-728)	0.02 (0-0.04)	10.66 (6.19-15.31)
YLDs	East Asia	0 (0-0)	0 (0-0)	413 (76-1406)	0.02 (0-0.06)	1.52 (-0.97-4.07)
YLDs	East Asia & Pacific - WB	0 (0-0)	0 (0-0)	594 (196-1610)	0.02 (0.01-0.05)	2.35 (-0.28-5.06)
YLDs	Eastern Africa	0 (0-0)	0 (0-0)	3 (2-6)	0 (0-0)	7.78 (2.51-13.32)
YLDs	Eastern Europe	0 (0-0)	0 (0-0)	602 (314-1040)	0.22 (0.11-0.38)	11.43 (8.07-14.89)
YLDs	Eastern Mediterranean Region	0 (0-0)	0 (0-0)	31 (10-71)	0.01 (0-0.01)	9.42 (4.53-14.54)
YLDs	Eastern Sub-Saharan Africa	0 (0-0)	0 (0-0)	4 (2-8)	0 (0-0)	7.97 (2.74-13.46)
YLDs	Europe	0 (0-0)	0 (0-0)	655 (352-1128)	0.06 (0.03-0.1)	10.14 (6.49-13.92)
YLDs	Europe & Central Asia - WB	0 (0-0)	0 (0-0)	768 (421-1259)	0.07 (0.04-0.11)	10.98 (7.16-14.94)
YLDs	European Region	0 (0-0)	0 (0-0)	768 (422-1259)	0.07 (0.04-0.11)	10.48 (6.8-14.28)
YLDs	High-income Asia Pacific	0 (0-0)	0 (0-0)	2 (1-7)	0 (0-0)	-2.33 (-5.85-1.32)
YLDs	High-income North America	0 (0-0)	0 (0-0)	1 (0-3)	0 (0-0)	-1.37 (-5.6-3.04)
YLDs	Latin America & Caribbean - WB	0 (0-0)	0 (0-0)	17 (7-34)	0 (0-0)	6.04 (1.49-10.79)
YLDs	Limited Health System	0 (0-0)	0 (0-0)	364 (131-798)	0.02 (0.01-0.04)	9.47 (5.22-13.88)
YLDs	Middle East & North Africa - WB	0 (0-0)	0 (0-0)	4 (2-8)	0 (0-0)	5.68 (0.74-10.86)
YLDs	Minimal Health System	0 (0-0)	0 (0-0)	4 (2-8)	0 (0-0)	7.93 (3.01-13.08)
YLDs	North Africa and Middle East	0 (0-0)	0 (0-0)	6 (3-12)	0 (0-0)	5.84 (0.89-11.03)
YLDs	North America	0 (0-0)	0 (0-0)	1 (0-3)	0 (0-0)	-1.38 (-5.6-3.03)
YLDs	Northern Africa	0 (0-0)	0 (0-0)	2 (1-4)	0 (0-0)	5.86 (0.92-11.05)
YLDs	Oceania	0 (0-0)	0 (0-0)	5 (1-13)	0.05 (0.01-0.12)	17.24 (12.45-22.23)
YLDs	Region of the Americas	0 (0-0)	0 (0-0)	18 (8-35)	0 (0-0)	4.87 (0.43-9.52)
YLDs	South-East Asia Region	0 (0-0)	0 (0-0)	345 (123-780)	0.02 (0.01-0.04)	8.07 (4.25-12.03)
YLDs	South Asia	0 (0-0)	0 (0-0)	295 (78-735)	0.02 (0-0.04)	10.64 (6.23-15.22)
YLDs	South Asia - WB	0 (0-0)	0 (0-0)	296 (78-735)	0.02 (0-0.04)	10.59 (6.18-15.18)
YLDs	Southeast Asia	0 (0-0)	0 (0-0)	169 (77-308)	0.02 (0.01-0.04)	6.62 (3.29-10.05)
YLDs	Southern Africa	0 (0-0)	0 (0-0)	3 (1-6)	0 (0-0)	6.71 (1.97-11.67)
YLDs	Southern Latin America	0 (0-0)	0 (0-0)	1 (0-2)	0 (0-0)	3.96 (-0.58-8.72)
YLDs	Southern Sub-Saharan Africa	0 (0-0)	0 (0-0)	1 (1-3)	0 (0-0)	6.68 (1.92-11.66)
YLDs	Sub-Saharan Africa - WB	0 (0-0)	0 (0-0)	10 (6-17)	0 (0-0)	6.68 (1.69-11.92)
YLDs	Tropical Latin America	0 (0-0)	0 (0-0)	7 (1-20)	0 (0-0.01)	8.03 (3.07-13.24)
YLDs	Western Africa	0 (0-0)	0 (0-0)	2 (1-4)	0 (0-0)	5.21 (0.32-10.33)
YLDs	Western Europe	0 (0-0)	0 (0-0)	4 (2-7)	0 (0-0)	3.06 (-1.41-7.74)
YLDs	Western Pacific Region	0 (0-0)	0 (0-0)	517 (140-1512)	0.02 (0.01-0.05)	2.19 (-0.41-4.84)
YLDs	Western Sub-Saharan Africa	0 (0-0)	0 (0-0)	2 (1-5)	0 (0-0)	5.08 (0.21-10.18)
YLDs	World Bank High Income	0 (0-0)	0 (0-0)	25 (14-40)	0 (0-0)	1.24 (-2.38-5)
YLDs	World Bank Low Income	0 (0-0)	0 (0-0)	22 (9-49)	0.01 (0-0.01)	8.55 (3.78-13.54)
YLDs	World Bank Lower Middle Income	0 (0-0)	0 (0-0)	686 (354-1232)	0.02 (0.01-0.04)	9.13 (5.26-13.14)
YLDs	World Bank Upper Middle Income	0 (0-0)	0 (0-0)	958 (434-2057)	0.03 (0.01-0.06)	4.53 (1.69-7.44)
YLLs	Advanced Health System	0 (0-0)	0 (0-0)	17673 (9539-28087)	0.9 (0.49-1.43)	5.28 (3.08-7.51)
YLLs	Africa	0 (0-0)	0 (0-0)	1080 (420-2193)	0.12 (0.05-0.25)	1.92 (-1.45-5.4)
YLLs	African Region	0 (0-0)	0 (0-0)	870 (331-1821)	0.13 (0.05-0.26)	1.87 (-1.49-5.34)
YLLs	America	0 (0-0)	0 (0-0)	882 (316-1955)	0.07 (0.03-0.16)	-0.32 (-3.25-2.7)
YLLs	Andean Latin America	0 (0-0)	0 (0-0)	276 (87-691)	0.43 (0.13-1.08)	1.74 (-0.18-3.7)
YLLs	Asia	0 (0-0)	0 (0-0)	32152 (11630-65931)	0.61 (0.22-1.26)	2.63 (1.05-4.24)
YLLs	Australasia	0 (0-0)	0 (0-0)	3 (1-8)	0.01 (0-0.02)	-2.61 (-7.14-2.15)
YLLs	Basic Health System	0 (0-0)	0 (0-0)	15386 (6231-30672)	0.4 (0.16-0.8)	0.88 (-0.59-2.37)
YLLs	Caribbean	0 (0-0)	0 (0-0)	14 (3-42)	0.03 (0.01-0.08)	-3.8 (-6.68--0.83)
YLLs	Central Africa	0 (0-0)	0 (0-0)	119 (32-356)	0.12 (0.03-0.37)	1.65 (-1.65-5.07)
YLLs	Central Asia	0 (0-0)	0 (0-0)	4972 (2603-8345)	4.94 (2.58-8.29)	9.54 (7.01-12.12)
YLLs	Central Europe	0 (0-0)	0 (0-0)	271 (84-632)	0.17 (0.05-0.39)	0.19 (-1.64-2.05)
YLLs	Central Latin America	0 (0-0)	0 (0-0)	193 (59-452)	0.07 (0.02-0.17)	-0.46 (-3.44-2.62)
YLLs	Central Sub-Saharan Africa	0 (0-0)	0 (0-0)	126 (29-391)	0.15 (0.04-0.48)	2.3 (-0.92-5.63)
YLLs	Commonwealth High Income	0 (0-0)	0 (0-0)	15 (5-37)	0.01 (0-0.02)	-4.67 (-8.32--0.86)
YLLs	Commonwealth Low Income	0 (0-0)	0 (0-0)	870 (242-2128)	0.33 (0.09-0.81)	3.77 (0.67-6.96)
YLLs	Commonwealth Middle Income	0 (0-0)	0 (0-0)	14586 (3157-37930)	0.82 (0.18-2.13)	6.65 (3.93-9.46)
YLLs	East Asia	0 (0-0)	0 (0-0)	6034 (1354-17375)	0.28 (0.06-0.81)	-1.55 (-2.79--0.3)
YLLs	East Asia & Pacific - WB	0 (0-0)	0 (0-0)	13345 (4587-27810)	0.42 (0.14-0.87)	0.46 (-0.85-1.8)
YLLs	Eastern Africa	0 (0-0)	0 (0-0)	348 (119-786)	0.16 (0.05-0.35)	2.79 (-0.82-6.54)
YLLs	Eastern Europe	0 (0-0)	0 (0-0)	17456 (9386-27570)	6.25 (3.37-9.87)	9.32 (7-11.69)
YLLs	Eastern Mediterranean Region	0 (0-0)	0 (0-0)	2402 (674-6576)	0.41 (0.11-1.12)	5.45 (2.23-8.77)
YLLs	Eastern Sub-Saharan Africa	0 (0-0)	0 (0-0)	456 (160-996)	0.19 (0.07-0.42)	3.29 (-0.24-6.95)
YLLs	Europe	0 (0-0)	0 (0-0)	18772 (10505-30111)	1.71 (0.96-2.74)	6.76 (4.58-8.98)
YLLs	Europe & Central Asia - WB	0 (0-0)	0 (0-0)	22387 (12644-35361)	1.91 (1.08-3.02)	6.13 (3.61-8.72)
YLLs	European Region	0 (0-0)	0 (0-0)	22393 (12647-35373)	1.89 (1.07-2.99)	6.99 (4.79-9.24)
YLLs	High-income Asia Pacific	0 (0-0)	0 (0-0)	87 (17-274)	0.02 (0-0.07)	-6.38 (-8.42--4.29)
YLLs	High-income North America	0 (0-0)	0 (0-0)	35 (10-103)	0.01 (0-0.02)	-6.6 (-10.1--2.98)
YLLs	Latin America & Caribbean - WB	0 (0-0)	0 (0-0)	847 (301-1870)	0.12 (0.04-0.26)	0.53 (-2.24-3.38)
YLLs	Limited Health System	0 (0-0)	0 (0-0)	19316 (5913-45334)	0.85 (0.26-1.98)	5.79 (3.31-8.34)
YLLs	Middle East & North Africa - WB	0 (0-0)	0 (0-0)	210 (67-498)	0.05 (0.02-0.11)	-0.42 (-3.84-3.13)
YLLs	Minimal Health System	0 (0-0)	0 (0-0)	511 (173-1291)	0.28 (0.1-0.7)	4.43 (1.12-7.84)
YLLs	North Africa and Middle East	0 (0-0)	0 (0-0)	400 (122-1072)	0.07 (0.02-0.18)	0.79 (-2.59-4.28)
YLLs	North America	0 (0-0)	0 (0-0)	35 (10-102)	0.01 (0-0.02)	-6.62 (-10.11--2.99)
YLLs	Northern Africa	0 (0-0)	0 (0-0)	108 (27-280)	0.06 (0.02-0.16)	-0.16 (-3.44-3.22)
YLLs	Oceania	0 (0-0)	0 (0-0)	226 (48-590)	2.11 (0.45-5.55)	12.15 (8.85-15.56)
YLLs	Region of the Americas	0 (0-0)	0 (0-0)	882 (316-1955)	0.07 (0.03-0.16)	-0.32 (-3.25-2.7)
YLLs	South-East Asia Region	0 (0-0)	0 (0-0)	17210 (4696-40479)	0.86 (0.24-2.01)	5.11 (2.98-7.28)
YLLs	South Asia	0 (0-0)	0 (0-0)	14939 (3322-38520)	0.9 (0.2-2.32)	6.77 (4.13-9.49)
YLLs	South Asia - WB	0 (0-0)	0 (0-0)	15090 (3392-38619)	0.89 (0.2-2.27)	6.75 (4.1-9.47)
YLLs	Southeast Asia	0 (0-0)	0 (0-0)	6580 (2090-14803)	0.91 (0.29-2.05)	3.75 (2.08-5.43)
YLLs	Southern Africa	0 (0-0)	0 (0-0)	372 (126-818)	0.29 (0.1-0.64)	4.18 (1.1-7.35)
YLLs	Southern Latin America	0 (0-0)	0 (0-0)	46 (9-153)	0.06 (0.01-0.19)	-1.44 (-4.12-1.32)
YLLs	Southern Sub-Saharan Africa	0 (0-0)	0 (0-0)	224 (70-569)	0.31 (0.1-0.78)	4.91 (1.77-8.15)
YLLs	Sub-Saharan Africa - WB	0 (0-0)	0 (0-0)	968 (375-1955)	0.14 (0.05-0.28)	1.46 (-2.07-5.12)
YLLs	Tropical Latin America	0 (0-0)	0 (0-0)	319 (54-1010)	0.12 (0.02-0.38)	2.16 (-1.17-5.6)
YLLs	Western Africa	0 (0-0)	0 (0-0)	132 (42-317)	0.06 (0.02-0.13)	-0.21 (-3.72-3.43)
YLLs	Western Europe	0 (0-0)	0 (0-0)	103 (39-217)	0.01 (0.01-0.03)	-3.59 (-6.8--0.27)
YLLs	Western Pacific Region	0 (0-0)	0 (0-0)	9106 (2673-21554)	0.34 (0.1-0.8)	-0.29 (-1.56-1)
YLLs	Western Sub-Saharan Africa	0 (0-0)	0 (0-0)	150 (50-338)	0.06 (0.02-0.13)	-0.22 (-3.71-3.39)
YLLs	World Bank High Income	0 (0-0)	0 (0-0)	702 (285-1428)	0.04 (0.02-0.08)	-3.18 (-5.42--0.89)
YLLs	World Bank Low Income	0 (0-0)	0 (0-0)	2153 (689-5652)	0.52 (0.16-1.39)	4.82 (1.8-7.93)
YLLs	World Bank Lower Middle Income	0 (0-0)	0 (0-0)	29627 (11524-60631)	1.02 (0.39-2.09)	5.71 (3.54-7.93)
YLLs	World Bank Upper Middle Income	0 (0-0)	0 (0-0)	20404 (10271-36016)	0.6 (0.31-1.06)	2.48 (0.74-4.24)

## Sheet: drug-sensitive TB
	location_name	Num_1990	ASR_1990	Num_2021	ASR_2021	EAPC_CI
DALYs	Advanced Health System	572676 (473795-671384)	37.64 (31.18-44.07)	133564 (97574-171665)	6.38 (4.56-8.22)	-5.9 (-6.51--5.29)
DALYs	Africa	1194885 (876713-1597354)	335.96 (245.23-451.63)	1012639 (735945-1355985)	114.93 (83.88-153.72)	-3.3 (-4.01--2.59)
DALYs	African Region	1106008 (817088-1481359)	396.15 (290.95-533.01)	940224 (686674-1269153)	135.47 (99.64-182.4)	-3.35 (-4.11--2.57)
DALYs	America	247331 (197760-300610)	39.04 (31.16-47.42)	85570 (64529-108941)	7.06 (5.33-8.98)	-5.33 (-5.58--5.08)
DALYs	Andean Latin America	37557 (27972-49539)	151.32 (112.83-198.91)	11754 (7951-17134)	18.34 (12.42-26.78)	-6.3 (-6.78--5.82)
DALYs	Asia	8070333 (6300785-10017697)	339.81 (265.08-423.24)	3837026 (2925678-4942944)	73.13 (55.66-94.26)	-4.32 (-4.52--4.12)
DALYs	Australasia	746 (577-927)	3.23 (2.51-4.01)	210 (151-272)	0.47 (0.34-0.61)	-5.96 (-6.34--5.57)
DALYs	Basic Health System	3145529 (2377380-3884119)	182.74 (137.49-227.18)	1619714 (1258409-2054162)	42.06 (32.7-53.33)	-3.83 (-4.04--3.61)
DALYs	Caribbean	14242 (9647-34152)	49.78 (33.59-120.15)	8058 (4776-18841)	15.56 (9.22-36.29)	-3.09 (-3.28--2.89)
DALYs	Central Africa	149667 (89922-213440)	414.19 (248.56-587.09)	172219 (94980-274802)	175.87 (97.55-276.96)	-2.58 (-3.37--1.79)
DALYs	Central Asia	64924 (52703-77424)	120.27 (97.73-144.03)	29011 (20342-39734)	28.76 (20.19-39.36)	-5.78 (-6.53--5.03)
DALYs	Central Europe	84323 (69280-98422)	58.11 (47.77-67.83)	17280 (13652-20658)	10.51 (8.32-12.57)	-5.81 (-6.25--5.37)
DALYs	Central Latin America	64795 (51119-78981)	64.07 (50.48-78.38)	20986 (15464-26717)	7.93 (5.85-10.1)	-6.05 (-6.54--5.56)
DALYs	Central Sub-Saharan Africa	144956 (73611-216710)	484.25 (244.32-727)	186046 (104364-285602)	228.06 (130.05-353.15)	-2.17 (-2.94--1.39)
DALYs	Commonwealth High Income	9557 (7677-11468)	6.9 (5.55-8.25)	2309 (1763-2888)	1.06 (0.81-1.32)	-5.87 (-6.28--5.46)
DALYs	Commonwealth Low Income	651562 (440893-890359)	618.72 (416.87-850.17)	408460 (288219-565089)	149.5 (105.32-204.94)	-4.06 (-4.8--3.31)
DALYs	Commonwealth Middle Income	4567166 (3546449-5712642)	590.8 (455.38-742.22)	2228510 (1578370-3017722)	124.35 (87.89-168.9)	-4.73 (-5.15--4.3)
DALYs	East Asia	1538791 (1085859-1991684)	155.26 (109.93-201.83)	447748 (329576-606553)	20.83 (15.31-28.12)	-5.3 (-5.57--5.02)
DALYs	East Asia & Pacific - WB	3260199 (2470834-4004482)	214.46 (162.06-263.84)	1621075 (1263752-2026629)	50.78 (39.61-63.38)	-3.73 (-3.94--3.51)
DALYs	Eastern Africa	448467 (318373-636795)	511.18 (362.15-725.68)	322370 (225662-437841)	147.33 (103-199.38)	-4.03 (-4.91--3.15)
DALYs	Eastern Europe	212495 (177182-245420)	79.57 (66.41-91.95)	66952 (40795-95972)	24.08 (14.67-34.41)	-4.44 (-5.46--3.41)
DALYs	Eastern Mediterranean Region	602282 (337987-855596)	284.22 (158.95-403.59)	411551 (271543-588748)	69.37 (45.36-99.71)	-4.38 (-4.99--3.77)
DALYs	Eastern Sub-Saharan Africa	551763 (391057-793946)	587.3 (413.97-852.45)	417066 (287017-573485)	179.6 (123.11-245.58)	-3.84 (-4.75--2.92)
DALYs	Europe	411827 (340641-478197)	44.14 (36.53-51.22)	104733 (72508-139021)	9.3 (6.43-12.39)	-5.41 (-6.15--4.66)
DALYs	Europe & Central Asia - WB	452842 (374125-526945)	46.92 (38.8-54.56)	122694 (86695-160399)	10.3 (7.27-13.46)	-5.48 (-6.23--4.74)
DALYs	European Region	454659 (375727-529194)	46.76 (38.68-54.38)	123124 (87051-160929)	10.22 (7.21-13.35)	-5.5 (-6.24--4.75)
DALYs	High-income Asia Pacific	123234 (99594-149643)	60.22 (48.61-73.14)	16782 (12800-21518)	4.23 (3.23-5.31)	-7.87 (-8.5--7.25)
DALYs	High-income North America	20050 (15756-24182)	6.2 (4.87-7.47)	4868 (3733-6090)	0.93 (0.72-1.16)	-6.18 (-6.73--5.63)
DALYs	Latin America & Caribbean - WB	227806 (182062-277014)	71.57 (57.09-87.21)	80786 (60526-103035)	11.14 (8.35-14.22)	-5.59 (-5.89--5.28)
DALYs	Limited Health System	5908788 (4547957-7482694)	609.45 (466.69-772.24)	2938267 (2182678-3802876)	128.41 (95.4-166.62)	-4.74 (-5.24--4.24)
DALYs	Middle East & North Africa - WB	89770 (62239-161673)	59.5 (41.11-109.21)	52220 (36057-77668)	12.13 (8.32-18.19)	-4.48 (-4.96--4)
DALYs	Minimal Health System	297973 (195076-439910)	399.35 (261.96-589.44)	348583 (224054-502931)	193.71 (125.93-279.55)	-2.26 (-3.1--1.41)
DALYs	North Africa and Middle East	153757 (100358-276253)	75.28 (48.72-137.61)	82297 (54969-124478)	14.44 (9.55-22)	-4.79 (-5.24--4.34)
DALYs	North America	20007 (15725-24129)	6.18 (4.86-7.45)	4851 (3718-6068)	0.93 (0.72-1.15)	-6.19 (-6.73--5.63)
DALYs	Northern Africa	58540 (40459-118230)	77.81 (52.51-162.45)	26625 (17180-45171)	14.81 (9.5-25.06)	-4.77 (-5.21--4.33)
DALYs	Oceania	13944 (9099-21367)	343.7 (225.38-524.29)	19196 (13259-25986)	180.71 (124.44-247.04)	-1.75 (-2.27--1.22)
DALYs	Region of the Americas	247331 (197760-300610)	39.04 (31.16-47.42)	85570 (64529-108941)	7.06 (5.33-8.98)	-5.33 (-5.58--5.08)
DALYs	South-East Asia Region	5438639 (4192142-6820506)	626.74 (481.76-788.74)	2674633 (1981043-3614362)	133.74 (99.18-180.38)	-4.43 (-4.78--4.09)
DALYs	South Asia	4704263 (3620296-5885937)	664.45 (507.84-836.63)	2147508 (1494527-2920661)	129.69 (90.14-177.01)	-4.85 (-5.26--4.44)
DALYs	South Asia - WB	4734795 (3648929-5919750)	649.75 (497.16-817.18)	2172965 (1523611-2940518)	127.95 (89.58-173.81)	-4.83 (-5.24--4.42)
DALYs	Southeast Asia	1595916 (1153083-2053253)	526.59 (377.95-680.4)	1138717 (876213-1439498)	157.16 (120.64-197.71)	-3.13 (-3.47--2.79)
DALYs	Southern Africa	360622 (275076-479112)	641.56 (486.71-860.67)	341369 (247094-443741)	269.5 (194.71-350.46)	-2.43 (-3.11--1.76)
DALYs	Southern Latin America	23611 (18964-28096)	50.35 (40.48-59.88)	7431 (5750-9265)	9.45 (7.33-11.76)	-4.87 (-5.12--4.63)
DALYs	Southern Sub-Saharan Africa	228605 (174560-300636)	656.33 (501.83-869.26)	204549 (151539-262531)	280.12 (207.87-360.12)	-2.03 (-2.59--1.48)
DALYs	Sub-Saharan Africa - WB	1138016 (831308-1539668)	406.41 (296.39-552.93)	985186 (714277-1314443)	143.19 (104.27-190.53)	-3.3 (-4.09--2.5)
DALYs	Tropical Latin America	88086 (70663-104875)	76.43 (61.51-91.26)	32830 (23801-43025)	12.35 (8.96-16.19)	-5.71 (-5.96--5.47)
DALYs	Western Africa	177588 (126398-238141)	182.45 (129.67-245.37)	150056 (98626-212897)	62.73 (41.72-89.4)	-3.55 (-4.35--2.74)
DALYs	Western Europe	60806 (48789-72702)	11.95 (9.63-14.24)	9396 (7224-11611)	1.33 (1.03-1.63)	-6.91 (-7.42--6.39)
DALYs	Western Pacific Region	2053416 (1558064-2590513)	159.23 (121.06-201.14)	800956 (609838-1044549)	29.82 (22.78-38.84)	-4.41 (-4.66--4.16)
DALYs	Western Sub-Saharan Africa	203668 (147104-272026)	189.45 (136.68-254.36)	174865 (113924-246072)	65.16 (42.86-91.41)	-3.56 (-4.37--2.74)
DALYs	World Bank High Income	318872 (261001-376816)	26.78 (21.95-31.63)	60810 (47203-74872)	3.37 (2.63-4.16)	-6.65 (-7.05--6.25)
DALYs	World Bank Low Income	691661 (481090-938251)	378.61 (262.51-513.53)	581894 (403552-803911)	134.09 (93.45-184.92)	-3.36 (-4.14--2.58)
DALYs	World Bank Lower Middle Income	6712174 (5200502-8448402)	536.92 (415.28-676.46)	3707421 (2834613-4717525)	128.96 (98.25-164.74)	-4.21 (-4.63--3.79)
DALYs	World Bank Upper Middle Income	2202252 (1700626-2741944)	129.01 (99.39-160.89)	689999 (521441-886851)	20.04 (15.15-25.68)	-5.32 (-5.57--5.07)
Deaths	Advanced Health System	16475 (13633-19373)	1.05 (0.87-1.24)	3850 (2869-4980)	0.16 (0.12-0.21)	-6.05 (-6.64--5.47)
Deaths	Africa	31982 (23044-43634)	10.1 (7.22-13.85)	26338 (19016-35362)	3.41 (2.48-4.57)	-3.4 (-4.26--2.53)
Deaths	African Region	29600 (21487-40426)	11.89 (8.55-16.31)	24461 (17803-33078)	4.04 (2.98-5.4)	-3.44 (-4.36--2.5)
Deaths	America	6630 (5284-8043)	1.07 (0.85-1.3)	2343 (1741-2984)	0.19 (0.14-0.24)	-5.33 (-5.6--5.07)
Deaths	Andean Latin America	1021 (755-1349)	4.47 (3.31-5.9)	322 (215-477)	0.52 (0.35-0.77)	-6.32 (-6.86--5.78)
Deaths	Asia	230005 (179145-289085)	10.71 (8.31-13.54)	111601 (84605-146933)	2.18 (1.65-2.87)	-4.37 (-4.65--4.09)
Deaths	Australasia	25 (19-32)	0.11 (0.08-0.13)	7 (5-9)	0.01 (0.01-0.02)	-6.31 (-6.78--5.84)
Deaths	Basic Health System	89602 (66071-112835)	5.81 (4.25-7.4)	46033 (35544-59466)	1.22 (0.94-1.57)	-3.96 (-4.25--3.67)
Deaths	Caribbean	365 (245-881)	1.33 (0.89-3.2)	213 (125-487)	0.41 (0.24-0.93)	-3.02 (-3.24--2.8)
Deaths	Central Africa	3936 (2305-5595)	12.04 (7.08-17.23)	4215 (2262-6842)	4.85 (2.64-7.74)	-2.8 (-3.73--1.87)
Deaths	Central Asia	1487 (1215-1787)	2.82 (2.3-3.4)	643 (439-898)	0.66 (0.45-0.92)	-5.83 (-6.56--5.09)
Deaths	Central Europe	2243 (1845-2626)	1.52 (1.25-1.78)	457 (362-552)	0.26 (0.2-0.31)	-5.86 (-6.34--5.38)
Deaths	Central Latin America	1843 (1449-2255)	2.04 (1.6-2.51)	581 (430-747)	0.22 (0.17-0.29)	-6.29 (-6.86--5.73)
Deaths	Central Sub-Saharan Africa	3763 (1835-5726)	13.86 (6.63-21.09)	4542 (2406-7189)	6.26 (3.34-10.04)	-2.36 (-3.27--1.44)
Deaths	Commonwealth High Income	331 (263-401)	0.23 (0.18-0.27)	79 (60-100)	0.03 (0.02-0.04)	-6.06 (-6.58--5.54)
Deaths	Commonwealth Low Income	18654 (12174-25833)	20.1 (12.95-28.08)	11702 (8206-16169)	4.83 (3.37-6.63)	-4.1 (-5.02--3.18)
Deaths	Commonwealth Middle Income	126517 (96445-160824)	18.38 (13.82-23.59)	63618 (44629-86918)	3.89 (2.72-5.29)	-4.68 (-5.22--4.13)
Deaths	East Asia	44845 (30988-58999)	4.98 (3.46-6.6)	12218 (8581-17278)	0.56 (0.4-0.79)	-5.67 (-5.96--5.37)
Deaths	East Asia & Pacific - WB	8040 (6011-10526)	0.63 (0.47-0.81)	47301 (36584-60473)	1.46 (1.13-1.86)	-2.59 (-3.66--1.5)
Deaths	Eastern Africa	12289 (8612-17553)	15.99 (11.18-23)	8555 (5950-11579)	4.57 (3.19-6.16)	-4.12 (-5.17--3.05)
Deaths	Eastern Europe	5196 (4339-6023)	1.9 (1.59-2.2)	1541 (880-2275)	0.53 (0.3-0.78)	-4.65 (-5.65--3.64)
Deaths	Eastern Mediterranean Region	17836 (9536-25739)	9.58 (5.08-13.86)	11195 (7171-16273)	2.16 (1.38-3.13)	-4.64 (-5.4--3.87)
Deaths	Eastern Sub-Saharan Africa	15228 (10671-22323)	18.64 (12.94-27.59)	11068 (7625-15269)	5.6 (3.83-7.77)	-3.96 (-5.06--2.85)
Deaths	Europe	11009 (9072-12823)	1.14 (0.94-1.33)	2623 (1788-3496)	0.21 (0.15-0.29)	-5.65 (-6.37--4.93)
Deaths	Europe & Central Asia - WB	11934 (9844-13931)	1.2 (0.99-1.4)	3019 (2093-4006)	0.24 (0.16-0.31)	-5.71 (-6.42--4.99)
Deaths	European Region	11986 (9884-13990)	1.2 (0.99-1.39)	3031 (2106-4021)	0.23 (0.16-0.31)	-5.72 (-6.43--5.01)
Deaths	High-income Asia Pacific	4150 (3329-5052)	2.07 (1.66-2.52)	859 (638-1128)	0.17 (0.13-0.21)	-7.04 (-7.83--6.24)
Deaths	High-income North America	613 (478-753)	0.18 (0.14-0.22)	152 (116-193)	0.03 (0.02-0.03)	-6.24 (-6.83--5.64)
Deaths	Latin America & Caribbean - WB	6032 (4806-7361)	2.04 (1.62-2.49)	2193 (1629-2790)	0.3 (0.23-0.39)	-5.58 (-5.93--5.23)
Deaths	Limited Health System	165596 (126761-212464)	19.26 (14.62-24.87)	84293 (61577-110319)	4.07 (2.98-5.4)	-4.71 (-5.34--4.06)
Deaths	Middle East & North Africa - WB	2528 (1701-4798)	1.93 (1.3-3.81)	1457 (981-2243)	0.4 (0.27-0.61)	-4.51 (-5.18--3.83)
Deaths	Minimal Health System	7969 (5200-11996)	11.88 (7.73-17.93)	8733 (5558-12720)	5.59 (3.62-8.12)	-2.43 (-3.43--1.42)
Deaths	North Africa and Middle East	4349 (2721-8214)	2.42 (1.47-4.66)	2240 (1440-3521)	0.45 (0.29-0.71)	-4.93 (-5.54--4.31)
Deaths	North America	611 (477-752)	0.18 (0.14-0.22)	152 (115-192)	0.03 (0.02-0.03)	-6.24 (-6.84--5.65)
Deaths	Northern Africa	1660 (1097-3605)	2.55 (1.65-5.76)	788 (487-1367)	0.52 (0.32-0.89)	-4.59 (-5.23--3.94)
Deaths	Oceania	346 (226-540)	9.65 (6.43-15.01)	452 (306-625)	4.78 (3.23-6.56)	-1.94 (-2.63--1.24)
Deaths	Region of the Americas	6630 (5284-8043)	1.07 (0.85-1.3)	2343 (1741-2984)	0.19 (0.14-0.24)	-5.33 (-5.6--5.07)
Deaths	South-East Asia Region	152257 (116909-194239)	19.94 (15.21-25.65)	79228 (58354-108166)	4.29 (3.14-5.86)	-4.33 (-4.81--3.85)
Deaths	South Asia	131597 (100587-167574)	21 (15.84-27.08)	62604 (42976-86085)	4.12 (2.83-5.64)	-4.78 (-5.32--4.24)
Deaths	South Asia - WB	132495 (101367-168680)	20.52 (15.46-26.44)	63253 (43911-86722)	4.06 (2.81-5.56)	-4.77 (-5.3--4.23)
Deaths	Southeast Asia	46640 (32813-60424)	17.66 (12.45-22.95)	33830 (25916-43454)	5.07 (3.89-6.51)	-3.16 (-3.65--2.67)
Deaths	Southern Africa	9307 (6991-12668)	18.47 (13.65-25.32)	8884 (6376-11643)	7.83 (5.64-10.21)	-2.46 (-3.26--1.66)
Deaths	Southern Latin America	617 (494-741)	1.32 (1.06-1.58)	198 (152-250)	0.25 (0.19-0.31)	-4.89 (-5.13--4.65)
Deaths	Southern Sub-Saharan Africa	5628 (4280-7492)	17.71 (13.41-23.54)	5315 (3913-6821)	7.86 (5.77-10.1)	-1.93 (-2.55--1.3)
Deaths	Sub-Saharan Africa - WB	30363 (21844-42007)	12.16 (8.7-16.9)	25526 (18360-34199)	4.26 (3.09-5.67)	-3.39 (-4.33--2.43)
Deaths	Tropical Latin America	2198 (1780-2620)	2.07 (1.67-2.47)	887 (639-1165)	0.34 (0.24-0.44)	-5.55 (-5.84--5.25)
Deaths	Western Africa	4790 (3412-6450)	5.5 (3.91-7.39)	3896 (2573-5677)	1.9 (1.27-2.75)	-3.63 (-4.59--2.65)
Deaths	Western Europe	2155 (1723-2606)	0.39 (0.31-0.47)	351 (269-441)	0.04 (0.03-0.05)	-7.03 (-7.71--6.35)
Deaths	Western Pacific Region	60564 (45158-77261)	5.13 (3.83-6.63)	22515 (16748-30540)	0.82 (0.61-1.1)	-4.75 (-5.03--4.48)
Deaths	Western Sub-Saharan Africa	5483 (3926-7365)	5.69 (4.05-7.61)	4523 (2981-6399)	1.96 (1.3-2.76)	-3.64 (-4.61--2.66)
Deaths	World Bank High Income	10103 (8241-11983)	0.82 (0.67-0.97)	2135 (1636-2674)	0.1 (0.08-0.12)	-6.57 (-7.09--6.05)
Deaths	World Bank Low Income	18937 (12994-25970)	11.57 (7.9-15.97)	15203 (10461-20943)	3.97 (2.77-5.44)	-3.5 (-4.43--2.57)
Deaths	World Bank Lower Middle Income	188910 (145676-241314)	16.9 (12.98-21.74)	107120 (81420-138262)	4.11 (3.11-5.32)	-4.15 (-4.71--3.59)
Deaths	World Bank Upper Middle Income	61691 (46530-78406)	3.9 (2.94-4.98)	18451 (13682-24587)	0.53 (0.39-0.71)	-5.56 (-5.81--5.3)
YLDs	Advanced Health System	41881 (26993-60214)	2.76 (1.78-3.98)	15844 (10011-23764)	0.76 (0.48-1.14)	-4.27 (-4.76--3.78)
YLDs	Africa	50248 (31644-74521)	14.55 (9.25-21.39)	49561 (30518-75835)	5.71 (3.48-8.66)	-2.58 (-3.36--1.8)
YLDs	African Region	47133 (29647-70156)	17.42 (11.08-25.68)	46267 (28299-71450)	6.77 (4.1-10.29)	-2.64 (-3.48--1.79)
YLDs	America	12266 (7589-18289)	1.91 (1.18-2.83)	6804 (4126-10395)	0.56 (0.34-0.86)	-3.87 (-4.04--3.7)
YLDs	Andean Latin America	1311 (794-1990)	5.28 (3.22-7.87)	879 (530-1337)	1.37 (0.83-2.08)	-4.08 (-4.45--3.7)
YLDs	Asia	442346 (280369-647391)	19 (12.1-27.6)	372574 (236594-544026)	7.11 (4.53-10.38)	-2.72 (-2.94--2.49)
YLDs	Australasia	80 (48-122)	0.34 (0.2-0.52)	42 (23-65)	0.1 (0.06-0.16)	-3.66 (-3.97--3.35)
YLDs	Basic Health System	215366 (139353-309940)	12.75 (8.23-18.26)	194557 (124568-282457)	5.05 (3.26-7.35)	-2.23 (-2.45--2.01)
YLDs	Caribbean	604 (374-910)	2.09 (1.3-3.13)	458 (277-686)	0.89 (0.54-1.33)	-2.24 (-2.36--2.12)
YLDs	Central Africa	6629 (4117-10000)	18.95 (11.89-28.31)	10112 (5935-15697)	10.54 (6.32-16.16)	-1.45 (-2.31--0.59)
YLDs	Central Asia	4851 (3141-7169)	8.85 (5.75-13.1)	2876 (1791-4344)	2.85 (1.77-4.32)	-3.75 (-4.2--3.3)
YLDs	Central Europe	6042 (3868-8787)	4.19 (2.68-6.07)	1891 (1171-2797)	1.17 (0.72-1.74)	-4.24 (-4.61--3.87)
YLDs	Central Latin America	2664 (1680-3899)	2.61 (1.68-3.77)	1639 (966-2490)	0.62 (0.37-0.94)	-4.31 (-4.72--3.9)
YLDs	Central Sub-Saharan Africa	6329 (3950-9380)	21.58 (13.46-31.7)	11362 (6752-17285)	14.21 (8.56-21.36)	-0.98 (-1.81--0.15)
YLDs	Commonwealth High Income	913 (561-1362)	0.65 (0.4-0.97)	324 (192-490)	0.15 (0.09-0.23)	-4.66 (-5.05--4.27)
YLDs	Commonwealth Low Income	30767 (19208-44228)	29.63 (18.66-42.64)	21815 (13527-32612)	8.18 (5.05-12.03)	-3.57 (-4.36--2.78)
YLDs	Commonwealth Middle Income	210809 (127707-319907)	27.81 (16.82-41.66)	170805 (100404-254708)	9.54 (5.6-14.25)	-3.37 (-3.82--2.92)
YLDs	East Asia	130385 (83909-188386)	13.28 (8.6-19.27)	97354 (60739-142960)	4.45 (2.78-6.5)	-2.53 (-2.8--2.25)
YLDs	East Asia & Pacific - WB	216464 (140577-309694)	14.48 (9.39-20.64)	196837 (125624-285087)	6.04 (3.91-8.77)	-2.06 (-2.28--1.84)
YLDs	Eastern Africa	15307 (9811-22940)	18.08 (11.58-26.83)	13943 (8520-21038)	6.51 (4.03-9.68)	-3.02 (-3.98--2.05)
YLDs	Eastern Europe	18273 (11695-26131)	6.97 (4.44-9.84)	7460 (4631-11574)	2.72 (1.67-4.22)	-3.12 (-3.88--2.35)
YLDs	Eastern Mediterranean Region	29620 (18725-43092)	14 (8.83-20.33)	22452 (13702-33379)	3.84 (2.32-5.72)	-3.84 (-4.45--3.23)
YLDs	Eastern Sub-Saharan Africa	19099 (12028-28454)	21.36 (13.59-31.65)	17126 (10407-26293)	7.69 (4.69-11.63)	-3.02 (-4.04--1.99)
YLDs	Europe	32952 (21331-47294)	3.59 (2.3-5.16)	12307 (7704-18636)	1.11 (0.7-1.69)	-3.87 (-4.43--3.31)
YLDs	Europe & Central Asia - WB	36229 (23371-52138)	3.81 (2.45-5.47)	14119 (8863-21234)	1.2 (0.75-1.82)	-3.49 (-4.57--2.4)
YLDs	European Region	36376 (23477-52353)	3.79 (2.44-5.46)	14193 (8907-21335)	1.19 (0.74-1.8)	-3.87 (-4.41--3.32)
YLDs	High-income Asia Pacific	6435 (4118-9161)	3.17 (2.03-4.5)	1811 (1104-2708)	0.46 (0.28-0.69)	-5.82 (-6.48--5.15)
YLDs	High-income North America	1564 (952-2349)	0.47 (0.28-0.71)	606 (341-916)	0.11 (0.06-0.17)	-5.04 (-5.48--4.59)
YLDs	Latin America & Caribbean - WB	10733 (6684-15963)	3.34 (2.1-4.91)	6208 (3771-9485)	0.86 (0.52-1.31)	-4.06 (-4.3--3.81)
YLDs	Limited Health System	267929 (166180-399305)	28.23 (17.37-41.92)	213458 (128846-315024)	9.38 (5.66-13.87)	-3.44 (-3.97--2.9)
YLDs	Middle East & North Africa - WB	4027 (2550-5905)	2.68 (1.71-3.85)	4129 (2588-6156)	0.94 (0.59-1.4)	-2.84 (-3.31--2.36)
YLDs	Minimal Health System	12678 (8050-19028)	17.35 (11.05-25.91)	17408 (10513-26904)	9.93 (5.99-15.1)	-1.52 (-2.42--0.61)
YLDs	North Africa and Middle East	7042 (4506-10161)	3.43 (2.18-4.92)	5558 (3421-8336)	0.98 (0.61-1.43)	-3.7 (-4.16--3.25)
YLDs	North America	1563 (951-2347)	0.47 (0.28-0.71)	605 (340-915)	0.11 (0.06-0.17)	-5.04 (-5.49--4.59)
YLDs	Northern Africa	2107 (1324-3033)	2.8 (1.76-4.01)	1614 (979-2461)	0.88 (0.54-1.31)	-3.36 (-3.78--2.93)
YLDs	Oceania	1023 (624-1552)	24.74 (15.33-37.18)	1862 (1136-2754)	17.6 (10.71-26.4)	-0.92 (-1.44--0.39)
YLDs	Region of the Americas	12266 (7589-18289)	1.91 (1.18-2.83)	6804 (4126-10395)	0.56 (0.34-0.86)	-3.87 (-4.04--3.7)
YLDs	South-East Asia Region	247653 (154721-369892)	29.36 (18.11-43.52)	210506 (127442-309481)	10.61 (6.41-15.57)	-3 (-3.39--2.61)
YLDs	South Asia	219264 (133977-331146)	31.54 (18.97-47.2)	170262 (99518-254740)	10.26 (6-15.3)	-3.44 (-3.88--3.01)
YLDs	South Asia - WB	220469 (134770-332812)	30.81 (18.55-46.06)	171398 (100204-256242)	10.08 (5.89-15.02)	-3.44 (-3.87--3)
YLDs	Southeast Asia	79590 (52450-114769)	27.34 (18.05-39.24)	96583 (62918-140601)	13.7 (8.94-19.87)	-1.66 (-2.05--1.26)
YLDs	Southern Africa	16218 (10344-24238)	29.77 (19.02-43.8)	13164 (7891-20353)	10.51 (6.33-15.98)	-2.73 (-3.43--2.02)
YLDs	Southern Latin America	897 (538-1344)	1.9 (1.14-2.84)	497 (299-763)	0.63 (0.37-0.97)	-3.06 (-3.21--2.91)
YLDs	Southern Sub-Saharan Africa	11015 (7082-16430)	32.31 (21.14-47.78)	7012 (4158-11034)	9.3 (5.59-14.33)	-3 (-3.48--2.51)
YLDs	Sub-Saharan Africa - WB	48254 (30373-71782)	17.78 (11.31-26.18)	47912 (29386-73343)	7.08 (4.28-10.76)	-2.31 (-3.51--1.11)
YLDs	Tropical Latin America	5278 (3243-7837)	4.54 (2.83-6.69)	2751 (1684-4202)	1.04 (0.64-1.58)	-4.39 (-4.61--4.18)
YLDs	Western Africa	9987 (6145-14618)	10.54 (6.5-15.39)	10729 (6385-16405)	4.54 (2.69-6.85)	-2.48 (-3.33--1.61)
YLDs	Western Europe	4919 (3056-7255)	0.99 (0.62-1.47)	1262 (757-1878)	0.19 (0.12-0.29)	-5.09 (-5.57--4.62)
YLDs	Western Pacific Region	162885 (105644-235409)	12.72 (8.21-18.39)	139830 (89370-203429)	5.09 (3.27-7.38)	-2.15 (-2.4--1.9)
YLDs	Western Sub-Saharan Africa	11508 (7050-16878)	10.99 (6.79-16.08)	12259 (7355-18886)	4.64 (2.72-7.06)	-2.55 (-3.42--1.68)
YLDs	World Bank High Income	21232 (13457-30639)	1.76 (1.12-2.55)	7491 (4633-11039)	0.41 (0.26-0.61)	-4.8 (-5.21--4.39)
YLDs	World Bank Low Income	25973 (16561-38468)	14.66 (9.37-21.52)	29028 (17604-44235)	6.88 (4.17-10.36)	-2.19 (-3.04--1.34)
YLDs	World Bank Lower Middle Income	315311 (198916-466777)	25.73 (16.16-38.09)	283405 (174924-413553)	9.98 (6.15-14.53)	-2.89 (-3.34--2.43)
YLDs	World Bank Upper Middle Income	175337 (111918-252383)	10.37 (6.7-15.02)	121342 (76782-177256)	3.47 (2.19-5.08)	-2.8 (-3--2.59)
YLLs	Advanced Health System	530795 (441414-620080)	34.88 (29.05-40.67)	117720 (84985-152523)	5.62 (4.02-7.31)	-6.06 (-6.68--5.44)
YLLs	Africa	1144637 (832942-1545181)	321.41 (232.47-436.83)	963078 (690088-1296073)	109.22 (78.65-146.74)	-3.33 (-4.04--2.63)
YLLs	African Region	1058874 (777624-1430087)	378.73 (276.42-514.84)	893957 (643916-1213082)	128.7 (93.41-174.18)	-3.38 (-4.14--2.61)
YLLs	America	235064 (188428-285231)	37.13 (29.76-45.1)	78767 (58567-100103)	6.5 (4.84-8.27)	-5.43 (-5.69--5.17)
YLLs	Andean Latin America	36247 (26772-48144)	146.05 (107.89-193.15)	10874 (7249-16004)	16.97 (11.28-24.95)	-6.43 (-6.91--5.94)
YLLs	Asia	7627987 (5960120-9570434)	320.82 (250.27-403.4)	3464451 (2625452-4545179)	66.02 (50.06-86.7)	-4.45 (-4.65--4.25)
YLLs	Australasia	666 (519-825)	2.89 (2.26-3.57)	168 (125-217)	0.37 (0.28-0.48)	-6.34 (-6.74--5.94)
YLLs	Basic Health System	2930163 (2185962-3631730)	169.98 (126.09-212.43)	1425157 (1100817-1831558)	37.01 (28.55-47.58)	-3.99 (-4.21--3.78)
YLLs	Caribbean	13637 (9124-33461)	47.7 (31.83-117.84)	7601 (4468-18292)	14.68 (8.63-35.35)	-3.13 (-3.33--2.93)
YLLs	Central Africa	143038 (84616-206853)	395.24 (232.57-564.75)	162107 (85658-264734)	165.33 (88.77-268.57)	-2.64 (-3.42--1.85)
YLLs	Central Asia	60073 (49210-71648)	111.42 (91.25-133.2)	26136 (17839-36299)	25.91 (17.69-36.03)	-5.94 (-6.71--5.16)
YLLs	Central Europe	78281 (64848-91103)	53.92 (44.65-62.82)	15389 (12238-18549)	9.34 (7.45-11.25)	-5.95 (-6.4--5.49)
YLLs	Central Latin America	62131 (49130-75628)	61.46 (48.46-75.08)	19347 (14328-24787)	7.31 (5.42-9.38)	-6.16 (-6.65--5.66)
YLLs	Central Sub-Saharan Africa	138628 (68083-208674)	462.66 (225.8-698.48)	174684 (91187-273535)	213.85 (113.62-338.54)	-2.23 (-3--1.45)
YLLs	Commonwealth High Income	8644 (6947-10404)	6.25 (5.03-7.5)	1985 (1523-2471)	0.91 (0.7-1.13)	-6.02 (-6.43--5.61)
YLLs	Commonwealth Low Income	620795 (410964-852962)	589.09 (387.2-812.69)	386644 (271263-536959)	141.32 (99.14-195.41)	-4.08 (-4.82--3.34)
YLLs	Commonwealth Middle Income	4356357 (3356298-5506925)	562.98 (431.19-714.29)	2057705 (1443211-2792051)	114.82 (80.58-156.68)	-4.81 (-5.24--4.39)
YLLs	East Asia	1408406 (966445-1845954)	141.98 (97.71-186.15)	350394 (247293-502309)	16.38 (11.58-23.45)	-5.79 (-6.07--5.5)
YLLs	East Asia & Pacific - WB	3043736 (2259797-3770359)	199.99 (148.66-247.89)	1424238 (1105295-1815893)	44.73 (34.66-57.08)	-3.89 (-4.11--3.66)
YLLs	Eastern Africa	433160 (306993-617204)	493.1 (347.09-704.66)	308427 (214886-421685)	140.82 (97.98-190.37)	-4.07 (-4.94--3.19)
YLLs	Eastern Europe	194222 (163054-224643)	72.6 (61.07-84.01)	59492 (34091-87749)	21.36 (12.27-31.47)	-4.56 (-5.61--3.51)
YLLs	Eastern Mediterranean Region	572661 (311226-822418)	270.22 (145.96-389.05)	389099 (248701-561727)	65.53 (42.03-95.44)	-4.41 (-5.02--3.8)
YLLs	Eastern Sub-Saharan Africa	532664 (373378-775765)	565.94 (396.21-830.55)	399940 (274717-551378)	171.91 (118.45-237.25)	-3.87 (-4.77--2.96)
YLLs	Europe	378875 (316111-439398)	40.56 (33.9-46.96)	92426 (62417-124317)	8.19 (5.51-11.05)	-5.56 (-6.32--4.79)
YLLs	Europe & Central Asia - WB	416613 (347293-483860)	43.11 (36-50.01)	108575 (74469-144432)	9.1 (6.23-12.12)	-6.36 (-7.69--5.01)
YLLs	European Region	418283 (348584-485713)	42.97 (35.87-49.83)	108932 (74864-144879)	9.02 (6.19-12.02)	-5.65 (-6.41--4.88)
YLLs	High-income Asia Pacific	116799 (94136-141943)	57.05 (45.88-69.27)	14970 (11358-18998)	3.76 (2.89-4.74)	-8.06 (-8.68--7.43)
YLLs	High-income North America	18486 (14687-22375)	5.73 (4.56-6.92)	4262 (3301-5311)	0.82 (0.64-1.01)	-6.31 (-6.87--5.74)
YLLs	Latin America & Caribbean - WB	217073 (173912-265279)	68.22 (54.54-83.39)	74578 (55311-94805)	10.28 (7.63-13.07)	-5.69 (-5.99--5.38)
YLLs	Limited Health System	5640859 (4344981-7185790)	581.21 (446.08-744.6)	2724809 (1997299-3527915)	119.02 (87.05-154.83)	-4.82 (-5.32--4.32)
YLLs	Middle East & North Africa - WB	85743 (58310-157150)	56.82 (38.45-106.35)	48091 (32811-73417)	11.2 (7.55-17.18)	-4.59 (-5.07--4.11)
YLLs	Minimal Health System	285295 (183827-426236)	382.01 (248.42-574.06)	331175 (208592-482667)	183.78 (116.87-267.74)	-2.29 (-3.13--1.44)
YLLs	North Africa and Middle East	146715 (93257-269024)	71.85 (45.41-134.15)	76739 (50217-118603)	13.46 (8.73-20.99)	-4.86 (-5.3--4.4)
YLLs	North America	18444 (14656-22327)	5.71 (4.55-6.9)	4246 (3288-5292)	0.82 (0.63-1.01)	-6.31 (-6.88--5.75)
YLLs	Northern Africa	56433 (38905-115954)	75 (50.51-159.63)	25012 (15899-43098)	13.94 (8.8-24.14)	-4.84 (-5.29--4.4)
YLLs	Oceania	12921 (8225-20335)	318.96 (207.57-498.8)	17334 (11850-23724)	163.11 (110.95-226.33)	-1.82 (-2.35--1.3)
YLLs	Region of the Americas	235064 (188428-285231)	37.13 (29.76-45.1)	78767 (58567-100103)	6.5 (4.84-8.27)	-5.43 (-5.69--5.17)
YLLs	South-East Asia Region	5190986 (3999326-6559427)	597.38 (459.16-760.13)	2464127 (1813632-3372995)	123.13 (90.64-168.62)	-4.53 (-4.87--4.18)
YLLs	South Asia	4485000 (3454787-5660361)	632.92 (485.37-802.11)	1977247 (1359151-2727784)	119.42 (82.13-164.83)	-4.94 (-5.35--4.53)
YLLs	South Asia - WB	4514326 (3475997-5693761)	618.94 (474.59-784.6)	2001567 (1395634-2748024)	117.87 (82.18-162.02)	-4.92 (-5.33--4.52)
YLLs	Southeast Asia	1516326 (1070859-1958120)	499.25 (351.61-646.15)	1042135 (800385-1335024)	143.46 (110.13-183.46)	-3.23 (-3.57--2.9)
YLLs	Southern Africa	344404 (262890-461494)	611.79 (461.16-829.84)	328205 (235544-429292)	259 (186.3-339.21)	-2.42 (-3.1--1.74)
YLLs	Southern Latin America	22714 (18215-27252)	48.46 (38.9-58.11)	6935 (5332-8614)	8.82 (6.78-10.92)	-4.97 (-5.23--4.72)
YLLs	Southern Sub-Saharan Africa	217590 (165719-287518)	624.02 (475.81-830.16)	197537 (145890-255411)	270.82 (200.12-349.17)	-2 (-2.56--1.43)
YLLs	Sub-Saharan Africa - WB	1089762 (792793-1490361)	388.63 (280.79-535.52)	937274 (672147-1260472)	136.11 (97.77-182.5)	-4.08 (-5.44--2.71)
YLLs	Tropical Latin America	82808 (66921-98352)	71.89 (58.19-85.45)	30079 (21547-39344)	11.31 (8.1-14.8)	-5.81 (-6.06--5.56)
YLLs	Western Africa	167601 (119954-226631)	171.92 (122.94-231.34)	139327 (90945-201869)	58.19 (38.3-84.81)	-3.62 (-4.42--2.81)
YLLs	Western Europe	55887 (45316-66898)	10.96 (8.9-13.09)	8134 (6315-10040)	1.14 (0.89-1.39)	-7.12 (-7.64--6.6)
YLLs	Western Pacific Region	1890532 (1413309-2390363)	146.51 (109.52-185.64)	661126 (495138-887532)	24.74 (18.57-33.07)	-4.74 (-4.99--4.49)
YLLs	Western Sub-Saharan Africa	192160 (136628-259235)	178.46 (127.51-239.76)	162607 (105674-231529)	60.52 (39.79-85.86)	-3.62 (-4.43--2.81)
YLLs	World Bank High Income	297640 (244453-350240)	25.02 (20.58-29.41)	53319 (41474-65975)	2.96 (2.31-3.61)	-6.84 (-7.24--6.44)
YLLs	World Bank Low Income	665688 (456723-909471)	363.96 (249.32-499.42)	552866 (371909-766334)	127.21 (87.19-175.53)	-3.41 (-4.18--2.63)
YLLs	World Bank Lower Middle Income	6396863 (4955671-8132141)	511.2 (394.84-651.31)	3424017 (2615335-4376065)	118.98 (90.79-152.61)	-4.3 (-4.72--3.87)
YLLs	World Bank Upper Middle Income	2026916 (1548385-2532697)	118.63 (90.34-148.83)	568657 (427716-751440)	16.57 (12.46-21.77)	-5.67 (-5.94--5.41)

## Sheet: multidrug-resistant TB
	location_name	Num_1990	ASR_1990	Num_2021	ASR_2021	EAPC_CI
DALYs	Advanced Health System	10564 (4242-23188)	0.7 (0.28-1.54)	41721 (23365-61877)	2.12 (1.18-3.12)	0.45 (-1.47-2.4)
DALYs	Africa	5815 (2050-13415)	1.61 (0.57-3.62)	71814 (29750-144682)	8.14 (3.38-16.38)	2.5 (1.08-3.93)
DALYs	African Region	5617 (1946-13242)	1.98 (0.69-4.53)	62467 (25533-122043)	9.02 (3.71-17.63)	2.1 (0.68-3.54)
DALYs	America	2308 (1003-4730)	0.37 (0.16-0.75)	5249 (1939-11152)	0.43 (0.16-0.92)	-1.41 (-2.29--0.52)
DALYs	Andean Latin America	546 (125-1545)	2.2 (0.5-6.27)	1694 (595-3689)	2.64 (0.93-5.78)	-2.31 (-3.36--1.24)
DALYs	Asia	103418 (31566-268973)	4.44 (1.36-11.52)	378556 (124915-857138)	7.21 (2.38-16.33)	-0.45 (-1.42-0.53)
DALYs	Australasia	9 (2-27)	0.04 (0.01-0.12)	12 (3-30)	0.03 (0.01-0.07)	-1.02 (-1.57--0.47)
DALYs	Basic Health System	93378 (26688-247959)	5.5 (1.56-14.62)	79944 (32554-163941)	2.08 (0.85-4.26)	-5.27 (-6.1--4.44)
DALYs	Caribbean	115 (32-335)	0.4 (0.11-1.17)	84 (19-244)	0.16 (0.04-0.47)	-5.2 (-5.9--4.49)
DALYs	Central Africa	844 (182-2961)	2.34 (0.51-8.09)	8734 (2467-25587)	8.94 (2.55-26.11)	1.53 (0.31-2.76)
DALYs	Central Asia	250 (64-778)	0.46 (0.12-1.44)	11345 (6252-18450)	11.27 (6.2-18.28)	4.98 (2.11-7.93)
DALYs	Central Europe	982 (315-2202)	0.68 (0.22-1.54)	617 (210-1314)	0.38 (0.13-0.82)	-4.25 (-5.26--3.23)
DALYs	Central Latin America	151 (45-390)	0.15 (0.04-0.39)	1190 (380-2658)	0.45 (0.14-1.01)	-0.44 (-1.93-1.07)
DALYs	Central Sub-Saharan Africa	878 (178-2939)	2.94 (0.6-9.77)	9276 (2243-29023)	11.4 (2.76-35.22)	1.79 (0.65-2.95)
DALYs	Commonwealth High Income	168 (61-362)	0.12 (0.04-0.26)	62 (22-137)	0.03 (0.01-0.06)	-4.96 (-5.42--4.5)
DALYs	Commonwealth Low Income	978 (263-2998)	0.93 (0.25-2.88)	29774 (9842-64119)	10.96 (3.64-23.63)	4.13 (2.11-6.19)
DALYs	Commonwealth Middle Income	9480 (1684-31408)	1.2 (0.22-4.02)	295449 (68549-729271)	16.52 (3.82-40.98)	5.04 (3.11-7.01)
DALYs	East Asia	84331 (19766-231721)	8.5 (2-23.33)	35179 (8764-94599)	1.64 (0.41-4.4)	-7.68 (-8.47--6.87)
DALYs	East Asia & Pacific - WB	93203 (25994-247605)	6.14 (1.72-16.29)	73077 (28180-154968)	2.28 (0.88-4.85)	-5.54 (-6.33--4.74)
DALYs	Eastern Africa	562 (156-1558)	0.64 (0.18-1.78)	24608 (8692-54490)	11.11 (3.97-24.54)	5.12 (3.03-7.26)
DALYs	Eastern Europe	5465 (1744-15247)	2.06 (0.66-5.73)	40006 (22561-58433)	14.33 (8.08-20.88)	2.3 (0.06-4.58)
DALYs	Eastern Mediterranean Region	860 (181-2701)	0.4 (0.08-1.27)	50370 (15341-130284)	8.47 (2.59-21.91)	6.28 (3.99-8.63)
DALYs	Eastern Sub-Saharan Africa	902 (293-2448)	0.97 (0.31-2.64)	33447 (12061-69506)	14.27 (5.14-29.6)	4.58 (2.61-6.59)
DALYs	Europe	7485 (2856-18043)	0.81 (0.31-1.94)	43651 (25125-63774)	3.97 (2.28-5.78)	1.53 (-0.55-3.66)
DALYs	Europe & Central Asia - WB	7663 (2908-18353)	0.79 (0.3-1.91)	51886 (30237-75506)	4.43 (2.58-6.47)	1.81 (-0.34-3.99)
DALYs	European Region	7684 (2913-18407)	0.79 (0.3-1.9)	51902 (30246-75536)	4.38 (2.56-6.4)	1.79 (-0.35-3.97)
DALYs	High-income Asia Pacific	1512 (370-4826)	0.74 (0.18-2.36)	343 (70-1090)	0.09 (0.02-0.29)	-9.62 (-10.8--8.43)
DALYs	High-income North America	1258 (496-2736)	0.39 (0.15-0.85)	138 (38-373)	0.03 (0.01-0.07)	-8.37 (-9.34--7.39)
DALYs	Latin America & Caribbean - WB	1053 (366-2338)	0.33 (0.12-0.74)	5112 (1872-10823)	0.71 (0.26-1.49)	-0.62 (-1.86-0.63)
DALYs	Limited Health System	13617 (3911-39042)	1.41 (0.4-4.01)	348953 (107440-780539)	15.29 (4.69-34.4)	4.29 (2.44-6.18)
DALYs	Middle East & North Africa - WB	530 (164-1340)	0.37 (0.11-0.92)	3118 (1036-6443)	0.72 (0.24-1.49)	0.49 (-0.88-1.88)
DALYs	Minimal Health System	1470 (461-4122)	1.99 (0.63-5.47)	28655 (10370-63564)	15.94 (5.78-35.07)	3.83 (2.34-5.33)
DALYs	North Africa and Middle East	687 (212-1784)	0.34 (0.11-0.9)	5431 (1842-12656)	0.95 (0.33-2.13)	1.23 (-0.36-2.86)
DALYs	North America	1256 (495-2735)	0.39 (0.15-0.85)	138 (38-372)	0.03 (0.01-0.07)	-8.38 (-9.36--7.4)
DALYs	Northern Africa	452 (118-1237)	0.62 (0.16-1.69)	1521 (411-3781)	0.84 (0.23-2.07)	-0.49 (-1.66-0.7)
DALYs	Oceania	13 (2-49)	0.33 (0.06-1.24)	1217 (263-3174)	11.39 (2.45-29.47)	10.72 (9.5-11.96)
DALYs	Region of the Americas	2308 (1003-4730)	0.37 (0.16-0.75)	5249 (1939-11152)	0.43 (0.16-0.92)	-1.41 (-2.29--0.52)
DALYs	South-East Asia Region	14340 (3613-41959)	1.68 (0.42-4.89)	278526 (66149-679671)	13.89 (3.32-33.81)	3.64 (1.93-5.38)
DALYs	South Asia	9867 (1889-32597)	1.4 (0.27-4.58)	293950 (70955-715811)	17.73 (4.31-43.23)	5 (3.09-6.94)
DALYs	South Asia - WB	9931 (1916-32645)	1.37 (0.27-4.46)	295899 (71906-720518)	17.4 (4.26-42.33)	5.01 (3.1-6.95)
DALYs	Southeast Asia	7347 (1968-22384)	2.5 (0.66-7.35)	35490 (12706-72445)	4.93 (1.79-10.12)	-1.06 (-2.41-0.31)
DALYs	Southern Africa	2664 (583-7752)	4.62 (1.05-13.4)	27107 (9928-54460)	21.46 (7.85-42.62)	2.87 (1.53-4.23)
DALYs	Southern Latin America	159 (38-496)	0.34 (0.08-1.06)	178 (35-540)	0.23 (0.04-0.69)	-3.49 (-4.4--2.56)
DALYs	Southern Sub-Saharan Africa	2058 (334-6869)	5.83 (0.95-19.5)	16264 (5545-38003)	22.32 (7.61-52.01)	3.2 (1.89-4.52)
DALYs	Sub-Saharan Africa - WB	5384 (1865-12787)	1.88 (0.66-4.42)	70034 (28825-142118)	10.17 (4.18-20.62)	2.54 (1.07-4.04)
DALYs	Tropical Latin America	87 (11-366)	0.08 (0.01-0.32)	1969 (383-6146)	0.74 (0.14-2.31)	3.23 (1.19-5.32)
DALYs	Western Africa	1293 (409-3293)	1.31 (0.41-3.24)	9843 (3404-21019)	4.13 (1.46-8.82)	0.58 (-0.82-1.99)
DALYs	Western Europe	944 (358-1896)	0.18 (0.07-0.37)	412 (171-825)	0.06 (0.02-0.12)	-4.61 (-5.27--3.95)
DALYs	Western Pacific Region	87887 (22243-234938)	6.78 (1.73-18.08)	50615 (15903-114829)	1.88 (0.6-4.25)	-6.36 (-7.09--5.62)
DALYs	Western Sub-Saharan Africa	1501 (486-3548)	1.38 (0.45-3.23)	11180 (4002-23939)	4.18 (1.5-8.97)	0.49 (-0.9-1.9)
DALYs	World Bank High Income	5979 (2592-11819)	0.51 (0.22-1)	2472 (1072-4890)	0.14 (0.06-0.28)	-6.15 (-6.94--5.35)
DALYs	World Bank Low Income	2109 (729-5260)	1.16 (0.4-2.86)	46373 (18606-98044)	10.71 (4.32-22.86)	3.6 (1.92-5.31)
DALYs	World Bank Lower Middle Income	18922 (5748-53332)	1.53 (0.47-4.27)	373878 (126265-806979)	12.97 (4.34-28.16)	3.63 (1.89-5.39)
DALYs	World Bank Upper Middle Income	92017 (26359-242856)	5.44 (1.55-14.37)	76549 (37153-146315)	2.25 (1.1-4.26)	-4.81 (-5.87--3.74)
Deaths	Advanced Health System	307 (119-662)	0.02 (0.01-0.04)	1039 (575-1563)	0.05 (0.03-0.07)	0.04 (-1.79-1.91)
Deaths	Africa	156 (54-350)	0.05 (0.02-0.11)	1923 (777-3892)	0.25 (0.1-0.5)	2.46 (0.94-4)
Deaths	African Region	150 (52-343)	0.06 (0.02-0.13)	1680 (674-3310)	0.28 (0.11-0.55)	2.09 (0.56-3.65)
Deaths	America	69 (29-143)	0.01 (0-0.02)	150 (55-319)	0.01 (0-0.03)	-1.54 (-2.38--0.68)
Deaths	Andean Latin America	15 (3-43)	0.07 (0.01-0.19)	48 (16-108)	0.08 (0.03-0.18)	-2.27 (-3.35--1.19)
Deaths	Asia	3160 (963-8338)	0.15 (0.05-0.39)	11463 (3583-26147)	0.22 (0.07-0.51)	-0.58 (-1.55-0.39)
Deaths	Australasia	0 (0-1)	0 (0-0)	0 (0-1)	0 (0-0)	-1.16 (-1.77--0.55)
Deaths	Basic Health System	2848 (801-7688)	0.18 (0.05-0.5)	2335 (895-4880)	0.06 (0.02-0.13)	-5.54 (-6.37--4.7)
Deaths	Caribbean	3 (1-9)	0.01 (0-0.03)	2 (1-7)	0 (0-0.01)	-5.14 (-5.85--4.43)
Deaths	Central Africa	23 (5-80)	0.07 (0.02-0.23)	222 (62-648)	0.26 (0.07-0.73)	1.33 (0.01-2.67)
Deaths	Central Asia	6 (1-19)	0.01 (0-0.04)	264 (141-430)	0.27 (0.14-0.44)	5.03 (2.19-7.94)
Deaths	Central Europe	26 (8-58)	0.02 (0.01-0.04)	16 (5-35)	0.01 (0-0.02)	-4.23 (-5.25--3.19)
Deaths	Central Latin America	4 (1-11)	0 (0-0.01)	34 (11-79)	0.01 (0-0.03)	-0.58 (-2.12-0.99)
Deaths	Central Sub-Saharan Africa	23 (5-79)	0.09 (0.02-0.29)	235 (56-730)	0.33 (0.08-1)	1.63 (0.38-2.9)
Deaths	Commonwealth High Income	6 (2-14)	0 (0-0.01)	2 (1-5)	0 (0-0)	-5.12 (-5.69--4.55)
Deaths	Commonwealth Low Income	29 (7-90)	0.03 (0.01-0.1)	891 (287-1935)	0.37 (0.12-0.8)	4.15 (2.05-6.31)
Deaths	Commonwealth Middle Income	262 (46-881)	0.04 (0.01-0.13)	8852 (1986-22151)	0.54 (0.12-1.36)	5.24 (3.26-7.25)
Deaths	East Asia	2581 (608-7113)	0.29 (0.07-0.79)	1071 (254-2905)	0.05 (0.01-0.13)	-7.85 (-8.67--7.03)
Deaths	East Asia & Pacific - WB	227 (57-617)	0.02 (0-0.05)	2261 (837-4826)	0.07 (0.03-0.15)	-4.32 (-6.02--2.59)
Deaths	Eastern Africa	16 (4-43)	0.02 (0.01-0.06)	661 (232-1470)	0.35 (0.12-0.77)	5.03 (2.84-7.26)
Deaths	Eastern Europe	139 (43-387)	0.05 (0.02-0.14)	973 (534-1445)	0.33 (0.18-0.5)	2.14 (-0.07-4.4)
Deaths	Eastern Mediterranean Region	26 (5-83)	0.01 (0-0.04)	1410 (421-3688)	0.27 (0.08-0.71)	6.05 (3.72-8.44)
Deaths	Eastern Sub-Saharan Africa	26 (8-70)	0.03 (0.01-0.09)	901 (315-1879)	0.45 (0.16-0.94)	4.4 (2.32-6.52)
Deaths	Europe	202 (76-481)	0.02 (0.01-0.05)	1070 (595-1595)	0.09 (0.05-0.14)	1.29 (-0.75-3.37)
Deaths	Europe & Central Asia - WB	206 (77-487)	0.02 (0.01-0.05)	1262 (720-1851)	0.1 (0.06-0.15)	1.56 (-0.52-3.69)
Deaths	European Region	207 (77-489)	0.02 (0.01-0.05)	1262 (720-1852)	0.1 (0.06-0.15)	1.54 (-0.54-3.67)
Deaths	High-income Asia Pacific	52 (13-159)	0.03 (0.01-0.08)	18 (3-57)	0 (0-0.01)	-8.83 (-10.09--7.56)
Deaths	High-income North America	40 (15-87)	0.01 (0-0.03)	5 (1-13)	0 (0-0)	-8.4 (-9.38--7.42)
Deaths	Latin America & Caribbean - WB	29 (10-65)	0.01 (0-0.02)	145 (53-308)	0.02 (0.01-0.04)	-0.61 (-1.86-0.66)
Deaths	Limited Health System	392 (110-1128)	0.05 (0.01-0.13)	10489 (3117-23876)	0.51 (0.15-1.17)	4.41 (2.52-6.35)
Deaths	Middle East & North Africa - WB	17 (5-42)	0.01 (0-0.03)	89 (28-187)	0.02 (0.01-0.05)	0.28 (-1.13-1.71)
Deaths	Minimal Health System	41 (12-112)	0.06 (0.02-0.17)	743 (267-1643)	0.48 (0.17-1.05)	3.61 (2.02-5.22)
Deaths	North Africa and Middle East	21 (6-55)	0.01 (0-0.03)	151 (51-336)	0.03 (0.01-0.07)	0.93 (-0.69-2.58)
Deaths	North America	40 (15-87)	0.01 (0-0.03)	5 (1-13)	0 (0-0)	-8.42 (-9.39--7.43)
Deaths	Northern Africa	14 (4-39)	0.02 (0.01-0.06)	45 (11-114)	0.03 (0.01-0.07)	-0.53 (-1.75-0.71)
Deaths	Oceania	0 (0-1)	0.01 (0-0.04)	30 (6-77)	0.32 (0.07-0.81)	10.51 (9.19-11.86)
Deaths	Region of the Americas	69 (29-143)	0.01 (0-0.02)	150 (55-319)	0.01 (0-0.03)	-1.54 (-2.38--0.68)
Deaths	South-East Asia Region	421 (103-1245)	0.06 (0.01-0.17)	8553 (2024-21059)	0.46 (0.11-1.14)	3.72 (1.99-5.48)
Deaths	South Asia	285 (55-930)	0.05 (0.01-0.15)	8924 (2155-21962)	0.59 (0.14-1.44)	5.13 (3.2-7.1)
Deaths	South Asia - WB	287 (56-931)	0.04 (0.01-0.14)	8974 (2203-22024)	0.57 (0.14-1.41)	5.14 (3.2-7.11)
Deaths	Southeast Asia	233 (61-674)	0.09 (0.02-0.26)	1123 (389-2352)	0.17 (0.06-0.36)	-1.06 (-2.45-0.35)
Deaths	Southern Africa	68 (15-196)	0.13 (0.03-0.37)	726 (258-1445)	0.64 (0.23-1.29)	2.91 (1.48-4.36)
Deaths	Southern Latin America	4 (1-13)	0.01 (0-0.03)	5 (1-15)	0.01 (0-0.02)	-3.48 (-4.43--2.52)
Deaths	Southern Sub-Saharan Africa	51 (8-169)	0.16 (0.03-0.52)	434 (147-1009)	0.64 (0.22-1.5)	3.37 (2.03-4.73)
Deaths	Sub-Saharan Africa - WB	142 (49-332)	0.06 (0.02-0.13)	1870 (752-3816)	0.31 (0.13-0.64)	2.54 (0.95-4.15)
Deaths	Tropical Latin America	2 (0-10)	0 (0-0.01)	56 (11-173)	0.02 (0-0.07)	3.41 (1.36-5.5)
Deaths	Western Africa	35 (11-88)	0.04 (0.01-0.1)	268 (91-564)	0.13 (0.04-0.28)	0.64 (-0.87-2.18)
Deaths	Western Europe	35 (13-70)	0.01 (0-0.01)	17 (6-35)	0 (0-0)	-4.58 (-5.38--3.77)
Deaths	Western Pacific Region	2702 (668-7295)	0.23 (0.06-0.61)	1544 (454-3644)	0.06 (0.02-0.13)	-6.53 (-7.28--5.78)
Deaths	Western Sub-Saharan Africa	41 (13-96)	0.04 (0.01-0.1)	303 (104-661)	0.13 (0.05-0.29)	0.53 (-0.97-2.06)
Deaths	World Bank High Income	189 (77-380)	0.02 (0.01-0.03)	81 (32-168)	0 (0-0.01)	-6.3 (-7.15--5.44)
Deaths	World Bank Low Income	59 (20-147)	0.04 (0.01-0.09)	1254 (498-2696)	0.33 (0.13-0.7)	3.46 (1.69-5.27)
Deaths	World Bank Lower Middle Income	558 (166-1558)	0.05 (0.02-0.14)	11189 (3527-24709)	0.43 (0.13-0.95)	3.67 (1.92-5.45)
Deaths	World Bank Upper Middle Income	2782 (776-7469)	0.18 (0.05-0.47)	2081 (919-4113)	0.06 (0.03-0.12)	-5.32 (-6.32--4.31)
YLDs	Advanced Health System	411 (225-805)	0.03 (0.01-0.05)	2764 (1472-4685)	0.14 (0.08-0.24)	2.38 (0.8-3.98)
YLDs	Africa	125 (57-259)	0.04 (0.02-0.07)	1484 (859-2525)	0.17 (0.1-0.28)	2.58 (1.35-3.83)
YLDs	African Region	121 (55-256)	0.04 (0.02-0.09)	1307 (717-2232)	0.19 (0.11-0.32)	2.24 (0.99-3.5)
YLDs	America	67 (34-114)	0.01 (0.01-0.02)	225 (101-449)	0.02 (0.01-0.04)	0.36 (-0.48-1.21)
YLDs	Andean Latin America	8 (2-21)	0.03 (0.01-0.08)	64 (26-143)	0.1 (0.04-0.22)	0.45 (-0.74-1.65)
YLDs	Asia	3902 (1205-9643)	0.17 (0.05-0.42)	17920 (7171-36966)	0.34 (0.14-0.7)	-0.53 (-1.42-0.37)
YLDs	Australasia	0 (0-1)	0 (0-0)	1 (0-3)	0 (0-0.01)	1.99 (1.54-2.45)
YLDs	Basic Health System	3679 (1080-9442)	0.22 (0.06-0.56)	6799 (2557-17066)	0.18 (0.07-0.44)	-3.45 (-4.3--2.6)
YLDs	Caribbean	4 (1-8)	0.01 (0-0.03)	3 (1-8)	0.01 (0-0.02)	-4.15 (-4.8--3.51)
YLDs	Central Africa	18 (5-55)	0.05 (0.01-0.15)	225 (73-530)	0.23 (0.08-0.56)	2.39 (1.27-3.52)
YLDs	Central Asia	9 (3-26)	0.02 (0-0.05)	696 (372-1187)	0.69 (0.37-1.18)	7.84 (5.51-10.22)
YLDs	Central Europe	33 (14-70)	0.02 (0.01-0.05)	36 (16-76)	0.02 (0.01-0.05)	-2 (-2.84--1.15)
YLDs	Central Latin America	3 (1-8)	0 (0-0.01)	52 (18-116)	0.02 (0.01-0.04)	1.38 (-0.1-2.88)
YLDs	Central Sub-Saharan Africa	18 (4-54)	0.06 (0.01-0.19)	250 (70-606)	0.31 (0.09-0.74)	2.9 (1.82-3.99)
YLDs	Commonwealth High Income	8 (4-17)	0.01 (0-0.01)	5 (2-10)	0 (0-0)	-3.19 (-3.65--2.72)
YLDs	Commonwealth Low Income	21 (7-56)	0.02 (0.01-0.06)	764 (297-1738)	0.29 (0.11-0.64)	4.19 (2.41-5.99)
YLDs	Commonwealth Middle Income	204 (48-677)	0.03 (0.01-0.09)	10906 (2830-27226)	0.61 (0.16-1.52)	5.97 (4.24-7.73)
YLDs	East Asia	3466 (895-9260)	0.35 (0.09-0.95)	4352 (841-14654)	0.2 (0.04-0.67)	-4.69 (-5.57--3.81)
YLDs	East Asia & Pacific - WB	3674 (1070-9449)	0.24 (0.07-0.63)	6220 (2111-16474)	0.19 (0.07-0.5)	-3.74 (-4.58--2.88)
YLDs	Eastern Africa	9 (3-21)	0.01 (0-0.03)	471 (223-923)	0.22 (0.1-0.42)	5.33 (3.54-7.15)
YLDs	Eastern Europe	245 (106-604)	0.09 (0.04-0.23)	2679 (1399-4549)	0.97 (0.51-1.65)	4.12 (2.32-5.96)
YLDs	Eastern Mediterranean Region	20 (5-62)	0.01 (0-0.03)	1227 (424-2745)	0.21 (0.07-0.47)	5.87 (3.9-7.87)
YLDs	Eastern Sub-Saharan Africa	15 (6-34)	0.02 (0.01-0.04)	600 (295-1155)	0.27 (0.14-0.49)	4.69 (2.96-6.45)
YLDs	Europe	318 (162-680)	0.03 (0.02-0.07)	2966 (1591-4967)	0.27 (0.15-0.46)	3.48 (1.79-5.2)
YLDs	Europe & Central Asia - WB	325 (168-697)	0.03 (0.02-0.07)	3463 (1933-5586)	0.3 (0.17-0.49)	4.28 (2.34-6.27)
YLDs	European Region	326 (169-698)	0.03 (0.02-0.07)	3465 (1934-5588)	0.3 (0.17-0.48)	3.82 (2.1-5.58)
YLDs	High-income Asia Pacific	37 (11-94)	0.02 (0.01-0.05)	20 (5-60)	0.01 (0-0.02)	-7.17 (-8.36--5.97)
YLDs	High-income North America	47 (21-86)	0.01 (0.01-0.03)	9 (3-24)	0 (0-0)	-6.81 (-7.57--6.04)
YLDs	Latin America & Caribbean - WB	20 (10-38)	0.01 (0-0.01)	216 (94-435)	0.03 (0.01-0.06)	1.68 (0.35-3.03)
YLDs	Limited Health System	291 (106-795)	0.03 (0.01-0.08)	12481 (4025-29156)	0.55 (0.18-1.26)	5.24 (3.57-6.94)
YLDs	Middle East & North Africa - WB	9 (4-17)	0.01 (0-0.01)	129 (61-254)	0.03 (0.01-0.06)	2.41 (0.94-3.91)
YLDs	Minimal Health System	31 (13-68)	0.04 (0.02-0.09)	551 (273-1041)	0.32 (0.16-0.59)	3.69 (2.39-5.01)
YLDs	North Africa and Middle East	12 (5-23)	0.01 (0-0.01)	184 (93-336)	0.03 (0.02-0.06)	2.18 (0.53-3.85)
YLDs	North America	47 (21-86)	0.01 (0.01-0.03)	9 (3-24)	0 (0-0)	-6.82 (-7.58--6.05)
YLDs	Northern Africa	6 (2-14)	0.01 (0-0.02)	56 (20-132)	0.03 (0.01-0.07)	1.72 (0.39-3.07)
YLDs	Oceania	0 (0-1)	0.01 (0-0.04)	56 (12-138)	0.53 (0.12-1.29)	11.36 (10.27-12.46)
YLDs	Region of the Americas	67 (34-114)	0.01 (0.01-0.02)	225 (101-449)	0.02 (0.01-0.04)	0.36 (-0.48-1.21)
YLDs	South-East Asia Region	315 (107-864)	0.04 (0.01-0.1)	10949 (2935-27255)	0.55 (0.15-1.35)	4.78 (3.25-6.32)
YLDs	South Asia	217 (51-703)	0.03 (0.01-0.1)	11114 (3030-27313)	0.67 (0.19-1.63)	5.92 (4.2-7.66)
YLDs	South Asia - WB	218 (51-704)	0.03 (0.01-0.1)	11134 (3049-27327)	0.65 (0.18-1.59)	5.91 (4.2-7.65)
YLDs	Southeast Asia	171 (61-420)	0.06 (0.02-0.15)	1782 (825-3289)	0.25 (0.12-0.46)	1.04 (-0.13-2.23)
YLDs	Southern Africa	59 (17-169)	0.11 (0.03-0.3)	409 (179-862)	0.33 (0.15-0.67)	1.89 (0.79-3)
YLDs	Southern Latin America	3 (1-9)	0.01 (0-0.02)	6 (1-18)	0.01 (0-0.02)	-1.16 (-2.24--0.06)
YLDs	Southern Sub-Saharan Africa	48 (9-155)	0.14 (0.03-0.46)	214 (74-520)	0.29 (0.1-0.67)	1.44 (0.47-2.42)
YLDs	Sub-Saharan Africa - WB	119 (54-253)	0.04 (0.02-0.09)	1421 (820-2412)	0.21 (0.12-0.35)	2.85 (1.41-4.3)
YLDs	Tropical Latin America	2 (0-9)	0 (0-0.01)	90 (18-267)	0.03 (0.01-0.1)	4.65 (2.66-6.67)
YLDs	Western Africa	33 (13-66)	0.03 (0.01-0.07)	323 (141-637)	0.14 (0.06-0.27)	1.68 (0.35-3.03)
YLDs	Western Europe	37 (18-63)	0.01 (0-0.01)	31 (16-55)	0 (0-0.01)	-2.21 (-2.95--1.48)
YLDs	Western Pacific Region	3551 (961-9334)	0.28 (0.07-0.73)	5397 (1528-15605)	0.2 (0.06-0.56)	-3.98 (-4.82--3.13)
YLDs	Western Sub-Saharan Africa	38 (16-75)	0.04 (0.02-0.07)	360 (163-706)	0.14 (0.06-0.26)	1.51 (0.2-2.84)
YLDs	World Bank High Income	226 (134-361)	0.02 (0.01-0.03)	173 (93-287)	0.01 (0.01-0.02)	-4.22 (-4.96--3.48)
YLDs	World Bank Low Income	42 (19-82)	0.02 (0.01-0.05)	951 (524-1588)	0.23 (0.13-0.38)	3.75 (2.33-5.2)
YLDs	World Bank Lower Middle Income	422 (177-1046)	0.03 (0.02-0.08)	14366 (5664-31548)	0.5 (0.2-1.1)	4.69 (3.14-6.27)
YLDs	World Bank Upper Middle Income	3722 (1147-9394)	0.22 (0.07-0.56)	7104 (2911-17899)	0.21 (0.09-0.51)	-2.87 (-3.83--1.9)
YLLs	Advanced Health System	10153 (3929-22458)	0.67 (0.26-1.49)	38957 (21391-58604)	1.97 (1.08-2.96)	0.35 (-1.58-2.32)
YLLs	Africa	5690 (1961-13278)	1.58 (0.55-3.59)	70329 (28194-142569)	7.97 (3.22-16.14)	2.49 (1.07-3.94)
YLLs	African Region	5496 (1863-13065)	1.94 (0.67-4.48)	61160 (24250-120200)	8.83 (3.53-17.38)	2.1 (0.67-3.54)
YLLs	America	2241 (945-4644)	0.36 (0.15-0.74)	5024 (1820-10682)	0.42 (0.15-0.88)	-1.47 (-2.35--0.58)
YLLs	Andean Latin America	538 (121-1532)	2.16 (0.48-6.2)	1629 (551-3571)	2.54 (0.86-5.59)	-2.38 (-3.44--1.32)
YLLs	Asia	99516 (30151-264352)	4.27 (1.3-11.32)	360636 (114748-821690)	6.87 (2.18-15.68)	-0.45 (-1.42-0.54)
YLLs	Australasia	9 (2-27)	0.04 (0.01-0.12)	11 (3-28)	0.02 (0.01-0.06)	-1.24 (-1.8--0.69)
YLLs	Basic Health System	89699 (25484-242592)	5.28 (1.5-14.27)	73145 (29083-145874)	1.9 (0.76-3.79)	-5.39 (-6.22--4.56)
YLLs	Caribbean	111 (30-329)	0.39 (0.11-1.16)	81 (17-240)	0.16 (0.03-0.46)	-5.23 (-5.94--4.52)
YLLs	Central Africa	826 (177-2913)	2.29 (0.5-7.96)	8509 (2338-24895)	8.71 (2.42-25.4)	1.51 (0.29-2.74)
YLLs	Central Asia	241 (60-749)	0.45 (0.11-1.39)	10649 (5666-17392)	10.57 (5.62-17.19)	4.87 (1.98-7.84)
YLLs	Central Europe	949 (299-2144)	0.66 (0.21-1.5)	580 (190-1248)	0.36 (0.12-0.78)	-4.35 (-5.36--3.32)
YLLs	Central Latin America	147 (44-383)	0.15 (0.04-0.38)	1138 (355-2611)	0.43 (0.13-0.99)	-0.5 (-1.99-1.01)
YLLs	Central Sub-Saharan Africa	860 (172-2895)	2.88 (0.58-9.62)	9026 (2124-28306)	11.08 (2.61-34.35)	1.77 (0.62-2.93)
YLLs	Commonwealth High Income	161 (56-345)	0.12 (0.04-0.25)	57 (20-131)	0.03 (0.01-0.06)	-5.07 (-5.53--4.6)
YLLs	Commonwealth Low Income	957 (249-2949)	0.91 (0.24-2.83)	29010 (9399-62415)	10.68 (3.43-22.99)	4.13 (2.1-6.19)
YLLs	Commonwealth Middle Income	9276 (1632-30681)	1.18 (0.21-3.93)	284543 (64170-706138)	15.91 (3.57-39.75)	5.01 (3.07-6.99)
YLLs	East Asia	80865 (18834-224357)	8.15 (1.91-22.59)	30828 (7522-82820)	1.44 (0.35-3.87)	-7.94 (-8.74--7.13)
YLLs	East Asia & Pacific - WB	89529 (25021-241760)	5.9 (1.65-15.91)	66856 (25077-146542)	2.09 (0.78-4.58)	-5.65 (-6.43--4.86)
YLLs	Eastern Africa	553 (150-1544)	0.63 (0.17-1.76)	24137 (8409-53464)	10.9 (3.82-24.29)	5.12 (3.02-7.27)
YLLs	Eastern Europe	5220 (1630-14692)	1.96 (0.61-5.51)	37327 (20480-55510)	13.36 (7.33-19.83)	2.21 (-0.05-4.52)
YLLs	Eastern Mediterranean Region	841 (172-2639)	0.39 (0.08-1.24)	49143 (14697-127766)	8.26 (2.47-21.58)	6.3 (3.99-8.65)
YLLs	Eastern Sub-Saharan Africa	888 (286-2426)	0.95 (0.31-2.62)	32847 (11496-68581)	14 (4.9-29.2)	4.58 (2.6-6.6)
YLLs	Europe	7167 (2604-17247)	0.77 (0.28-1.86)	40685 (22605-60425)	3.69 (2.04-5.49)	1.43 (-0.67-3.58)
YLLs	Europe & Central Asia - WB	7338 (2664-17775)	0.76 (0.28-1.84)	48422 (27796-71077)	4.13 (2.38-6.09)	0.86 (-1.62-3.41)
YLLs	European Region	7359 (2668-17823)	0.76 (0.27-1.84)	48437 (27810-71123)	4.09 (2.35-6.02)	1.69 (-0.47-3.9)
YLLs	High-income Asia Pacific	1474 (351-4719)	0.72 (0.17-2.31)	323 (63-1047)	0.08 (0.02-0.28)	-9.73 (-10.91--8.53)
YLLs	High-income North America	1211 (459-2652)	0.38 (0.14-0.82)	129 (34-359)	0.02 (0.01-0.07)	-8.45 (-9.43--7.46)
YLLs	Latin America & Caribbean - WB	1033 (350-2302)	0.33 (0.11-0.73)	4896 (1759-10483)	0.68 (0.24-1.45)	-0.7 (-1.93-0.55)
YLLs	Limited Health System	13326 (3773-38188)	1.38 (0.39-3.94)	336472 (102217-754187)	14.74 (4.43-33.25)	4.26 (2.4-6.16)
YLLs	Middle East & North Africa - WB	521 (156-1327)	0.36 (0.11-0.91)	2989 (928-6256)	0.69 (0.21-1.44)	0.43 (-0.94-1.81)
YLLs	Minimal Health System	1439 (442-4040)	1.95 (0.6-5.37)	28103 (10039-62781)	15.63 (5.6-34.58)	3.83 (2.34-5.34)
YLLs	North Africa and Middle East	675 (205-1772)	0.34 (0.1-0.89)	5247 (1735-12430)	0.91 (0.31-2.09)	1.21 (-0.39-2.83)
YLLs	North America	1209 (459-2651)	0.37 (0.14-0.82)	129 (34-358)	0.02 (0.01-0.07)	-8.46 (-9.45--7.47)
YLLs	Northern Africa	446 (116-1229)	0.62 (0.16-1.68)	1466 (377-3650)	0.81 (0.21-2.02)	-0.55 (-1.72-0.63)
YLLs	Oceania	13 (2-48)	0.32 (0.06-1.21)	1161 (244-3058)	10.86 (2.26-28.08)	10.69 (9.46-11.94)
YLLs	Region of the Americas	2241 (945-4644)	0.36 (0.15-0.74)	5024 (1820-10682)	0.42 (0.15-0.88)	-1.47 (-2.35--0.58)
YLLs	South-East Asia Region	14025 (3459-41720)	1.64 (0.4-4.86)	267578 (62516-657429)	13.34 (3.13-32.67)	3.6 (1.88-5.35)
YLLs	South Asia	9651 (1820-31938)	1.37 (0.26-4.49)	282836 (66723-695742)	17.06 (4.05-42.11)	4.97 (3.06-6.92)
YLLs	South Asia - WB	9714 (1852-31984)	1.34 (0.26-4.36)	284765 (68367-700402)	16.75 (4.05-41.34)	4.98 (3.06-6.93)
YLLs	Southeast Asia	7176 (1893-22116)	2.44 (0.64-7.26)	33708 (11592-70056)	4.68 (1.62-9.8)	-1.13 (-2.49-0.25)
YLLs	Southern Africa	2605 (567-7637)	4.52 (1.02-13.17)	26698 (9473-53913)	21.13 (7.49-42.17)	2.89 (1.54-4.25)
YLLs	Southern Latin America	156 (38-490)	0.33 (0.08-1.05)	172 (34-527)	0.22 (0.04-0.67)	-3.55 (-4.46--2.62)
YLLs	Southern Sub-Saharan Africa	2010 (318-6760)	5.69 (0.91-19.16)	16050 (5437-37565)	22.03 (7.48-51.49)	3.22 (1.92-4.55)
YLLs	Sub-Saharan Africa - WB	5265 (1805-12638)	1.84 (0.63-4.33)	68613 (27475-140084)	9.96 (4-20.33)	1.74 (-0.17-3.69)
YLLs	Tropical Latin America	85 (10-356)	0.07 (0.01-0.31)	1879 (358-5895)	0.71 (0.13-2.22)	3.18 (1.13-5.27)
YLLs	Western Africa	1261 (391-3241)	1.28 (0.39-3.19)	9520 (3202-20242)	3.99 (1.35-8.43)	0.55 (-0.85-1.96)
YLLs	Western Europe	908 (336-1854)	0.18 (0.07-0.36)	381 (152-786)	0.05 (0.02-0.11)	-4.75 (-5.41--4.09)
YLLs	Western Pacific Region	84336 (21001-229963)	6.51 (1.62-17.69)	45218 (13612-102528)	1.69 (0.51-3.8)	-6.55 (-7.28--5.81)
YLLs	Western Sub-Saharan Africa	1463 (465-3496)	1.34 (0.43-3.17)	10819 (3728-23553)	4.05 (1.4-8.83)	0.46 (-0.93-1.87)
YLLs	World Bank High Income	5753 (2423-11548)	0.49 (0.21-0.98)	2299 (929-4641)	0.13 (0.06-0.27)	-6.25 (-7.05--5.45)
YLLs	World Bank Low Income	2067 (703-5193)	1.13 (0.39-2.82)	45422 (17896-96609)	10.48 (4.15-22.52)	3.6 (1.91-5.31)
YLLs	World Bank Lower Middle Income	18501 (5499-52602)	1.5 (0.44-4.21)	359511 (116110-781999)	12.47 (3.99-27.25)	3.59 (1.85-5.36)
YLLs	World Bank Upper Middle Income	88295 (25191-236979)	5.22 (1.48-14.02)	69445 (31990-130888)	2.04 (0.95-3.84)	-4.95 (-6.02--3.86)
