# Supplementary material for: Global, regional, and national burden of tuberculosis due to smoking, 1990-2021: analysis for the Global Burden of Disease study
Source: Front Immunol. 2025 Jul 25;16:1624090. doi: 10.3389/fimmu.2025.1624090 (PMC12331698; doi:10.3389/fimmu.2025.1624090)
Supplement: Supplementary file 5 [file DataSheet5.xlsx]

## Sheet: TB due to smoking
	location_name	Num_1990	ASR_1990	Num_2021	ASR_2021	EAPC_CI
Deaths	Bermuda	0 (0-0)	0.03 (0.02-0.04)	0 (0-0)	0 (0-0)	-6.5 (-7.01--5.98)
Deaths	New Zealand	7 (6-9)	0.19 (0.15-0.24)	1 (1-1)	0.01 (0.01-0.01)	-8.86 (-9.52--8.2)
Deaths	Andorra	0 (0-0)	0.05 (0.03-0.08)	0 (0-0)	0.01 (0.01-0.02)	-3.73 (-4.25--3.21)
Deaths	Malta	1 (0-1)	0.12 (0.09-0.15)	0 (0-0)	0.01 (0.01-0.02)	-6.71 (-7.25--6.17)
Deaths	Australia	18 (14-23)	0.09 (0.07-0.12)	7 (5-9)	0.02 (0.01-0.02)	-5.36 (-5.87--4.85)
Deaths	Luxembourg	1 (1-1)	0.16 (0.12-0.21)	0 (0-0)	0.02 (0.01-0.03)	-6.98 (-7.49--6.47)
Deaths	San Marino	0 (0-0)	0.08 (0.06-0.11)	0 (0-0)	0.02 (0.01-0.03)	-4.69 (-5.48--3.89)
Deaths	United States of America	590 (460-719)	0.19 (0.15-0.24)	141 (107-176)	0.03 (0.02-0.03)	-6.32 (-6.92--5.71)
Deaths	Canada	62 (48-76)	0.19 (0.15-0.23)	17 (13-22)	0.03 (0.02-0.03)	-6.31 (-6.94--5.68)
Deaths	Italy	233 (185-281)	0.27 (0.22-0.32)	36 (27-46)	0.03 (0.02-0.03)	-6.86 (-7.67--6.04)
Deaths	Switzerland	28 (21-34)	0.27 (0.21-0.33)	5 (3-6)	0.03 (0.02-0.03)	-7.05 (-7.77--6.32)
Deaths	Antigua and Barbuda	0 (0-0)	0.19 (0.14-0.25)	0 (0-0)	0.03 (0.02-0.04)	-5.32 (-5.67--4.97)
Deaths	Barbados	0 (0-1)	0.15 (0.11-0.2)	0 (0-0)	0.03 (0.02-0.04)	-5.52 (-6--5.04)
Deaths	Grenada	0 (0-0)	0.25 (0.19-0.33)	0 (0-0)	0.03 (0.02-0.04)	-5.82 (-6.16--5.48)
Deaths	Netherlands	49 (39-60)	0.25 (0.19-0.3)	12 (9-15)	0.03 (0.02-0.04)	-6.27 (-6.91--5.63)
Deaths	Israel	12 (9-15)	0.25 (0.19-0.32)	4 (3-5)	0.03 (0.02-0.04)	-7.27 (-7.57--6.97)
Deaths	Sweden	32 (24-42)	0.19 (0.14-0.25)	7 (5-10)	0.03 (0.02-0.04)	-6.22 (-7.22--5.21)
YLDs	Andorra	0 (0-0)	0.12 (0.07-0.18)	0 (0-0)	0.03 (0.02-0.05)	-3.26 (-3.69--2.83)
Deaths	Puerto Rico	13 (9-17)	0.36 (0.26-0.48)	2 (1-3)	0.04 (0.02-0.05)	-6.69 (-7.08--6.3)
Deaths	Iceland	1 (1-1)	0.26 (0.2-0.33)	0 (0-0)	0.04 (0.03-0.05)	-6.49 (-6.94--6.04)
Deaths	Slovenia	11 (9-14)	0.48 (0.37-0.59)	1 (1-2)	0.04 (0.03-0.05)	-7.18 (-7.79--6.55)
Deaths	Denmark	22 (18-27)	0.28 (0.23-0.34)	4 (3-5)	0.04 (0.03-0.05)	-6.7 (-7.39--5.99)
Deaths	Finland	25 (19-32)	0.38 (0.29-0.47)	4 (3-6)	0.04 (0.03-0.05)	-6.69 (-7.33--6.04)
Deaths	Norway	16 (13-20)	0.22 (0.18-0.28)	4 (3-6)	0.04 (0.03-0.05)	-5.86 (-6.66--5.05)
Deaths	United Kingdom	204 (163-245)	0.24 (0.19-0.28)	44 (34-57)	0.04 (0.03-0.05)	-5.76 (-6.37--5.14)
Deaths	Germany	485 (381-595)	0.4 (0.32-0.49)	68 (52-89)	0.04 (0.03-0.05)	-7.1 (-7.92--6.27)
Deaths	Cuba	24 (19-29)	0.23 (0.19-0.28)	7 (5-9)	0.04 (0.03-0.05)	-5.23 (-5.65--4.8)
Deaths	Czechia	56 (44-67)	0.42 (0.33-0.51)	7 (6-9)	0.04 (0.03-0.05)	-6.47 (-7.01--5.93)
Deaths	Belgium	47 (37-58)	0.32 (0.25-0.39)	10 (7-13)	0.04 (0.03-0.06)	-6.25 (-6.96--5.53)
Deaths	Ireland	23 (18-29)	0.57 (0.45-0.71)	3 (3-4)	0.04 (0.03-0.06)	-8.35 (-8.72--7.97)
Deaths	Spain	319 (255-379)	0.63 (0.51-0.75)	42 (31-54)	0.05 (0.03-0.06)	-7.86 (-8.48--7.23)
Deaths	France	457 (355-575)	0.56 (0.43-0.7)	70 (50-93)	0.05 (0.04-0.07)	-7.76 (-8.47--7.05)
Deaths	United States Virgin Islands	0 (0-0)	0.18 (0.11-0.26)	0 (0-0)	0.06 (0.03-0.09)	-2.53 (-3.03--2.03)
Deaths	Austria	39 (30-47)	0.36 (0.29-0.44)	10 (7-12)	0.06 (0.04-0.07)	-5.3 (-5.94--4.65)
Deaths	Singapore	27 (20-35)	1.2 (0.89-1.53)	5 (4-7)	0.06 (0.04-0.08)	-8.41 (-8.7--8.13)
Deaths	Jamaica	5 (4-6)	0.29 (0.23-0.37)	2 (1-3)	0.06 (0.04-0.09)	-4.59 (-4.97--4.21)
Deaths	Cyprus	3 (2-5)	0.56 (0.3-0.88)	1 (1-2)	0.07 (0.05-0.1)	-5.73 (-6.04--5.42)
Deaths	Oman	5 (2-10)	0.63 (0.3-1.2)	2 (1-3)	0.08 (0.05-0.14)	-5.55 (-6.58--4.51)
Deaths	Japan	1569 (1272-1865)	0.92 (0.75-1.1)	393 (279-533)	0.08 (0.06-0.11)	-6.97 (-8.05--5.88)
Deaths	Slovakia	35 (26-46)	0.61 (0.45-0.79)	7 (5-10)	0.09 (0.06-0.12)	-5.46 (-5.85--5.07)
YLLs	Bermuda	1 (0-1)	0.9 (0.66-1.2)	0 (0-0)	0.09 (0.06-0.13)	-6.82 (-7.28--6.35)
Deaths	Saint Kitts and Nevis	0 (0-0)	0.66 (0.48-0.86)	0 (0-0)	0.09 (0.06-0.13)	-6.3 (-6.74--5.85)
Deaths	Hungary	198 (157-239)	1.41 (1.12-1.68)	14 (10-17)	0.09 (0.07-0.11)	-8.89 (-9.41--8.37)
Deaths	Greece	77 (61-93)	0.52 (0.42-0.63)	21 (16-27)	0.09 (0.07-0.12)	-4.57 (-5.39--3.74)
YLDs	Australia	57 (34-87)	0.29 (0.17-0.45)	33 (19-52)	0.1 (0.05-0.15)	-3.24 (-3.56--2.92)
YLDs	United States of America	1479 (899-2200)	0.49 (0.3-0.74)	551 (311-825)	0.11 (0.06-0.17)	-5.17 (-5.62--4.71)
Deaths	Monaco	0 (0-0)	0.48 (0.33-0.66)	0 (0-0)	0.11 (0.07-0.15)	-4.93 (-5.94--3.91)
YLDs	Canada	131 (77-206)	0.4 (0.24-0.63)	64 (36-103)	0.11 (0.07-0.18)	-4.12 (-4.55--3.69)
YLDs	Norway	35 (22-52)	0.56 (0.35-0.82)	10 (6-15)	0.12 (0.07-0.18)	-5.27 (-5.75--4.79)
Deaths	Portugal	114 (90-139)	0.88 (0.7-1.07)	24 (18-30)	0.12 (0.09-0.15)	-6.54 (-7.15--5.93)
YLDs	San Marino	0 (0-0)	0.35 (0.21-0.55)	0 (0-0)	0.13 (0.08-0.21)	-3.05 (-3.55--2.55)
Deaths	Syrian Arab Republic	42 (25-65)	0.75 (0.45-1.2)	17 (10-27)	0.13 (0.08-0.22)	-4.74 (-5.79--3.68)
Deaths	Costa Rica	18 (13-22)	0.96 (0.73-1.22)	7 (5-9)	0.13 (0.09-0.17)	-5.97 (-6.45--5.5)
YLDs	Iceland	2 (1-3)	0.69 (0.42-1.08)	1 (0-1)	0.14 (0.08-0.23)	-5.01 (-5.29--4.73)
Deaths	Iran (Islamic Republic of)	132 (72-198)	0.46 (0.25-0.69)	116 (79-171)	0.14 (0.09-0.2)	-2.33 (-2.91--1.74)
Deaths	Trinidad and Tobago	6 (5-8)	0.68 (0.53-0.84)	3 (2-4)	0.14 (0.09-0.2)	-4.57 (-4.9--4.23)
YLDs	New Zealand	23 (14-36)	0.61 (0.38-0.94)	9 (5-15)	0.15 (0.08-0.23)	-4.52 (-4.83--4.22)
YLDs	Italy	599 (375-881)	0.78 (0.48-1.14)	146 (87-222)	0.15 (0.09-0.23)	-5.38 (-5.97--4.79)
YLDs	Israel	33 (19-50)	0.68 (0.39-1.04)	16 (9-24)	0.15 (0.09-0.23)	-5 (-5.12--4.88)
Deaths	Bahamas	1 (1-2)	0.71 (0.52-0.93)	1 (0-1)	0.15 (0.1-0.21)	-4.49 (-4.83--4.14)
Deaths	Jordan	9 (5-13)	0.67 (0.4-0.96)	12 (8-18)	0.15 (0.1-0.23)	-4.49 (-5.56--3.41)
Deaths	Colombia	200 (159-252)	0.99 (0.79-1.26)	84 (60-115)	0.15 (0.11-0.21)	-5.33 (-5.73--4.93)
Deaths	United Arab Emirates	4 (1-10)	0.58 (0.17-1.15)	6 (2-10)	0.16 (0.05-0.3)	-4.55 (-5.94--3.14)
YLDs	Netherlands	137 (82-218)	0.74 (0.43-1.21)	41 (23-66)	0.16 (0.09-0.24)	-4.46 (-4.88--4.03)
YLDs	Finland	49 (28-78)	0.75 (0.44-1.19)	14 (8-23)	0.16 (0.09-0.25)	-4.79 (-5.28--4.3)
YLDs	Barbados	1 (1-2)	0.54 (0.29-0.89)	1 (0-1)	0.16 (0.09-0.26)	-3.83 (-4.07--3.58)
YLDs	United Kingdom	600 (373-888)	0.77 (0.48-1.14)	159 (96-239)	0.16 (0.1-0.24)	-5.12 (-5.55--4.69)
YLDs	Switzerland	76 (45-116)	0.84 (0.49-1.28)	22 (13-35)	0.16 (0.1-0.25)	-5.05 (-5.52--4.58)
YLDs	Ireland	41 (24-59)	1.01 (0.6-1.5)	11 (7-18)	0.16 (0.1-0.26)	-5.75 (-6.03--5.46)
Deaths	Saint Vincent and the Grenadines	1 (0-1)	0.85 (0.65-1.07)	0 (0-0)	0.16 (0.12-0.21)	-4.26 (-4.59--3.92)
YLDs	Luxembourg	3 (2-5)	0.62 (0.32-0.98)	1 (1-2)	0.17 (0.09-0.26)	-4.15 (-4.53--3.77)
YLDs	Sweden	64 (37-98)	0.47 (0.28-0.72)	27 (15-42)	0.17 (0.1-0.26)	-3.4 (-3.99--2.8)
Deaths	Saint Lucia	1 (1-1)	1.29 (0.98-1.64)	0 (0-1)	0.17 (0.12-0.23)	-5.65 (-6.01--5.29)
Deaths	Croatia	132 (105-158)	2.17 (1.73-2.59)	13 (10-17)	0.17 (0.13-0.22)	-7.2 (-7.76--6.65)
YLDs	Spain	609 (355-936)	1.31 (0.73-2.01)	128 (76-202)	0.18 (0.11-0.28)	-5.82 (-6.28--5.35)
Deaths	Cook Islands	0 (0-0)	0.78 (0.51-1.11)	0 (0-0)	0.18 (0.12-0.26)	-3.58 (-3.88--3.28)
Deaths	Mexico	1106 (859-1351)	2.45 (1.91-3)	234 (173-300)	0.18 (0.13-0.23)	-7.56 (-8.13--6.99)
YLDs	Grenada	0 (0-1)	0.67 (0.37-1.07)	0 (0-0)	0.19 (0.1-0.32)	-3.56 (-3.78--3.34)
YLDs	Puerto Rico	29 (16-50)	0.81 (0.44-1.4)	8 (5-13)	0.19 (0.11-0.3)	-4.43 (-4.7--4.17)
Deaths	Turkey	1062 (566-1720)	2.85 (1.5-4.65)	177 (125-242)	0.19 (0.13-0.26)	-8.51 (-8.95--8.07)
Deaths	Serbia	119 (72-173)	1.02 (0.62-1.5)	27 (19-38)	0.19 (0.14-0.27)	-5.71 (-6.37--5.05)
Deaths	Poland	756 (627-886)	1.74 (1.45-2.04)	111 (87-139)	0.19 (0.15-0.23)	-6.77 (-7.23--6.32)
Deaths	Mauritius	8 (6-9)	0.94 (0.76-1.15)	3 (3-4)	0.19 (0.15-0.23)	-3.74 (-4.13--3.35)
YLDs	Malta	3 (2-4)	0.62 (0.36-0.95)	1 (1-2)	0.2 (0.12-0.31)	-3.19 (-3.52--2.85)
YLDs	Germany	1108 (660-1713)	1.03 (0.6-1.62)	265 (159-419)	0.2 (0.12-0.32)	-5.01 (-5.57--4.45)
Deaths	Palestine	9 (5-15)	1.03 (0.58-1.86)	5 (2-10)	0.21 (0.1-0.4)	-4.78 (-5.98--3.56)
YLDs	Cyprus	6 (4-9)	0.72 (0.42-1.08)	4 (2-7)	0.21 (0.13-0.32)	-3.65 (-3.95--3.35)
Deaths	Lebanon	27 (14-43)	1.21 (0.65-1.92)	13 (9-17)	0.21 (0.15-0.29)	-5.16 (-5.41--4.92)
Deaths	Bulgaria	104 (83-126)	0.89 (0.72-1.07)	23 (17-29)	0.21 (0.16-0.26)	-5.38 (-6.08--4.68)
YLDs	Denmark	64 (38-97)	0.91 (0.54-1.41)	19 (11-29)	0.22 (0.13-0.33)	-4.62 (-5.08--4.15)
YLDs	United States Virgin Islands	1 (0-1)	0.58 (0.3-0.98)	0 (0-0)	0.23 (0.13-0.38)	-2.4 (-2.7--2.11)
Deaths	Ecuador	246 (191-311)	4.17 (3.21-5.27)	38 (27-52)	0.23 (0.16-0.31)	-7.96 (-8.42--7.51)
Deaths	Chile	212 (170-259)	1.91 (1.53-2.34)	55 (42-67)	0.23 (0.18-0.28)	-5.93 (-6.18--5.67)
YLDs	Belgium	131 (79-197)	0.98 (0.57-1.5)	40 (24-62)	0.24 (0.14-0.36)	-4.55 (-5.03--4.07)
Deaths	Montenegro	4 (3-6)	0.61 (0.43-0.88)	2 (2-3)	0.24 (0.17-0.34)	-3.06 (-3.66--2.45)
YLDs	France	949 (594-1463)	1.33 (0.84-2.08)	234 (137-362)	0.25 (0.15-0.37)	-5.24 (-5.66--4.81)
Deaths	Uruguay	30 (23-35)	0.82 (0.65-0.99)	11 (8-14)	0.25 (0.19-0.31)	-3.66 (-4.03--3.29)
YLDs	Jamaica	15 (8-24)	0.87 (0.47-1.37)	8 (4-13)	0.26 (0.13-0.42)	-3.75 (-3.99--3.51)
YLDs	Saint Kitts and Nevis	0 (0-1)	1.34 (0.78-2.12)	0 (0-0)	0.26 (0.13-0.45)	-5.2 (-5.55--4.85)
YLDs	Austria	89 (53-137)	0.91 (0.53-1.43)	36 (21-55)	0.26 (0.15-0.4)	-3.72 (-4.19--3.26)
YLDs	Japan	3418 (2100-4905)	2.01 (1.24-2.87)	815 (497-1258)	0.26 (0.16-0.4)	-6.32 (-7.18--5.45)
Deaths	Kuwait	6 (5-7)	0.74 (0.56-0.97)	8 (6-11)	0.26 (0.18-0.34)	-4.02 (-4.88--3.14)
YLLs	New Zealand	203 (161-249)	5.42 (4.29-6.59)	19 (14-24)	0.26 (0.2-0.33)	-9.03 (-9.66--8.39)
YLDs	Antigua and Barbuda	0 (0-1)	0.67 (0.36-1.09)	0 (0-0)	0.27 (0.14-0.44)	-2.46 (-2.64--2.28)
Deaths	Suriname	3 (2-4)	1.07 (0.78-1.38)	2 (1-3)	0.27 (0.17-0.38)	-4.38 (-4.66--4.09)
Deaths	Dominica	1 (0-1)	0.97 (0.68-1.27)	0 (0-0)	0.27 (0.17-0.41)	-3.39 (-3.77--3.01)
Deaths	Argentina	380 (302-459)	1.18 (0.93-1.42)	139 (104-175)	0.27 (0.2-0.33)	-4.49 (-4.71--4.26)
Deaths	Estonia	24 (20-29)	1.28 (1.03-1.53)	5 (4-6)	0.27 (0.21-0.34)	-6.01 (-7.03--4.98)
Deaths	Egypt	380 (284-482)	1.28 (0.95-1.67)	184 (129-255)	0.28 (0.2-0.39)	-4.38 (-5.13--3.63)
YLDs	Greece	129 (76-194)	0.95 (0.56-1.45)	50 (30-75)	0.29 (0.17-0.43)	-3.42 (-3.97--2.87)
Deaths	Qatar	4 (3-6)	2.34 (1.47-3.62)	4 (3-7)	0.29 (0.17-0.45)	-7.15 (-8.16--6.13)
Deaths	Albania	31 (20-45)	1.43 (0.93-2.09)	12 (7-21)	0.3 (0.17-0.55)	-3.73 (-4.13--3.33)
Deaths	Bahrain	3 (2-4)	1.8 (1.24-2.54)	2 (2-4)	0.3 (0.2-0.49)	-6 (-7.23--4.77)
YLDs	Oman	16 (9-26)	1.38 (0.79-2.16)	12 (7-19)	0.31 (0.18-0.48)	-4.36 (-4.98--3.75)
YLDs	Monaco	0 (0-1)	0.85 (0.5-1.39)	0 (0-0)	0.31 (0.18-0.49)	-3.29 (-4.06--2.51)
Deaths	Taiwan (Province of China)	763 (608-909)	5.09 (4.03-6.15)	137 (102-174)	0.32 (0.24-0.41)	-8.05 (-8.51--7.6)
Deaths	El Salvador	52 (38-70)	1.6 (1.15-2.16)	20 (13-29)	0.33 (0.21-0.47)	-4.44 (-5--3.88)
Deaths	Guatemala	132 (99-172)	3.35 (2.51-4.36)	39 (27-52)	0.33 (0.22-0.44)	-7.32 (-8.24--6.39)
Deaths	Panama	30 (22-38)	1.93 (1.43-2.48)	14 (10-20)	0.33 (0.22-0.45)	-5.15 (-5.51--4.78)
Deaths	North Macedonia	42 (30-57)	2.11 (1.5-2.87)	10 (6-15)	0.33 (0.22-0.49)	-5.52 (-5.93--5.12)
Deaths	Venezuela (Bolivarian Republic of)	163 (123-202)	1.57 (1.18-1.97)	103 (64-152)	0.34 (0.21-0.49)	-4.53 (-5.13--3.92)
Deaths	Brazil	2143 (1734-2551)	2.06 (1.66-2.46)	903 (677-1158)	0.35 (0.26-0.45)	-5.44 (-5.73--5.14)
YLLs	Andorra	1 (1-1)	1.46 (0.84-2.26)	1 (0-1)	0.37 (0.22-0.54)	-4.03 (-4.52--3.54)
YLDs	Singapore	67 (41-100)	2.73 (1.7-4.12)	34 (20-55)	0.38 (0.22-0.61)	-5.65 (-5.92--5.37)
YLLs	Malta	14 (11-17)	3.22 (2.53-3.88)	3 (2-4)	0.38 (0.29-0.49)	-6.59 (-7.05--6.13)
Deaths	Armenia	39 (32-45)	1.26 (1.04-1.46)	15 (12-18)	0.38 (0.31-0.46)	-3.83 (-4.7--2.95)
YLDs	Slovenia	47 (28-72)	2.03 (1.22-3.1)	11 (6-18)	0.39 (0.21-0.61)	-5.34 (-5.75--4.93)
Deaths	Sri Lanka	375 (247-498)	3.37 (2.23-4.52)	105 (59-169)	0.4 (0.22-0.65)	-6.27 (-6.58--5.95)
Deaths	American Samoa	0 (0-0)	1.03 (0.71-1.41)	0 (0-0)	0.4 (0.29-0.57)	-2.69 (-3.28--2.1)
YLDs	Cuba	143 (84-220)	1.38 (0.81-2.11)	61 (33-99)	0.41 (0.21-0.67)	-3.79 (-4.12--3.46)
Deaths	Tunisia	90 (56-144)	1.91 (1.21-3.02)	52 (28-102)	0.41 (0.22-0.81)	-4.01 (-4.43--3.59)
DALYs	Andorra	1 (1-1)	1.57 (0.93-2.4)	1 (0-1)	0.41 (0.25-0.59)	-3.98 (-4.45--3.5)
DALYs	New Zealand	227 (178-277)	6.03 (4.72-7.34)	29 (21-37)	0.41 (0.3-0.53)	-8.24 (-8.76--7.71)
YLDs	Costa Rica	40 (24-62)	1.92 (1.15-2.93)	23 (13-38)	0.42 (0.24-0.69)	-4.41 (-4.7--4.13)
Deaths	Belize	2 (1-2)	1.63 (1.25-2.03)	1 (1-2)	0.42 (0.31-0.57)	-3.92 (-4.57--3.26)
Deaths	Latvia	48 (39-57)	1.43 (1.18-1.68)	12 (9-14)	0.42 (0.32-0.51)	-4.85 (-5.69--4)
YLDs	Czechia	232 (135-339)	1.85 (1.08-2.73)	64 (34-101)	0.43 (0.23-0.68)	-4.73 (-5.11--4.35)
YLDs	Bermuda	0 (0-1)	0.55 (0.28-0.97)	0 (0-1)	0.43 (0.23-0.72)	-0.34 (-0.77-0.09)
YLLs	Australia	471 (363-588)	2.44 (1.88-3.04)	163 (123-210)	0.43 (0.32-0.55)	-5.32 (-5.76--4.88)
YLDs	Portugal	225 (135-340)	1.84 (1.07-2.75)	71 (41-112)	0.45 (0.26-0.72)	-4.22 (-4.66--3.79)
YLDs	Jordan	25 (15-39)	1.49 (0.9-2.27)	46 (28-71)	0.47 (0.29-0.71)	-3.26 (-4.02--2.49)
Deaths	Libya	25 (13-41)	1.21 (0.65-2)	29 (13-51)	0.48 (0.23-0.86)	-1.74 (-2.5--0.97)
YLDs	Bahamas	3 (1-4)	1.31 (0.72-2.1)	2 (1-3)	0.48 (0.25-0.77)	-2.43 (-2.7--2.17)
YLDs	El Salvador	44 (27-68)	1.3 (0.78-1.99)	29 (16-46)	0.48 (0.27-0.77)	-2.66 (-3.05--2.27)
YLLs	Luxembourg	23 (18-29)	4.59 (3.49-5.74)	5 (3-6)	0.48 (0.34-0.63)	-7.43 (-7.88--6.99)
YLDs	Saint Vincent and the Grenadines	1 (1-2)	1.48 (0.85-2.29)	1 (0-1)	0.51 (0.28-0.81)	-2.68 (-2.92--2.44)
YLLs	San Marino	1 (1-1)	2.18 (1.6-2.93)	0 (0-0)	0.52 (0.28-0.82)	-4.74 (-5.36--4.12)
DALYs	Bermuda	1 (1-1)	1.45 (0.98-2.06)	0 (0-1)	0.52 (0.29-0.83)	-2.88 (-3.28--2.47)
Deaths	Bosnia and Herzegovina	115 (88-148)	2.63 (2.02-3.43)	30 (20-41)	0.52 (0.36-0.73)	-4.59 (-5.07--4.1)
Deaths	China	44157 (31422-58171)	5.1 (3.64-6.73)	10845 (7712-15895)	0.52 (0.37-0.76)	-6.35 (-6.65--6.05)
Deaths	Saudi Arabia	165 (89-271)	2.37 (1.26-3.87)	159 (93-287)	0.53 (0.32-0.98)	-3.82 (-4.64--3)
YLDs	Iran (Islamic Republic of)	300 (188-446)	0.94 (0.59-1.38)	513 (308-789)	0.53 (0.33-0.81)	-0.6 (-1.09--0.11)
YLLs	Sweden	578 (425-726)	3.75 (2.8-4.68)	115 (81-151)	0.53 (0.38-0.69)	-6.47 (-7.33--5.6)
Deaths	Republic of Korea	2601 (2054-3505)	8.91 (6.92-12.18)	481 (345-653)	0.53 (0.38-0.71)	-7.68 (-8.09--7.27)
DALYs	Australia	528 (403-665)	2.73 (2.08-3.43)	197 (147-253)	0.53 (0.39-0.68)	-5.03 (-5.45--4.62)
YLDs	Slovakia	110 (66-161)	1.91 (1.14-2.8)	41 (22-64)	0.54 (0.3-0.83)	-3.89 (-4.21--3.58)
YLDs	Hungary	475 (293-716)	3.64 (2.25-5.54)	73 (42-117)	0.54 (0.3-0.87)	-6.45 (-6.86--6.03)
YLDs	Colombia	519 (320-783)	2.33 (1.47-3.52)	297 (170-465)	0.54 (0.31-0.85)	-4.06 (-4.34--3.78)
Deaths	Nicaragua	51 (37-67)	2.93 (2.14-3.92)	30 (20-44)	0.55 (0.38-0.82)	-4.61 (-5.34--3.88)
YLDs	Trinidad and Tobago	15 (9-24)	1.56 (0.9-2.41)	10 (5-16)	0.56 (0.3-0.87)	-2.77 (-2.97--2.58)
YLDs	Tunisia	132 (80-196)	2.41 (1.47-3.57)	77 (44-118)	0.56 (0.33-0.86)	-4.1 (-4.4--3.8)
YLDs	Saint Lucia	2 (1-3)	2.22 (1.33-3.39)	1 (1-2)	0.57 (0.31-0.91)	-3.92 (-4.2--3.65)
YLDs	United Arab Emirates	22 (12-38)	1.74 (1.09-2.63)	62 (30-108)	0.58 (0.33-0.93)	-3.19 (-3.56--2.82)
YLDs	Mexico	1410 (875-2047)	2.73 (1.73-3.92)	789 (474-1207)	0.58 (0.35-0.88)	-4.99 (-5.46--4.51)
YLDs	Syrian Arab Republic	142 (86-218)	2.26 (1.41-3.37)	83 (51-131)	0.58 (0.36-0.89)	-3.43 (-4.18--2.68)
DALYs	Malta	17 (13-20)	3.83 (2.98-4.71)	4 (3-5)	0.58 (0.42-0.75)	-5.83 (-6.25--5.41)
YLDs	Qatar	9 (5-14)	2.84 (1.64-4.32)	19 (9-35)	0.6 (0.33-0.99)	-4.75 (-5.05--4.44)
YLDs	Guatemala	100 (60-152)	2.28 (1.4-3.39)	75 (41-118)	0.6 (0.34-0.93)	-3.93 (-4.63--3.23)
YLDs	Chile	270 (162-428)	2.35 (1.43-3.68)	139 (83-225)	0.6 (0.36-1)	-3.95 (-4.14--3.75)
Deaths	Belarus	140 (111-167)	1.13 (0.9-1.35)	82 (61-105)	0.6 (0.44-0.76)	-2.15 (-3.32--0.98)
YLLs	Switzerland	673 (528-817)	7.18 (5.66-8.7)	94 (72-119)	0.6 (0.47-0.76)	-7.55 (-8.11--6.99)
Deaths	Peru	470 (333-645)	3.51 (2.49-4.79)	218 (138-351)	0.62 (0.39-1)	-5.57 (-6.14--4.99)
Deaths	Cabo Verde	6 (4-9)	2.73 (1.73-4.48)	3 (2-7)	0.64 (0.31-1.4)	-4.55 (-5.14--3.96)
YLDs	Argentina	569 (334-874)	1.75 (1.03-2.7)	331 (188-522)	0.64 (0.36-1.01)	-2.7 (-2.84--2.55)
YLDs	Algeria	293 (176-442)	2.18 (1.33-3.23)	253 (148-415)	0.64 (0.39-1.02)	-3.2 (-3.74--2.67)
DALYs	San Marino	1 (1-1)	2.53 (1.85-3.35)	0 (0-1)	0.65 (0.39-0.97)	-4.45 (-5.05--3.85)
DALYs	Luxembourg	26 (20-33)	5.21 (3.94-6.55)	6 (4-8)	0.65 (0.46-0.85)	-6.89 (-7.31--6.46)
Deaths	Sudan	299 (101-592)	2.99 (0.99-6.06)	141 (61-260)	0.66 (0.28-1.2)	-4.92 (-5.85--3.98)
Deaths	Lithuania	83 (68-101)	1.98 (1.61-2.38)	26 (20-33)	0.67 (0.53-0.84)	-3.6 (-4.43--2.77)
Deaths	Brunei Darussalam	6 (4-7)	5.13 (3.64-6.95)	2 (2-3)	0.69 (0.48-0.99)	-5.42 (-6.36--4.48)
DALYs	Sweden	642 (477-808)	4.22 (3.17-5.26)	142 (101-189)	0.69 (0.49-0.93)	-6.04 (-6.86--5.21)
YLDs	Montenegro	10 (6-16)	1.52 (0.89-2.38)	6 (3-9)	0.7 (0.37-1.07)	-2.58 (-2.98--2.18)
Deaths	Seychelles	1 (1-2)	2.61 (1.95-3.26)	1 (1-1)	0.71 (0.51-0.94)	-4.23 (-4.5--3.96)
YLLs	Canada	1687 (1325-2024)	5.3 (4.18-6.35)	412 (305-523)	0.71 (0.53-0.9)	-6.44 (-7.01--5.87)
Deaths	Niue	0 (0-0)	1.82 (1.06-2.75)	0 (0-0)	0.72 (0.46-1.11)	-2.74 (-2.99--2.48)
Deaths	Guam	1 (1-1)	1.2 (0.87-1.6)	1 (1-2)	0.72 (0.5-0.96)	-1.27 (-1.65--0.89)
Deaths	Uzbekistan	181 (135-229)	1.42 (1.05-1.78)	240 (178-304)	0.72 (0.53-0.91)	-1.96 (-2.95--0.96)
YLDs	Bahrain	10 (6-16)	3.52 (2.15-5.36)	11 (6-18)	0.73 (0.41-1.14)	-4.84 (-5.3--4.37)
YLDs	Dominica	1 (1-2)	1.83 (1.1-2.84)	1 (0-1)	0.75 (0.4-1.17)	-2.39 (-2.58--2.2)
Deaths	Iraq	318 (184-490)	3.78 (2.22-5.81)	184 (118-280)	0.77 (0.49-1.19)	-5.46 (-6.36--4.54)
DALYs	Switzerland	750 (591-914)	8.03 (6.33-9.73)	116 (88-148)	0.77 (0.58-0.98)	-7.21 (-7.75--6.66)
Deaths	Romania	629 (514-746)	2.37 (1.93-2.81)	216 (164-264)	0.78 (0.6-0.95)	-4.52 (-5.16--3.88)
Deaths	Kazakhstan	490 (403-586)	3.34 (2.75-4.01)	161 (125-196)	0.78 (0.61-0.95)	-7.17 (-8.47--5.84)
YLDs	Suriname	6 (4-10)	2.04 (1.19-3.2)	5 (3-8)	0.79 (0.43-1.32)	-3.11 (-3.3--2.91)
YLDs	Libya	43 (25-66)	1.85 (1.09-2.8)	55 (29-90)	0.79 (0.44-1.24)	-1.87 (-2.45--1.28)
YLDs	Uruguay	61 (36-92)	1.76 (1.05-2.65)	34 (19-52)	0.79 (0.45-1.21)	-2.31 (-2.53--2.09)
YLDs	Venezuela (Bolivarian Republic of)	335 (200-489)	2.77 (1.68-4.09)	247 (144-382)	0.79 (0.46-1.22)	-3.52 (-3.9--3.14)
YLLs	Netherlands	1165 (923-1400)	6.15 (4.9-7.36)	238 (181-299)	0.79 (0.61-0.99)	-6.53 (-7.06--5.99)
YLLs	Italy	6101 (4885-7250)	7.58 (6.08-8.97)	839 (652-1031)	0.79 (0.62-0.96)	-6.9 (-7.56--6.24)
Deaths	Morocco	716 (394-2353)	4.59 (2.43-15.52)	288 (140-804)	0.8 (0.39-2.29)	-4.87 (-5.28--4.45)
Deaths	Sao Tome and Principe	2 (1-2)	2.27 (1.48-3.23)	1 (1-2)	0.8 (0.44-1.61)	-3.66 (-4.56--2.75)
YLDs	Albania	49 (30-75)	1.97 (1.24-2.98)	29 (16-45)	0.8 (0.45-1.3)	-2.25 (-2.49--2)
Deaths	Paraguay	58 (43-76)	2.42 (1.81-3.19)	49 (31-71)	0.8 (0.5-1.16)	-2.94 (-3.44--2.43)
YLDs	Poland	1574 (1010-2260)	3.65 (2.34-5.25)	436 (269-652)	0.8 (0.5-1.2)	-4.96 (-5.31--4.6)
Deaths	Fiji	9 (6-13)	2.15 (1.49-3.07)	7 (5-10)	0.81 (0.55-1.17)	-2.36 (-2.85--1.88)
YLLs	Norway	325 (259-398)	4.96 (3.95-5.99)	77 (57-100)	0.82 (0.61-1.04)	-6.03 (-6.69--5.36)
YLDs	Palestine	23 (14-34)	2.39 (1.44-3.57)	27 (15-43)	0.83 (0.49-1.28)	-3.19 (-4.07--2.31)
DALYs	Canada	1818 (1430-2206)	5.7 (4.5-6.89)	475 (349-603)	0.83 (0.61-1.05)	-6.21 (-6.76--5.65)
Deaths	Algeria	386 (181-688)	3.61 (1.74-6.6)	256 (147-438)	0.84 (0.48-1.44)	-3.91 (-4.74--3.08)
YLDs	Kuwait	31 (18-49)	2.73 (1.65-4.21)	42 (23-68)	0.84 (0.5-1.3)	-3.54 (-3.86--3.22)
YLLs	Israel	303 (240-373)	6.45 (5.13-7.95)	92 (70-116)	0.84 (0.64-1.05)	-7.17 (-7.44--6.9)
YLDs	Croatia	278 (168-429)	4.58 (2.79-6.99)	52 (29-81)	0.85 (0.46-1.36)	-5.58 (-5.99--5.17)
Deaths	Tokelau	0 (0-0)	2.92 (1.58-4.89)	0 (0-0)	0.86 (0.56-1.27)	-3.74 (-3.91--3.57)
YLLs	United States of America	17966 (14237-21442)	6.18 (4.92-7.36)	3997 (3054-4933)	0.86 (0.66-1.06)	-6.37 (-6.95--5.79)
YLLs	Iceland	18 (14-22)	6.54 (5.11-8.09)	5 (3-6)	0.87 (0.65-1.15)	-6.61 (-6.99--6.22)
Deaths	Georgia	146 (119-175)	2.44 (1.99-2.91)	43 (35-52)	0.87 (0.7-1.04)	-2.36 (-2.91--1.81)
YLLs	Denmark	523 (422-624)	7.19 (5.85-8.56)	89 (69-111)	0.88 (0.69-1.09)	-6.82 (-7.4--6.24)
Deaths	Haiti	149 (72-650)	3.72 (1.79-16.46)	84 (34-373)	0.9 (0.36-4.04)	-4.33 (-4.93--3.73)
Deaths	Republic of Moldova	67 (53-81)	1.42 (1.12-1.74)	49 (38-59)	0.92 (0.72-1.12)	-1.32 (-2.47--0.15)
DALYs	Norway	360 (285-437)	5.52 (4.36-6.64)	87 (65-112)	0.93 (0.7-1.18)	-5.94 (-6.58--5.3)
YLLs	Antigua and Barbuda	3 (2-4)	6.34 (4.55-8.15)	1 (1-1)	0.94 (0.66-1.25)	-5.43 (-5.74--5.12)
Deaths	Greenland	1 (1-2)	4.3 (3.06-5.68)	1 (0-1)	0.94 (0.67-1.3)	-4.27 (-4.71--3.83)
DALYs	Italy	6700 (5310-7987)	8.36 (6.65-9.97)	985 (758-1223)	0.94 (0.73-1.16)	-6.73 (-7.37--6.08)
Deaths	Dominican Republic	134 (97-182)	3.29 (2.38-4.46)	98 (56-173)	0.95 (0.54-1.67)	-2.69 (-3.13--2.25)
YLDs	Panama	54 (32-82)	3.11 (1.88-4.76)	42 (24-67)	0.95 (0.55-1.53)	-3.43 (-3.67--3.2)
Deaths	Guyana	15 (11-19)	3.16 (2.35-4.21)	7 (5-10)	0.95 (0.62-1.39)	-2.08 (-2.56--1.6)
DALYs	Netherlands	1302 (1025-1596)	6.89 (5.44-8.41)	279 (210-351)	0.95 (0.72-1.18)	-6.27 (-6.79--5.76)
YLLs	Barbados	13 (10-17)	5.07 (3.87-6.44)	4 (3-6)	0.96 (0.63-1.41)	-5.68 (-6.09--5.25)
Deaths	Yemen	175 (67-326)	3.1 (1.2-5.94)	153 (73-251)	0.97 (0.46-1.63)	-3.91 (-5.05--2.77)
YLDs	Turkey	2516 (1586-3694)	6.02 (3.8-8.82)	945 (548-1500)	0.98 (0.56-1.55)	-5.83 (-6.09--5.56)
YLDs	Egypt	877 (550-1290)	2.53 (1.57-3.66)	787 (478-1258)	0.98 (0.58-1.55)	-2.88 (-3.39--2.37)
DALYs	United States of America	19445 (15323-23263)	6.67 (5.28-7.97)	4549 (3449-5663)	0.98 (0.75-1.2)	-6.26 (-6.82--5.69)
DALYs	Israel	336 (263-415)	7.14 (5.63-8.82)	108 (81-137)	0.99 (0.74-1.24)	-6.92 (-7.17--6.66)
Deaths	Russian Federation	3802 (3150-4413)	2.13 (1.77-2.46)	2009 (1626-2393)	1 (0.81-1.19)	-2.96 (-4.16--1.74)
YLDs	Nicaragua	62 (37-96)	3.1 (1.91-4.72)	59 (33-93)	1.01 (0.58-1.6)	-2.93 (-3.52--2.33)
YLDs	Serbia	366 (220-551)	3.17 (1.92-4.83)	126 (75-194)	1.02 (0.61-1.59)	-4.11 (-4.56--3.66)
Deaths	Palau	0 (0-0)	2.18 (1.37-3.26)	0 (0-0)	1.02 (0.69-1.43)	-1.37 (-1.66--1.09)
YLLs	Grenada	6 (4-7)	9.14 (6.82-12.08)	1 (1-2)	1.02 (0.73-1.34)	-5.95 (-6.29--5.61)
DALYs	Iceland	20 (15-24)	7.23 (5.62-8.91)	5 (4-7)	1.02 (0.74-1.31)	-6.42 (-6.79--6.05)
YLDs	Ecuador	366 (225-547)	5.74 (3.51-8.5)	178 (109-281)	1.03 (0.63-1.61)	-5.11 (-5.48--4.73)
YLDs	Morocco	574 (356-850)	3.39 (2.11-5.02)	402 (228-623)	1.04 (0.6-1.61)	-3.34 (-3.65--3.02)
YLLs	United Kingdom	5039 (4090-6021)	6.38 (5.2-7.59)	1073 (828-1358)	1.05 (0.81-1.32)	-5.66 (-6.13--5.19)
YLDs	Brazil	5165 (3176-7674)	4.54 (2.83-6.71)	2729 (1669-4131)	1.06 (0.65-1.6)	-4.36 (-4.58--4.14)
YLLs	Ireland	532 (429-655)	13.46 (10.85-16.6)	77 (58-99)	1.07 (0.8-1.36)	-8.25 (-8.58--7.93)
YLDs	Haiti	100 (59-159)	2.27 (1.34-3.58)	120 (69-192)	1.08 (0.62-1.72)	-1.84 (-2.3--1.36)
YLDs	Sudan	363 (215-545)	3.26 (1.92-4.89)	273 (152-445)	1.08 (0.63-1.72)	-3.63 (-4.42--2.83)
YLDs	Belize	3 (2-4)	2.57 (1.49-3.86)	4 (2-7)	1.09 (0.62-1.74)	-2.17 (-2.68--1.65)
YLDs	Republic of Korea	2979 (1945-4312)	9.01 (5.79-12.97)	978 (584-1474)	1.09 (0.66-1.63)	-5.88 (-6.25--5.51)
DALYs	Denmark	587 (472-709)	8.11 (6.52-9.77)	108 (83-136)	1.1 (0.84-1.36)	-6.52 (-7.07--5.96)
DALYs	Barbados	15 (11-19)	5.61 (4.2-7.27)	5 (3-7)	1.13 (0.75-1.61)	-5.47 (-5.86--5.07)
Deaths	Tajikistan	132 (96-180)	4.21 (3.07-5.74)	92 (56-149)	1.14 (0.69-1.82)	-4.56 (-5.26--3.85)
Deaths	Azerbaijan	218 (163-283)	3.78 (2.81-4.95)	138 (89-236)	1.14 (0.73-1.97)	-3.7 (-4.22--3.17)
Deaths	Mauritania	77 (49-113)	6.8 (4.35-9.94)	29 (15-55)	1.15 (0.6-2.23)	-5.62 (-6.38--4.87)
YLLs	Germany	13161 (10416-15945)	11.88 (9.43-14.24)	1634 (1264-2057)	1.15 (0.9-1.41)	-7.23 (-7.93--6.53)
YLLs	Belgium	1190 (938-1423)	8.67 (6.87-10.36)	223 (170-286)	1.16 (0.9-1.47)	-6.47 (-7.03--5.91)
Deaths	Maldives	14 (7-21)	15.06 (7.06-24.18)	4 (3-6)	1.18 (0.79-1.67)	-7.76 (-8.67--6.83)
Deaths	Malaysia	547 (354-752)	5.71 (3.67-7.93)	340 (239-462)	1.19 (0.85-1.62)	-4.59 (-5.2--3.98)
DALYs	Antigua and Barbuda	4 (3-5)	7.01 (5-9.03)	1 (1-2)	1.21 (0.85-1.61)	-4.99 (-5.28--4.69)
DALYs	United Kingdom	5639 (4537-6750)	7.16 (5.79-8.51)	1231 (942-1575)	1.21 (0.92-1.52)	-5.6 (-6.06--5.13)
DALYs	Grenada	6 (5-8)	9.81 (7.32-12.91)	1 (1-2)	1.22 (0.88-1.61)	-5.71 (-6.03--5.39)
YLDs	Lebanon	88 (53-136)	3.7 (2.25-5.74)	74 (45-113)	1.23 (0.74-1.87)	-3.43 (-3.64--3.22)
DALYs	Ireland	573 (457-703)	14.48 (11.52-17.77)	88 (67-113)	1.23 (0.93-1.57)	-8.02 (-8.34--7.69)
Deaths	Bolivia (Plurinational State of)	320 (198-472)	8.9 (5.52-13.31)	122 (70-194)	1.24 (0.72-1.98)	-5.64 (-6.24--5.03)
Deaths	Nigeria	2037 (1280-3123)	4.31 (2.74-6.59)	1336 (793-2036)	1.24 (0.74-1.84)	-4.59 (-5.58--3.59)
Deaths	Ukraine	1171 (957-1392)	1.69 (1.38-2)	786 (480-1169)	1.24 (0.76-1.84)	-1.52 (-2.51--0.53)
YLLs	Puerto Rico	448 (325-596)	12.49 (9.08-16.61)	56 (39-78)	1.24 (0.86-1.7)	-6.85 (-7.17--6.53)
YLLs	Slovenia	408 (319-498)	17.29 (13.51-21.09)	41 (30-52)	1.26 (0.94-1.61)	-7.58 (-8.16--7)
YLLs	Spain	9125 (7447-10695)	19.46 (15.88-22.69)	1000 (756-1253)	1.26 (0.96-1.57)	-8.23 (-8.71--7.75)
YLLs	Finland	764 (595-943)	11.78 (9.21-14.49)	110 (83-141)	1.26 (0.97-1.58)	-7.08 (-7.58--6.57)
Deaths	Benin	125 (89-181)	5.81 (4.08-8.44)	78 (44-134)	1.27 (0.72-2.16)	-5.03 (-6.1--3.94)
YLDs	Bulgaria	400 (243-589)	3.62 (2.2-5.32)	126 (77-189)	1.3 (0.79-1.98)	-3.4 (-3.87--2.93)
Deaths	Tonga	2 (1-3)	2.94 (1.81-5.19)	1 (1-2)	1.32 (0.85-2.04)	-2.04 (-2.59--1.48)
Deaths	Honduras	96 (62-139)	4.28 (2.77-6.32)	90 (57-128)	1.33 (0.85-1.92)	-3.24 (-4.04--2.44)
YLLs	Cuba	781 (623-947)	7.56 (6.03-9.17)	229 (170-289)	1.33 (0.99-1.68)	-5.29 (-5.69--4.9)
DALYs	Germany	14269 (11244-17263)	12.91 (10.22-15.62)	1900 (1458-2387)	1.35 (1.05-1.67)	-6.98 (-7.66--6.3)
Deaths	Bhutan	21 (8-42)	7.69 (2.9-15)	9 (3-19)	1.37 (0.47-2.91)	-4.85 (-5.53--4.17)
YLLs	Czechia	1785 (1423-2135)	13.99 (11.22-16.69)	219 (167-274)	1.37 (1.05-1.7)	-6.63 (-7.11--6.15)
DALYs	Belgium	1321 (1042-1574)	9.66 (7.66-11.5)	263 (199-334)	1.4 (1.06-1.77)	-6.23 (-6.78--5.68)
Deaths	Thailand	3235 (2224-4455)	9.52 (6.58-13.11)	1501 (1011-2137)	1.42 (0.96-2.01)	-5 (-5.43--4.58)
DALYs	Puerto Rico	477 (343-632)	13.3 (9.57-17.64)	64 (44-89)	1.42 (0.98-1.96)	-6.64 (-6.95--6.34)
DALYs	Finland	814 (634-1008)	12.54 (9.82-15.44)	124 (93-160)	1.42 (1.08-1.8)	-6.88 (-7.38--6.38)
DALYs	Spain	9733 (7866-11453)	20.77 (16.81-24.31)	1127 (860-1424)	1.44 (1.1-1.81)	-8.03 (-8.51--7.55)
YLLs	Singapore	787 (595-998)	31.24 (23.4-39.85)	127 (94-167)	1.46 (1.08-1.92)	-8.7 (-8.97--8.43)
YLDs	Mauritius	32 (19-47)	3.71 (2.32-5.49)	26 (16-39)	1.47 (0.9-2.21)	-2.4 (-2.74--2.05)
YLDs	Peru	647 (388-1012)	4.46 (2.72-6.95)	549 (330-877)	1.51 (0.9-2.39)	-3.5 (-3.84--3.16)
YLLs	France	10691 (8449-13142)	14.29 (11.39-17.44)	1546 (1163-1958)	1.52 (1.17-1.88)	-7.51 (-8.02--7)
YLDs	Saudi Arabia	351 (223-536)	3.98 (2.57-5.95)	601 (353-979)	1.53 (0.91-2.37)	-2.17 (-2.67--1.67)
YLLs	Austria	1105 (881-1332)	11.1 (8.88-13.34)	231 (176-291)	1.54 (1.18-1.94)	-5.85 (-6.38--5.33)
YLDs	Greenland	2 (1-2)	3.36 (2.06-4.98)	1 (1-2)	1.56 (0.93-2.42)	-1.96 (-2.15--1.76)
Deaths	Liberia	60 (41-85)	4.88 (3.32-6.93)	46 (21-106)	1.6 (0.75-3.71)	-4.5 (-5.4--3.59)
Deaths	Turkmenistan	76 (60-91)	3.23 (2.59-3.88)	82 (57-111)	1.6 (1.11-2.18)	-2.84 (-3.62--2.06)
YLLs	Japan	36754 (30158-43288)	21.4 (17.54-25.21)	5653 (4239-7274)	1.61 (1.26-2)	-8.03 (-8.92--7.13)
Deaths	Northern Mariana Islands	1 (1-2)	5.23 (3.52-7.25)	1 (1-1)	1.62 (1.11-2.38)	-2.67 (-3.3--2.03)
DALYs	Slovenia	455 (352-557)	19.32 (14.99-23.65)	52 (39-67)	1.65 (1.22-2.12)	-7.28 (-7.82--6.74)
YLLs	Cyprus	87 (47-138)	11.93 (6.39-18.84)	33 (24-45)	1.72 (1.24-2.29)	-5.91 (-6.2--5.61)
DALYs	Cuba	925 (729-1122)	8.94 (7.05-10.86)	290 (214-367)	1.73 (1.28-2.22)	-5.02 (-5.38--4.67)
YLDs	Estonia	140 (88-206)	7.69 (4.84-11.43)	30 (18-45)	1.75 (1.06-2.71)	-5.08 (-5.68--4.47)
YLDs	Brunei Darussalam	8 (5-13)	7.1 (4.63-10.4)	7 (4-11)	1.76 (1.06-2.68)	-3.87 (-4.66--3.07)
DALYs	France	11640 (9111-14438)	15.62 (12.29-19.26)	1779 (1333-2233)	1.76 (1.34-2.18)	-7.28 (-7.78--6.78)
YLDs	Paraguay	116 (71-170)	4.41 (2.7-6.33)	119 (68-195)	1.8 (1.02-2.91)	-2.37 (-2.76--1.97)
DALYs	Czechia	2017 (1604-2441)	15.84 (12.63-19.21)	283 (216-359)	1.8 (1.37-2.29)	-6.34 (-6.79--5.88)
DALYs	Austria	1194 (943-1442)	12.01 (9.51-14.4)	266 (202-339)	1.81 (1.39-2.28)	-5.63 (-6.14--5.12)
YLDs	Iraq	620 (381-902)	6.67 (4.12-9.63)	539 (325-830)	1.83 (1.1-2.77)	-3.94 (-4.67--3.21)
DALYs	Singapore	853 (640-1066)	33.97 (25.24-42.59)	162 (119-211)	1.85 (1.37-2.41)	-8.3 (-8.56--8.04)
Deaths	Cameroon	334 (205-501)	6.38 (3.99-9.56)	298 (127-562)	1.86 (0.84-3.44)	-4.02 (-5--3.03)
YLDs	Honduras	104 (62-156)	4.11 (2.51-6.06)	136 (82-211)	1.87 (1.12-2.87)	-2.25 (-2.92--1.57)
DALYs	Japan	40173 (32764-47214)	23.41 (19.06-27.54)	6468 (4846-8432)	1.87 (1.45-2.37)	-7.83 (-8.72--6.94)
YLLs	United States Virgin Islands	6 (4-10)	6.13 (3.96-9.15)	3 (2-4)	1.88 (1.13-2.93)	-3.1 (-3.55--2.66)
Deaths	Kyrgyzstan	93 (74-115)	2.87 (2.27-3.54)	113 (84-147)	1.88 (1.39-2.44)	-2.11 (-3.11--1.09)
YLDs	Guyana	19 (11-29)	3.53 (2.19-5.37)	14 (8-22)	1.92 (1.1-2.97)	-0.81 (-1.16--0.47)
YLDs	North Macedonia	114 (73-171)	5.53 (3.56-8.28)	60 (37-92)	1.92 (1.16-2.89)	-3.56 (-3.89--3.22)
DALYs	Cyprus	93 (52-146)	12.65 (7.1-19.65)	37 (27-50)	1.94 (1.42-2.56)	-5.71 (-6.01--5.41)
YLDs	Dominican Republic	246 (153-372)	5.21 (3.23-7.97)	209 (124-322)	1.95 (1.16-3.02)	-2.27 (-2.59--1.94)
DALYs	Argentina	14335 (11451-17264)	44.69 (35.66-53.82)	5142 (3916-6451)	10.04 (7.65-12.56)	-4.49 (-4.71--4.26)
YLLs	Tunisia	2568 (1583-4039)	47.55 (29.3-74.91)	1374 (741-2697)	10.12 (5.47-19.9)	-4.14 (-4.44--3.83)
YLDs	South Africa	9516 (6247-14276)	36.19 (23.86-53.84)	6071 (3564-9730)	10.2 (6.15-16.14)	-3.05 (-3.44--2.66)
YLLs	Panama	904 (685-1161)	54.41 (41.11-70.06)	454 (303-625)	10.33 (6.92-14.25)	-4.96 (-5.27--4.64)
DALYs	Taiwan (Province of China)	22325 (17909-26386)	132.06 (105.53-157.25)	4056 (3024-5093)	10.36 (7.79-12.87)	-7.71 (-8.1--7.31)
DALYs	Suriname	118 (84-152)	39.84 (28.52-51.12)	68 (43-97)	10.4 (6.62-14.85)	-4.3 (-4.53--4.06)
YLLs	Guatemala	4742 (3554-6183)	105.71 (79.4-137.9)	1321 (921-1779)	10.5 (7.31-14.21)	-7.42 (-8.25--6.58)
YLLs	Venezuela (Bolivarian Republic of)	5254 (4003-6545)	45.51 (34.42-56.61)	3325 (2035-4927)	10.65 (6.54-15.81)	-4.33 (-4.85--3.8)
DALYs	Tunisia	2701 (1699-4163)	49.96 (31.46-77.71)	1450 (805-2774)	10.68 (5.95-20.35)	-4.14 (-4.44--3.83)
YLDs	Tuvalu	1 (1-2)	18.63 (11.51-27.7)	1 (1-2)	10.72 (6.78-16.11)	-1.81 (-1.99--1.64)
YLLs	Republic of Korea	80557 (63294-104845)	231.41 (181.92-307.97)	9525 (6985-12702)	10.74 (7.97-14.22)	-8.74 (-9.11--8.36)
YLDs	Democratic People's Republic of Korea	2746 (1782-4015)	14.99 (9.83-21.62)	3619 (2327-5210)	10.79 (6.87-15.49)	-0.79 (-1.01--0.56)
YLDs	Burundi	866 (533-1392)	31.57 (19.36-47.98)	768 (459-1241)	10.9 (6.58-17.54)	-2.85 (-3.85--1.85)
YLLs	Micronesia (Federated States of)	157 (91-241)	263.32 (150.18-408.69)	97 (62-142)	104.4 (66.63-153.85)	-2.27 (-2.8--1.74)
DALYs	Bangladesh	380119 (237271-510663)	674.23 (418.94-906.23)	158780 (106995-218277)	107.36 (73-147.14)	-5.02 (-5.63--4.4)
YLLs	Guinea	7815 (5389-11447)	211.84 (146.34-309.46)	7772 (4578-13249)	108.35 (63.99-181.54)	-2.16 (-2.94--1.37)
YLLs	Viet Nam	182121 (111667-259107)	425.63 (261.05-608.78)	117985 (80055-183566)	109.49 (75-168.88)	-3.62 (-3.99--3.24)
YLDs	Marshall Islands	4 (2-5)	15.24 (9.03-23.14)	5 (3-8)	11.06 (6.74-16.44)	-0.26 (-0.88-0.35)
YLDs	Togo	437 (272-647)	28.19 (17.5-41.3)	571 (331-900)	11.1 (6.41-17.12)	-2.05 (-2.99--1.09)
DALYs	Guatemala	4842 (3621-6297)	107.99 (80.68-140.21)	1395 (980-1867)	11.11 (7.77-14.89)	-7.28 (-8.11--6.46)
YLDs	India	166752 (98225-258850)	29.49 (17.65-45.18)	147732 (88598-221286)	11.13 (6.72-16.52)	-3.04 (-3.43--2.65)
YLDs	Pakistan	24268 (15210-35386)	38.12 (24.06-55.26)	17285 (10557-25961)	11.19 (6.86-16.82)	-3.93 (-4.63--3.23)
YLDs	Samoa	18 (12-27)	18.19 (11.84-27.26)	18 (12-27)	11.27 (7.19-16.53)	-1.33 (-1.85--0.8)
DALYs	Panama	958 (723-1226)	57.52 (43.48-73.65)	495 (333-674)	11.28 (7.6-15.34)	-4.85 (-5.16--4.54)
DALYs	Venezuela (Bolivarian Republic of)	5589 (4212-6960)	48.27 (36.25-60.03)	3572 (2229-5171)	11.44 (7.15-16.57)	-4.27 (-4.78--3.76)
DALYs	North Macedonia	1531 (1133-2016)	74.57 (54.99-98.89)	359 (240-517)	11.53 (7.82-16.37)	-5.58 (-6--5.16)
Deaths	Mozambique	1212 (765-1918)	18.97 (12.22-30.58)	1522 (900-2371)	11.56 (7.16-17.62)	-1.03 (-2.12-0.08)
Deaths	Marshall Islands	4 (2-7)	21.22 (10.04-33.85)	5 (3-8)	11.67 (5.93-19.53)	-0.82 (-1.65-0.01)
DALYs	Estonia	1079 (870-1288)	58.49 (47.11-69.98)	209 (162-262)	11.74 (9.11-14.67)	-6.2 (-7.17--5.21)
YLLs	Sri Lanka	12242 (8109-16152)	95.62 (63.28-126.54)	3126 (1753-5045)	11.77 (6.61-19)	-6.46 (-6.75--6.17)
YLDs	Rwanda	1086 (660-1650)	34.27 (21.14-51.41)	842 (473-1315)	11.78 (6.68-18.39)	-3.18 (-4.29--2.06)
YLLs	El Salvador	1933 (1418-2593)	56.21 (41.03-75.74)	710 (450-1025)	11.79 (7.45-16.97)	-4.39 (-4.92--3.85)
DALYs	Republic of Korea	83536 (65919-108519)	240.42 (189.01-319.04)	10502 (7791-13901)	11.83 (8.77-15.56)	-8.55 (-8.92--8.18)
YLLs	Brazil	80956 (65479-96189)	71.87 (58.24-85.54)	30722 (23058-39362)	11.85 (8.89-15.17)	-5.7 (-5.95--5.45)
YLLs	Gabon	1570 (681-2597)	249.26 (107.06-410.31)	1536 (680-2648)	110 (48.95-187.61)	-2.32 (-2.84--1.79)
YLLs	Sierra Leone	7004 (4781-10258)	293.94 (201.62-431.12)	6030 (3606-10122)	116.17 (69.43-194.42)	-2.67 (-3.45--1.88)
YLLs	Mali	9342 (6487-12741)	201.84 (138.38-278.8)	11973 (7031-19684)	116.5 (68.32-191.24)	-1.73 (-2.73--0.71)
DALYs	Guinea	8337 (5804-12178)	226.23 (158.2-328.98)	8351 (5066-13621)	116.65 (70.48-188.98)	-2.13 (-2.91--1.34)
DALYs	Gabon	1653 (750-2695)	262.46 (118.69-428.58)	1648 (781-2760)	118.19 (56.2-196.34)	-2.26 (-2.78--1.73)
DALYs	Micronesia (Federated States of)	171 (105-257)	287.23 (174.83-433.64)	110 (75-158)	118.91 (80.89-168.7)	-2.15 (-2.67--1.62)
YLDs	Mozambique	1591 (994-2411)	22.24 (14.05-32.92)	1632 (918-2671)	12.09 (7.05-18.87)	-1.61 (-2.68--0.52)
DALYs	El Salvador	1977 (1447-2654)	57.51 (41.93-77.29)	739 (473-1056)	12.27 (7.83-17.51)	-4.33 (-4.86--3.8)
YLDs	Congo	225 (136-344)	17.59 (10.64-26.45)	474 (275-711)	12.5 (7.29-18.79)	-0.38 (-1.14-0.4)
YLDs	Democratic Republic of the Congo	3643 (2264-5516)	18.02 (11.31-26.97)	6789 (3944-10451)	12.55 (7.49-19.16)	-0.72 (-1.53-0.09)
YLDs	Myanmar	13518 (8937-19514)	53.14 (35.24-76.49)	6585 (4098-9947)	12.85 (7.97-19.43)	-4.35 (-4.77--3.92)
DALYs	Brazil	86121 (68999-102601)	76.41 (61.32-91.25)	33451 (25069-42579)	12.9 (9.67-16.42)	-5.61 (-5.86--5.36)
Deaths	Timor-Leste	85 (38-153)	26.8 (11.94-47.61)	110 (63-190)	12.97 (7.37-22.41)	-1.75 (-2.68--0.8)
YLLs	Solomon Islands	384 (205-602)	214.85 (118.44-335.48)	593 (403-833)	122.02 (83.6-171.27)	-0.94 (-1.64--0.24)
DALYs	Viet Nam	192504 (120709-269714)	449.92 (281.61-632.07)	131986 (91521-198734)	122.69 (85.54-184.64)	-3.44 (-3.81--3.06)
YLLs	Gambia	1944 (1178-3252)	407.57 (250.22-679.86)	1647 (891-3168)	122.79 (66.23-237.92)	-3.97 (-4.83--3.11)
DALYs	Mali	9907 (6918-13443)	214.11 (148.58-294.23)	12904 (7698-20783)	125.38 (75.27-199.03)	-1.67 (-2.67--0.65)
YLLs	Madagascar	33510 (23086-47540)	517.86 (357.92-732.96)	21551 (12767-37744)	125.45 (72.79-223.74)	-4.48 (-5.27--3.69)
DALYs	Sierra Leone	7550 (5210-10832)	316.53 (219.22-454.54)	6519 (4020-10601)	125.67 (78.44-204.56)	-2.67 (-3.45--1.88)
YLLs	Uganda	23707 (13181-43832)	302.98 (167.37-566.89)	25868 (15857-41686)	126.18 (78.79-199.6)	-3.85 (-5--2.69)
YLDs	Gambia	202 (125-296)	42.79 (26.69-63.03)	169 (102-261)	13.01 (7.67-19.88)	-3.49 (-4.39--2.59)
YLDs	Lesotho	230 (134-363)	24.76 (14.67-38.78)	167 (89-284)	13.03 (7.12-21.65)	-0.96 (-1.59--0.33)
YLLs	American Samoa	9 (7-13)	31.95 (22.35-43.35)	7 (5-10)	13.19 (9.45-19.01)	-2.55 (-3.02--2.07)
YLDs	Viet Nam	10383 (6947-14978)	24.29 (16.27-34.89)	14001 (9020-20746)	13.2 (8.46-19.39)	-1.32 (-1.71--0.93)
YLDs	Nauru	1 (1-2)	21.28 (13.7-31.56)	1 (1-2)	13.4 (8.34-19.46)	-1.43 (-1.98--0.88)
Deaths	Cambodia	1769 (839-2635)	37.39 (17.38-56.06)	1688 (986-2848)	13.6 (8.05-22.6)	-2.95 (-3.79--2.1)
YLLs	Belize	54 (42-66)	52.39 (40.59-64.15)	52 (38-68)	13.94 (10.24-18.43)	-3.77 (-4.32--3.21)
DALYs	Uganda	24464 (13904-44607)	313.78 (176.94-575.99)	26857 (16702-42986)	131.59 (83.72-205.46)	-3.82 (-4.97--2.65)
DALYs	Madagascar	35387 (24796-49717)	547.28 (382.45-767.93)	23044 (14367-39083)	134.2 (82.55-232.01)	-4.44 (-5.23--3.65)
YLLs	India	3575911 (2768662-4523907)	616.54 (473.98-787.4)	1777161 (1307168-2492317)	134.26 (99.07-188.02)	-4.46 (-4.82--4.1)
DALYs	Gambia	2146 (1355-3459)	450.36 (285.47-721.2)	1817 (1040-3365)	135.8 (77.18-249.64)	-3.93 (-4.79--3.06)
DALYs	Solomon Islands	424 (242-647)	237 (139.22-361.85)	667 (465-940)	138.05 (97.61-193.63)	-0.9 (-1.59--0.19)
YLLs	Myanmar	300527 (213444-410350)	1131.64 (810.47-1546.6)	73374 (47316-112096)	138.59 (90.09-213.27)	-6.67 (-7.05--6.29)
YLLs	Libya	838 (451-1413)	36 (19.33-59.86)	995 (453-1782)	14.03 (6.43-24.95)	-1.66 (-2.28--1.05)
YLLs	Armenia	1557 (1290-1792)	49.06 (40.54-56.34)	539 (434-647)	14.28 (11.56-17.12)	-4.23 (-5.12--3.33)
YLDs	Nepal	7368 (4936-10642)	67.51 (45.36-96.62)	3521 (2177-5136)	14.28 (8.89-20.75)	-4.77 (-5.36--4.18)
YLDs	South Sudan	764 (462-1176)	25.52 (15.55-38.87)	763 (441-1214)	14.38 (8.38-22.22)	-1.75 (-2.72--0.77)
DALYs	Sri Lanka	13165 (9004-17186)	103.02 (70.59-135.13)	3837 (2324-5877)	14.44 (8.8-22.06)	-6.1 (-6.38--5.82)
YLDs	Micronesia (Federated States of)	15 (9-21)	23.91 (15.35-35.22)	13 (9-20)	14.51 (9.42-21.86)	-1.07 (-1.59--0.55)
YLLs	China	1383603 (979346-1805299)	144.83 (102.68-189.58)	301839 (214574-442113)	14.56 (10.39-21.33)	-6.55 (-6.83--6.26)
DALYs	Libya	881 (488-1447)	37.84 (20.97-61.69)	1050 (495-1841)	14.81 (7.18-25.82)	-1.68 (-2.28--1.06)
YLDs	Lao People's Democratic Republic	888 (547-1284)	37.39 (22.95-53.93)	778 (491-1176)	14.96 (9.35-22.13)	-2.96 (-3.67--2.25)
YLLs	Comoros	1188 (665-2003)	512.59 (283.78-851.34)	826 (482-1268)	142.96 (82.56-220.03)	-3.95 (-4.67--3.23)
DALYs	India	3742663 (2910211-4692970)	646.03 (498.62-814.53)	1924894 (1414529-2640679)	145.39 (106.96-199.62)	-4.37 (-4.73--4.01)
YLLs	Nepal	118686 (77736-166248)	1062.78 (691.71-1503.74)	36500 (22854-54431)	147.25 (91.61-219.06)	-5.94 (-6.52--5.36)
YLLs	Afghanistan	16684 (8117-42192)	238.39 (115.6-610.42)	23152 (12098-46833)	148.55 (74.6-354.24)	-2.18 (-3.19--1.16)
DALYs	Belize	57 (44-70)	54.96 (42.46-67.75)	56 (41-74)	15.03 (11.01-20)	-3.67 (-4.22--3.12)
YLDs	Djibouti	81 (50-120)	38.74 (23.94-57.31)	140 (81-216)	15.28 (9.03-23.47)	-2.33 (-3.04--1.61)
YLDs	Indonesia	29022 (18750-41417)	25.52 (16.57-36.49)	40390 (26157-59297)	15.71 (10.19-22.7)	-1.07 (-1.53--0.61)
YLLs	Latvia	1771 (1467-2091)	54.33 (45.02-64.43)	412 (317-505)	15.88 (12.28-19.36)	-4.97 (-5.81--4.14)
YLLs	Bosnia and Herzegovina	3837 (2940-4982)	82.74 (63.47-106.64)	828 (563-1159)	15.98 (10.75-22.3)	-4.87 (-5.31--4.43)
YLLs	Togo	6216 (4223-8918)	389.99 (260-551.6)	7926 (4366-14691)	150.16 (84.84-282.5)	-2.38 (-3.26--1.49)
DALYs	Afghanistan	16937 (8385-42423)	242.05 (119.53-614.11)	23571 (12436-47182)	151.23 (76.92-356.13)	-2.17 (-3.18--1.14)
DALYs	Myanmar	314045 (225919-424545)	1184.79 (854.04-1603.42)	79958 (53033-120443)	151.44 (100.18-227.76)	-6.53 (-6.91--6.15)
DALYs	Comoros	1248 (720-2081)	537.68 (307.76-875.15)	883 (529-1358)	152.79 (91.59-231.92)	-3.88 (-4.59--3.16)
YLLs	Chad	9417 (5683-14745)	294.57 (177.56-463.15)	12066 (7031-19526)	153.38 (89.92-248.38)	-2.76 (-3.76--1.75)
YLLs	Guinea-Bissau	1526 (911-2276)	295.73 (176.8-441.53)	1755 (987-2883)	153.58 (88.14-241.75)	-1.46 (-2.36--0.56)
YLLs	United Republic of Tanzania	73105 (44259-114913)	554.04 (335.37-876.91)	53461 (28964-85061)	155.06 (84.56-249.14)	-4.28 (-5.1--3.45)
DALYs	Guinea-Bissau	1572 (952-2331)	304.74 (184.78-451.61)	1799 (1025-2936)	157.99 (91.46-248.38)	-1.47 (-2.37--0.56)
YLDs	Solomon Islands	39 (25-59)	22.15 (13.73-32.62)	74 (48-109)	16.04 (10.54-23.69)	-0.49 (-1.21-0.24)
YLLs	Saudi Arabia	5950 (3234-9844)	69.58 (37.32-114.83)	6515 (3725-11979)	16.61 (9.86-29.82)	-3.38 (-3.91--2.84)
DALYs	American Samoa	11 (8-15)	38.13 (27.34-50.94)	9 (6-12)	16.72 (12.07-23.01)	-2.32 (-2.78--1.86)
DALYs	Togo	6653 (4574-9433)	418.18 (287.07-592.39)	8497 (4774-15504)	161.26 (93.88-292.42)	-2.36 (-3.24--1.47)
DALYs	Nepal	126055 (82896-174675)	1130.3 (745.63-1574.01)	40021 (25498-58593)	161.52 (104.43-235.8)	-5.86 (-6.44--5.27)
DALYs	Chad	9956 (6102-15493)	311.92 (191.3-484.91)	12720 (7606-20329)	162.06 (96.51-255.81)	-2.74 (-3.75--1.73)
DALYs	United Republic of Tanzania	76405 (47467-118128)	580.82 (358.48-898.68)	55998 (31539-88431)	162.98 (92.39-257.85)	-4.25 (-5.08--3.42)
YLLs	Lesotho	9396 (5549-14724)	976.2 (575.72-1526.93)	22508 (12994-31701)	1621.69 (942.98-2276.25)	2.78 (2.14-3.43)
DALYs	Lesotho	9625 (5736-15018)	1000.96 (599.68-1562.88)	22675 (13282-31983)	1634.72 (953.9-2296.09)	2.73 (2.09-3.38)
YLLs	Congo	5580 (2778-8997)	421.96 (213.05-686.39)	6685 (3193-11310)	169.16 (82.28-273.29)	-2.61 (-3.29--1.93)
DALYs	Armenia	1752 (1453-2031)	55.1 (45.55-64.01)	645 (517-788)	17.08 (13.69-20.81)	-4.02 (-4.86--3.18)
Deaths	Somalia	842 (383-1634)	27.37 (12.39-54.88)	1373 (593-2784)	17.47 (7.59-35.75)	-1.9 (-3.14--0.65)
YLDs	Somalia	1049 (609-1663)	26.79 (16.16-42.38)	1741 (968-2836)	17.67 (9.98-28.11)	-1.59 (-2.59--0.59)
YLLs	Brunei Darussalam	175 (126-233)	134.44 (95.74-179.23)	75 (52-106)	17.71 (12.39-25.24)	-5.6 (-6.29--4.9)
YLLs	Nicaragua	1813 (1334-2355)	92.47 (67.56-121.54)	1052 (732-1563)	17.97 (12.34-26.54)	-4.63 (-5.25--4.01)
YLLs	Mongolia	4651 (2135-7725)	362.41 (164.78-602.3)	6213 (3667-10686)	178.64 (105.61-305.85)	-1.74 (-2.29--1.18)
DALYs	Bosnia and Herzegovina	4125 (3158-5284)	88.86 (68.08-112.9)	934 (656-1276)	18.13 (12.6-24.71)	-4.73 (-5.17--4.3)
DALYs	Saudi Arabia	6301 (3652-10244)	73.56 (42.15-119.22)	7116 (4207-12569)	18.14 (11.16-31.4)	-3.29 (-3.83--2.76)
Deaths	Central African Republic	447 (211-684)	31.71 (14.61-48.71)	557 (278-898)	18.23 (8.88-29.14)	-1.81 (-2.71--0.9)
YLLs	Sudan	10203 (3442-19271)	90.77 (30.39-172.94)	4766 (2021-8722)	18.37 (8.06-33.91)	-5.03 (-5.78--4.28)
DALYs	Latvia	2032 (1681-2420)	62.62 (51.91-74.7)	477 (366-587)	18.51 (14.21-22.85)	-4.85 (-5.64--4.06)
YLDs	Eritrea	762 (458-1268)	40 (23.95-66.35)	881 (491-1399)	18.77 (10.8-29.79)	-1.91 (-2.6--1.22)
YLLs	Algeria	11652 (5572-20152)	87.2 (42.37-153.53)	7223 (4344-12198)	18.9 (11.05-32.56)	-4.14 (-4.7--3.57)
DALYs	Nicaragua	1875 (1372-2432)	95.57 (69.6-125.4)	1111 (778-1639)	18.98 (13.23-28.19)	-4.56 (-5.18--3.94)
DALYs	Congo	5804 (2968-9277)	439.56 (227.16-708.62)	7160 (3630-11849)	181.66 (93.73-288.11)	-2.5 (-3.18--1.81)
DALYs	Mongolia	4773 (2243-7837)	371.48 (174.25-611.18)	6406 (3837-10891)	184.22 (110.69-312.13)	-1.7 (-2.25--1.15)
YLLs	Democratic Republic of the Congo	71144 (32313-120220)	344.33 (156.99-586.12)	101526 (46110-187498)	185.51 (84.02-344.47)	-1.65 (-2.43--0.87)
YLLs	Philippines	177744 (131419-237973)	460.71 (341.92-625.78)	183461 (132275-245210)	188.23 (135.42-252.06)	-2.21 (-2.71--1.71)
DALYs	China	1512817 (1087072-1953859)	158.48 (114.49-203.94)	399118 (288525-556172)	19.15 (13.85-26.7)	-5.94 (-6.21--5.66)
YLDs	Timor-Leste	111 (70-162)	29.8 (19.15-43.77)	173 (111-260)	19.4 (12.35-29.15)	-1.17 (-1.96--0.37)
DALYs	Brunei Darussalam	183 (135-243)	141.54 (103.57-187.08)	82 (58-116)	19.46 (13.71-27.38)	-5.47 (-6.17--4.77)
DALYs	Sudan	10565 (3821-19731)	94.03 (34.01-177.26)	5039 (2269-9002)	19.46 (8.87-34.97)	-4.97 (-5.72--4.22)
DALYs	Algeria	11945 (5876-20564)	89.38 (44.41-156.19)	7476 (4574-12486)	19.54 (11.65-33.31)	-4.11 (-4.67--3.54)
YLLs	Iraq	10262 (5847-16132)	110.78 (63.77-173.34)	5723 (3777-8749)	19.88 (12.8-30.11)	-5.64 (-6.37--4.92)
DALYs	Democratic Republic of the Congo	74787 (35949-123673)	362.35 (174.02-601.78)	108315 (52348-195567)	198.07 (94.85-352.22)	-1.6 (-2.38--0.82)
YLLs	Nauru	27 (14-39)	395.25 (205.69-595.45)	17 (10-24)	198.75 (123.09-292.91)	-2.1 (-2.75--1.45)
YLLs	Lao People's Democratic Republic	21437 (8220-33562)	874.72 (333.81-1371.8)	11106 (4690-17409)	199.6 (85.04-308.39)	-4.6 (-5.23--3.96)
YLLs	Oman	195 (87-379)	18.92 (8.73-36.12)	73 (46-127)	2.01 (1.26-3.46)	-5.76 (-6.51--5)
Deaths	Samoa	4 (3-6)	4.52 (2.96-6.96)	3 (2-5)	2.01 (1.34-3.01)	-2.17 (-2.81--1.53)
YLLs	Jamaica	156 (120-193)	9.26 (7.17-11.46)	63 (41-91)	2.05 (1.34-2.97)	-4.57 (-4.96--4.17)
Deaths	Vanuatu	3 (1-7)	4.29 (1.67-9)	4 (2-7)	2.07 (0.86-3.59)	-2.09 (-2.92--1.24)
DALYs	United States Virgin Islands	7 (5-10)	6.7 (4.4-9.91)	3 (2-4)	2.11 (1.29-3.16)	-3.03 (-3.46--2.6)
Deaths	Senegal	300 (215-415)	7.8 (5.53-10.73)	198 (121-316)	2.11 (1.29-3.35)	-3.88 (-4.66--3.09)
YLDs	Bolivia (Plurinational State of)	305 (185-461)	7.69 (4.75-11.54)	222 (135-332)	2.12 (1.29-3.19)	-3.73 (-4.2--3.26)
Deaths	Equatorial Guinea	49 (24-77)	21.44 (10.3-33.8)	15 (7-27)	2.16 (1.01-3.95)	-8.41 (-9.57--7.24)
YLDs	Tajikistan	250 (155-366)	7.48 (4.71-10.86)	189 (112-296)	2.16 (1.29-3.34)	-3.68 (-4.22--3.14)
YLDs	Bosnia and Herzegovina	288 (184-416)	6.11 (3.92-8.95)	105 (66-159)	2.16 (1.33-3.24)	-3.2 (-3.59--2.8)
Deaths	Niger	173 (99-307)	5.37 (3.17-9.49)	202 (102-377)	2.3 (1.18-4.32)	-3.2 (-4.47--1.92)
DALYs	Jamaica	171 (132-211)	10.13 (7.82-12.49)	71 (47-99)	2.3 (1.55-3.24)	-4.49 (-4.85--4.12)
YLDs	Eswatini	74 (45-110)	19.13 (11.58-28.45)	17 (9-30)	2.31 (1.2-3.79)	-5.36 (-6.28--4.42)
DALYs	Oman	210 (102-394)	20.31 (10.14-37.82)	85 (55-139)	2.32 (1.47-3.76)	-5.62 (-6.36--4.88)
Deaths	Burkina Faso	224 (156-315)	4.56 (3.18-6.36)	279 (173-399)	2.37 (1.47-3.48)	-1.83 (-2.76--0.89)
Deaths	Ethiopia	3777 (2483-5195)	16.1 (10.46-22.61)	1186 (807-1712)	2.41 (1.63-3.48)	-6.25 (-7.32--5.16)
YLDs	Cook Islands	1 (0-1)	5.58 (3.26-8.51)	1 (0-1)	2.48 (1.47-3.77)	-1.96 (-2.16--1.75)
YLLs	Greece	1853 (1518-2200)	13.24 (10.92-15.66)	465 (362-588)	2.58 (2.04-3.2)	-4.72 (-5.35--4.08)
YLDs	Yemen	361 (226-541)	5.57 (3.51-8.29)	503 (292-775)	2.59 (1.56-3.83)	-2.54 (-3.47--1.61)
YLDs	Latvia	261 (162-378)	8.29 (5.1-12.17)	65 (40-97)	2.63 (1.65-4.02)	-3.76 (-4.26--3.27)
YLDs	Cabo Verde	20 (12-30)	9.79 (5.93-14.91)	14 (8-22)	2.65 (1.56-4.13)	-3.51 (-4.06--2.97)
YLDs	Sri Lanka	922 (571-1363)	7.4 (4.64-11.16)	711 (449-1046)	2.67 (1.7-3.94)	-3.38 (-3.65--3.11)
YLDs	Afghanistan	253 (150-395)	3.66 (2.19-5.62)	419 (243-663)	2.68 (1.58-4.11)	-1.29 (-2.23--0.35)
YLDs	Sao Tome and Principe	4 (3-7)	6.37 (3.87-9.66)	4 (2-6)	2.7 (1.66-4.36)	-2.64 (-3.44--1.83)
Deaths	Republic of C么te d'Ivoire	464 (312-654)	9.21 (6.24-12.92)	400 (221-688)	2.77 (1.58-4.62)	-4.15 (-5.22--3.06)
Deaths	Zambia	575 (389-794)	19.06 (12.84-26.34)	194 (102-358)	2.79 (1.51-4.74)	-7.75 (-9.16--6.31)
YLDs	Nigeria	3814 (2262-5737)	7.51 (4.53-11.21)	3479 (1998-5402)	2.79 (1.64-4.25)	-3.15 (-4.02--2.26)
YLDs	Uzbekistan	703 (417-1073)	5.11 (3.05-7.55)	977 (591-1475)	2.8 (1.7-4.2)	-1.54 (-2.21--0.86)
YLLs	Saint Kitts and Nevis	7 (5-10)	23.56 (17.29-30.33)	2 (1-3)	2.8 (1.9-4.03)	-6.52 (-6.96--6.07)
YLDs	Armenia	195 (124-285)	6.04 (3.85-8.73)	106 (67-164)	2.81 (1.77-4.36)	-2.35 (-2.76--1.94)
DALYs	Greece	1982 (1625-2356)	14.18 (11.67-16.87)	515 (402-648)	2.87 (2.25-3.55)	-4.61 (-5.23--3.99)
YLDs	Belarus	761 (482-1131)	6.41 (4.01-9.63)	372 (226-544)	2.9 (1.75-4.26)	-2.09 (-2.76--1.41)
YLLs	Slovakia	1242 (915-1602)	21.62 (15.88-27.79)	237 (164-325)	2.96 (2.06-4.01)	-5.64 (-5.99--5.29)
YLDs	Central African Republic	440 (267-670)	29.99 (18.08-46.18)	670 (399-1020)	20.43 (12.32-30.21)	-0.75 (-1.7-0.2)
YLLs	Peru	16935 (11946-22985)	116.18 (82.01-158.89)	7501 (4800-11627)	20.61 (13.2-32.23)	-5.68 (-6.21--5.14)
YLDs	Angola	1897 (1168-2861)	34.88 (21.55-52.37)	3515 (2083-5425)	20.85 (12.43-31.08)	-1.6 (-2.5--0.69)
YLLs	Pakistan	440213 (220282-650308)	693.91 (347.62-1035.2)	315429 (176823-473441)	201.71 (115.28-306.46)	-4.17 (-4.9--3.44)
YLLs	South Africa	169297 (124402-221247)	622.84 (458.31-815.35)	116159 (84779-150424)	202.72 (147.39-261.68)	-3.11 (-3.66--2.55)
YLLs	Papua New Guinea	9973 (5931-16181)	396.68 (242.77-641.46)	15507 (10201-21868)	204.11 (132.11-290)	-1.83 (-2.41--1.24)
YLDs	Papua New Guinea	773 (466-1198)	30.02 (18.15-46.33)	1598 (966-2377)	21.08 (12.52-31.47)	-1.03 (-1.61--0.45)
YLLs	Cabo Verde	192 (122-314)	95 (59.28-157.25)	114 (54-252)	21.48 (10.28-47.47)	-4.44 (-4.99--3.89)
YLLs	Seychelles	47 (35-58)	82.95 (62.33-103.34)	28 (19-37)	21.53 (15.09-28.83)	-4.34 (-4.61--4.06)
DALYs	Iraq	10882 (6648-16748)	117.45 (72.29-180.69)	6262 (4244-9370)	21.71 (14.43-31.98)	-5.53 (-6.25--4.8)
DALYs	Nauru	28 (15-41)	416.53 (228.8-616.7)	18 (11-26)	212.15 (133.72-312.53)	-2.07 (-2.71--1.42)
DALYs	Philippines	190930 (142238-254862)	496.76 (371.13-665.68)	206373 (151964-274014)	212.29 (156.5-282.31)	-2.11 (-2.61--1.61)
DALYs	Pakistan	464482 (243925-676205)	732.03 (384.36-1072.57)	332714 (193715-494418)	212.91 (124.97-320.57)	-4.16 (-4.89--3.43)
DALYs	South Africa	178813 (132131-232134)	659.04 (484.55-858.72)	122231 (89572-157830)	212.92 (155.94-273.88)	-3.11 (-3.64--2.56)
YLLs	Eswatini	1466 (810-2485)	392.41 (217.72-674.37)	1686 (940-2746)	213.85 (119.67-348.46)	-0.95 (-1.95-0.05)
YLLs	Namibia	4652 (2910-6889)	627.16 (394.95-931.02)	3615 (2194-6013)	213.89 (133.43-358.55)	-3.54 (-4.36--2.71)
YLLs	Burundi	25367 (17315-37383)	876.86 (597.67-1279.14)	15096 (9223-23421)	214.04 (128.48-330.51)	-4.92 (-5.82--4.01)
DALYs	Lao People's Democratic Republic	22325 (9171-34609)	912.11 (373.13-1415.34)	11884 (5492-18284)	214.55 (101.54-325.79)	-4.51 (-5.15--3.87)
YLLs	Indonesia	656628 (408235-883091)	538.4 (330.09-728.91)	590430 (422809-807185)	214.56 (155.58-289.66)	-2.16 (-2.55--1.77)
DALYs	Eswatini	1539 (885-2599)	411.54 (236.18-699.58)	1703 (956-2766)	216.16 (121.89-351.53)	-1.05 (-2.03--0.05)
DALYs	Peru	17583 (12457-23671)	120.64 (85.36-163.86)	8049 (5246-12234)	22.12 (14.41-33.69)	-5.56 (-6.07--5.04)
Deaths	Zimbabwe	863 (618-1207)	19.73 (14.18-27.51)	1790 (926-2694)	22.18 (11.81-33.06)	1.39 (0.25-2.54)
YLLs	Niue	1 (1-2)	57.98 (33.66-89.81)	0 (0-1)	22.36 (14.21-33.84)	-2.87 (-3.1--2.65)
YLLs	Belarus	5123 (4090-6113)	42.54 (33.95-50.69)	3002 (2242-3829)	22.78 (16.91-29.05)	-2.12 (-3.34--0.88)
DALYs	Namibia	4900 (3128-7209)	660.44 (428.34-975.31)	3752 (2302-6138)	222.02 (139.96-366.98)	-3.56 (-4.38--2.73)
DALYs	Burundi	26233 (18001-38652)	908.43 (623.43-1325.34)	15864 (9895-24490)	224.93 (139.5-345.86)	-4.84 (-5.75--3.93)
DALYs	Papua New Guinea	10747 (6688-17207)	426.7 (268.68-677.63)	17105 (11311-24054)	225.19 (147.54-318.16)	-1.76 (-2.34--1.17)
YLLs	Rwanda	35539 (21184-52666)	1053.26 (630.41-1547.67)	17119 (9578-27918)	227.12 (128.97-359.73)	-5.93 (-6.95--4.91)
YLLs	Greenland	43 (32-56)	109.02 (80.22-142.49)	17 (13-23)	23.54 (17.31-31.93)	-4.49 (-4.82--4.15)
DALYs	Indonesia	685650 (431985-912676)	563.92 (351.1-757.04)	630820 (454743-854562)	230.27 (168.08-308.09)	-2.1 (-2.49--1.71)
YLLs	Djibouti	1351 (743-2174)	643.3 (359.24-1016.49)	2133 (870-3667)	233.93 (95.99-401.97)	-2.86 (-3.58--2.12)
YLLs	Tuvalu	56 (31-84)	720.69 (390.38-1074.1)	27 (17-39)	235.38 (146.42-338.35)	-3.26 (-3.46--3.05)
DALYs	Rwanda	36625 (22418-54068)	1087.53 (663.72-1589.01)	17962 (10300-29047)	238.91 (139.89-375.5)	-5.84 (-6.85--4.82)
YLLs	Paraguay	1937 (1437-2572)	74.82 (55.9-99.8)	1555 (990-2327)	24.04 (15.25-35.89)	-3.09 (-3.51--2.67)
YLDs	Philippines	13186 (8599-18986)	36.05 (23.28-51.65)	22912 (14825-33162)	24.06 (15.55-34.63)	-1.06 (-1.59--0.52)
DALYs	Cabo Verde	212 (138-342)	104.79 (68.18-168.18)	128 (67-266)	24.14 (12.5-50.23)	-4.35 (-4.89--3.8)
YLLs	Democratic People's Republic of Korea	85234 (49577-130893)	446.36 (261.74-679.75)	82581 (49605-128751)	240.52 (144.02-375.23)	-1.82 (-2.08--1.56)
DALYs	Tuvalu	58 (32-86)	739.31 (409.56-1093.11)	28 (18-40)	246.09 (154.89-350.78)	-3.21 (-3.41--3)
YLLs	Botswana	7067 (3525-11600)	996 (505.99-1632.42)	5137 (2838-8122)	248.92 (138.03-389.54)	-4.22 (-4.9--3.53)
DALYs	Djibouti	1432 (815-2265)	682.04 (394.19-1065.74)	2272 (1001-3838)	249.21 (111.47-417.8)	-2.83 (-3.55--2.1)
YLLs	Guam	39 (29-51)	37.76 (27.62-50.33)	48 (34-64)	25 (17.55-33.53)	-1.18 (-1.49--0.87)
YLLs	Morocco	25135 (14392-77095)	148.39 (84.19-473.14)	9595 (4858-25873)	25.03 (12.65-68.45)	-5.05 (-5.36--4.74)
DALYs	Greenland	45 (33-58)	112.38 (83.5-145.98)	19 (14-25)	25.1 (18.57-33.77)	-4.38 (-4.7--4.05)
YLLs	Fiji	322 (228-460)	66.89 (46.89-95.74)	228 (155-330)	25.23 (17.15-36.37)	-2.47 (-2.83--2.12)
YLLs	Sao Tome and Principe	50 (33-71)	73.17 (48.68-103.95)	38 (20-77)	25.45 (13.94-51.29)	-3.5 (-4.33--2.67)
DALYs	Seychelles	52 (39-64)	92.09 (69.34-114.18)	32 (23-43)	25.54 (18.4-33.87)	-4.12 (-4.38--3.86)
DALYs	Belarus	5884 (4605-7070)	48.95 (38.31-58.83)	3374 (2534-4257)	25.68 (19.36-32.34)	-2.12 (-3.29--0.93)
DALYs	Paraguay	2053 (1533-2715)	79.23 (59.43-105.1)	1674 (1079-2435)	25.84 (16.63-37.49)	-3.04 (-3.46--2.63)
DALYs	Democratic People's Republic of Korea	87980 (51924-133644)	461.34 (275.29-694.84)	86200 (53219-133092)	251.31 (156-388.4)	-1.78 (-2.04--1.52)
DALYs	Botswana	7282 (3730-11787)	1027.6 (527.67-1660.52)	5328 (3043-8364)	257.52 (146.65-399.47)	-4.2 (-4.88--3.52)
DALYs	Morocco	25708 (14875-77761)	151.78 (87.27-476.22)	9997 (5142-26314)	26.07 (13.31-69.62)	-5 (-5.31--4.69)
YLLs	Lithuania	3232 (2630-3886)	78.63 (64.37-94.26)	962 (753-1201)	26.71 (21.01-33.19)	-3.73 (-4.55--2.91)
YLLs	Uzbekistan	7224 (5390-9080)	54.7 (40.82-68.65)	9403 (7118-12040)	26.98 (20.36-34.56)	-2.14 (-3.18--1.09)
YLLs	South Sudan	14565 (8055-26218)	487.16 (269.44-882.37)	14079 (7849-23696)	264.21 (149.68-449.31)	-2.26 (-3.23--1.28)
DALYs	Niue	1 (1-2)	67.69 (41.57-100.02)	1 (0-1)	27.51 (18.18-40.66)	-2.7 (-2.92--2.48)
YLLs	Tokelau	1 (1-2)	89.54 (49.37-150.48)	0 (0-1)	27.62 (18.16-40.74)	-3.57 (-3.75--3.4)
YLLs	Yemen	6240 (2418-11520)	97.42 (37.35-181.05)	5204 (2482-8611)	27.63 (13.13-45.46)	-4.16 (-5.1--3.2)
YLLs	Malawi	24541 (14631-39376)	536.96 (320.85-854.03)	26901 (12401-47305)	273.15 (124.74-474.98)	-2.55 (-3.56--1.53)
YLLs	Kenya	57683 (27500-94056)	564.27 (266.84-949.87)	85020 (39886-126117)	277.91 (128.52-416.11)	-1.77 (-2.71--0.82)
DALYs	South Sudan	15329 (8692-27237)	512.68 (289.22-916.46)	14842 (8551-24574)	278.59 (160.2-466.58)	-2.23 (-3.2--1.25)
YLLs	Maldives	463 (248-669)	425.51 (218.21-633.5)	122 (80-176)	28.11 (18.49-40.16)	-8.44 (-9.21--7.66)
DALYs	Sao Tome and Principe	54 (37-76)	79.54 (53.1-111.49)	42 (24-79)	28.15 (16.06-53.44)	-3.43 (-4.25--2.6)
Deaths	Kiribati	19 (14-24)	44.13 (33.09-57.81)	24 (16-36)	28.96 (19.28-42.17)	-1.15 (-1.85--0.44)
DALYs	Malawi	25550 (15594-40421)	562.62 (339.38-885.73)	27601 (13103-47910)	281.75 (135.34-484.21)	-2.58 (-3.6--1.55)
DALYs	Kenya	59126 (28572-95963)	579.02 (278.78-966.08)	87316 (42083-128546)	285.26 (136.9-423.97)	-1.77 (-2.71--0.82)
YLLs	Eritrea	14780 (8190-23829)	763.68 (426.15-1228.14)	13488 (5947-26456)	288.59 (132.4-574.03)	-3.25 (-3.89--2.6)
DALYs	Guam	45 (33-59)	43.46 (31.75-56.88)	56 (39-74)	29.05 (20.55-38.6)	-1.11 (-1.4--0.81)
YLLs	Dominican Republic	4836 (3422-6517)	103.76 (74.32-139.47)	3189 (1741-5677)	29.67 (16.3-52.63)	-2.97 (-3.31--2.63)
DALYs	Uzbekistan	7927 (5938-9927)	59.81 (44.62-75.06)	10380 (7907-13110)	29.78 (22.64-37.61)	-2.1 (-3.11--1.08)
YLLs	Angola	42815 (20766-71774)	779.01 (377.84-1287.13)	51705 (29736-79098)	297.85 (172.94-446.53)	-3.07 (-3.92--2.21)
YLDs	Romania	2035 (1276-2951)	7.8 (4.91-11.29)	779 (461-1166)	3.03 (1.8-4.53)	-3.26 (-3.66--2.86)
YLLs	Hungary	6345 (5057-7538)	47.24 (37.82-56.06)	433 (324-545)	3.03 (2.31-3.79)	-8.9 (-9.36--8.43)
YLLs	Monaco	7 (5-10)	13.35 (9.41-18.15)	2 (1-3)	3.05 (2.06-4.46)	-4.88 (-5.65--4.1)
DALYs	Saint Kitts and Nevis	8 (6-10)	24.9 (18.39-32.11)	2 (2-3)	3.06 (2.09-4.29)	-6.43 (-6.86--5.99)
Deaths	Micronesia (Federated States of)	4 (2-7)	7.9 (4.44-12.19)	3 (2-4)	3.09 (1.98-4.62)	-2.33 (-2.97--1.68)
Deaths	Ghana	435 (282-617)	6.7 (4.37-9.36)	545 (325-857)	3.11 (1.83-4.79)	-1.35 (-2.33--0.36)
Deaths	Gabon	44 (18-71)	7.1 (2.98-11.73)	41 (18-69)	3.19 (1.46-5.34)	-2.34 (-2.95--1.73)
YLDs	Taiwan (Province of China)	1891 (1184-2774)	10.9 (6.75-15.9)	1221 (739-1796)	3.19 (1.92-4.69)	-4.36 (-4.83--3.9)
YLLs	United Arab Emirates	180 (48-432)	17.14 (5.02-35.04)	224 (72-421)	3.21 (1.05-5.78)	-5.29 (-6--4.57)
YLDs	Kazakhstan	1838 (1147-2786)	12.18 (7.62-18.2)	675 (423-1040)	3.23 (2.05-4.97)	-4.74 (-5.45--4.03)
YLDs	Bhutan	35 (19-56)	10.74 (5.92-16.77)	23 (13-37)	3.3 (1.91-5.32)	-3.16 (-3.7--2.62)
DALYs	Monaco	8 (5-10)	14.2 (9.93-19.08)	2 (2-3)	3.36 (2.3-4.91)	-4.76 (-5.53--3.98)
Deaths	Sierra Leone	200 (140-291)	9.06 (6.33-13.03)	160 (96-267)	3.44 (2.07-5.77)	-2.91 (-3.79--2.02)
DALYs	Slovakia	1351 (1005-1720)	23.53 (17.47-29.92)	278 (200-372)	3.5 (2.52-4.67)	-5.45 (-5.79--5.1)
YLDs	American Samoa	2 (1-3)	6.17 (3.77-9.34)	2 (1-3)	3.52 (2.18-5.4)	-1.26 (-1.65--0.87)
Deaths	Guinea	237 (162-346)	6.91 (4.69-9.99)	223 (133-370)	3.54 (2.09-5.76)	-2.26 (-3.14--1.38)
DALYs	Hungary	6820 (5423-8106)	50.88 (40.58-60.43)	505 (383-639)	3.57 (2.71-4.5)	-8.66 (-9.12--8.21)
YLLs	Syrian Arab Republic	1396 (844-2100)	21.9 (13.22-33.68)	521 (316-849)	3.59 (2.18-5.87)	-5.02 (-5.86--4.17)
Deaths	Solomon Islands	11 (6-17)	6.69 (3.88-10.3)	16 (11-22)	3.6 (2.5-5.04)	-1.13 (-1.98--0.29)
YLDs	Mauritania	195 (125-293)	15.88 (10.25-23.6)	97 (55-152)	3.61 (2.09-5.51)	-4.78 (-5.43--4.12)
YLDs	Lithuania	410 (259-603)	10.01 (6.34-14.76)	131 (81-197)	3.67 (2.28-5.48)	-2.99 (-3.43--2.55)
Deaths	Bangladesh	10903 (6605-14877)	21.78 (12.89-30.14)	5008 (3333-7021)	3.73 (2.48-5.25)	-4.79 (-5.58--4)
Deaths	Gambia	53 (32-88)	12.53 (7.85-20.66)	44 (24-86)	3.76 (2.03-7.38)	-3.97 (-4.97--2.96)
YLDs	Benin	306 (185-459)	13.06 (7.8-19.44)	258 (144-426)	3.77 (2.14-6.2)	-3.85 (-4.83--2.87)
DALYs	United Arab Emirates	203 (69-458)	18.88 (6.48-37.12)	286 (120-492)	3.79 (1.56-6.44)	-4.98 (-5.64--4.32)
YLLs	Portugal	3470 (2783-4166)	28.16 (22.67-33.71)	660 (505-812)	3.85 (2.98-4.69)	-6.76 (-7.28--6.24)
YLDs	Russian Federation	12770 (8174-18297)	7.36 (4.68-10.55)	7450 (4737-11265)	3.92 (2.49-5.93)	-2.19 (-3.07--1.3)
Deaths	Madagascar	912 (628-1301)	16.39 (11.18-23.24)	553 (320-986)	3.96 (2.28-6.98)	-4.63 (-5.65--3.59)
DALYs	Yemen	6602 (2740-11979)	103 (42.92-188)	5706 (2996-9172)	30.22 (15.75-48.52)	-4.04 (-4.98--3.08)
DALYs	Fiji	371 (268-511)	76.62 (55.17-107.04)	273 (190-382)	30.24 (21.26-42.28)	-2.34 (-2.69--1.99)
YLLs	Romania	25583 (20898-30273)	98.42 (80.1-116.76)	7922 (6059-9661)	30.33 (23.34-36.83)	-4.82 (-5.44--4.21)
DALYs	Lithuania	3642 (2951-4364)	88.63 (71.94-106.17)	1093 (852-1354)	30.39 (23.93-37.46)	-3.67 (-4.44--2.89)
DALYs	Eritrea	15542 (8894-24713)	803.68 (462.73-1283.38)	14368 (6789-27200)	307.36 (147.2-593.75)	-3.18 (-3.83--2.53)
YLLs	Kazakhstan	20048 (16520-23803)	133.7 (110.24-160.26)	6576 (5177-7983)	31.55 (24.84-38.31)	-7.21 (-8.58--5.81)
DALYs	Dominican Republic	5082 (3608-6819)	108.96 (78.31-145.97)	3398 (1917-5902)	31.62 (17.88-54.59)	-2.93 (-3.27--2.6)
YLLs	Haiti	5939 (2954-25097)	139.4 (68.29-599.66)	3353 (1372-14418)	31.97 (12.95-140.84)	-4.43 (-4.93--3.92)
DALYs	Angola	44712 (22730-73793)	813.89 (409.68-1333.87)	55220 (32910-82477)	318.7 (187.12-467.41)	-2.99 (-3.84--2.13)
YLLs	Georgia	5972 (4945-7031)	102.01 (84.3-119.69)	1504 (1221-1782)	32.4 (26.5-38.09)	-2.86 (-3.42--2.29)
YLLs	Malaysia	16739 (10913-23039)	153.54 (100.22-209.6)	10258 (7193-13972)	32.91 (23.07-44.76)	-4.51 (-4.94--4.07)
DALYs	Haiti	6039 (3046-25214)	141.67 (70.19-602.39)	3473 (1467-14578)	33.05 (13.9-142.32)	-4.37 (-4.87--3.86)
DALYs	Romania	27618 (22402-32773)	106.21 (85.85-126.34)	8700 (6723-10537)	33.36 (25.9-40.2)	-4.72 (-5.32--4.12)
DALYs	Tokelau	1 (1-2)	102.37 (59.2-165.12)	0 (0-1)	33.64 (22.68-47.4)	-3.38 (-3.54--3.21)
YLLs	Palau	8 (5-12)	68.53 (43.31-100.28)	9 (6-12)	34.31 (23.12-48.13)	-1.27 (-1.5--1.03)
DALYs	Maldives	494 (274-706)	455.74 (243.85-664.01)	149 (101-206)	34.45 (23.61-47.73)	-8.05 (-8.82--7.27)
DALYs	Kazakhstan	21887 (17993-26063)	145.88 (120.3-173.94)	7251 (5728-8754)	34.77 (27.46-41.96)	-7.05 (-8.39--5.7)
YLLs	Thailand	92443 (63412-130762)	234.05 (160.36-325.54)	36476 (24522-52722)	35.86 (24.21-52.01)	-5.38 (-5.76--5.01)
YLLs	Republic of Moldova	2646 (2116-3213)	56.46 (45.19-68.76)	1834 (1444-2220)	35.99 (28.55-43.6)	-1.5 (-2.68--0.3)
YLLs	Timor-Leste	3038 (1370-5472)	764.39 (340.88-1374.02)	3211 (1825-5355)	352.52 (201.17-594.25)	-2.18 (-2.92--1.43)
YLLs	Tonga	48 (30-86)	80.67 (49.92-143.19)	31 (20-47)	36.96 (23.61-56.73)	-2 (-2.5--1.5)
YLLs	Mozambique	41109 (25505-64906)	556.2 (350.08-878.4)	56453 (32738-90243)	362.43 (214.26-566.01)	-0.69 (-1.6-0.23)
YLLs	Cambodia	57615 (27316-85196)	1074.22 (508.23-1592.29)	51228 (29234-86935)	364.72 (211.5-610.08)	-3.22 (-3.89--2.53)
DALYs	Georgia	6413 (5252-7498)	109.51 (89.39-128.9)	1712 (1388-2042)	37.01 (29.96-44.1)	-2.71 (-3.25--2.17)
YLDs	Cambodia	3484 (2322-5018)	67.84 (45.33-98.57)	5081 (3203-7524)	37.1 (23.38-54.34)	-1.43 (-2.15--0.71)
YLLs	Guyana	565 (420-741)	111.33 (82.15-146.81)	274 (181-401)	37.11 (24.46-54.18)	-1.95 (-2.4--1.49)
YLLs	Bhutan	777 (294-1537)	236.89 (89.62-470.57)	261 (90-565)	37.99 (13.16-81.99)	-5.35 (-5.87--4.81)
DALYs	Timor-Leste	3149 (1453-5604)	794.2 (373.19-1412.83)	3384 (1975-5608)	371.92 (217.83-614.92)	-2.13 (-2.87--1.38)
DALYs	Mozambique	42700 (26798-66867)	578.45 (366.61-906.68)	58086 (34440-91698)	374.52 (226.22-580.15)	-0.72 (-1.63-0.2)
YLLs	Nigeria	69326 (43209-104912)	131.92 (82.19-200.55)	47519 (28157-72798)	38.11 (22.67-58.05)	-4.52 (-5.36--3.67)
YLLs	Honduras	3375 (2163-4837)	133.97 (86.47-190.83)	2798 (1743-4146)	38.49 (24.71-56.15)	-3.69 (-4.36--3.01)
YLLs	Bolivia (Plurinational State of)	11185 (6901-16509)	287.03 (177.44-424.11)	3989 (2269-6274)	38.54 (22.03-60.58)	-5.86 (-6.4--5.31)
DALYs	Malaysia	18397 (12489-24844)	168.96 (113.83-228.42)	12058 (8627-16228)	38.76 (27.96-51.75)	-4.31 (-4.74--3.87)
YLLs	Marshall Islands	153 (74-237)	691.17 (328.88-1083.43)	190 (100-311)	389.01 (201.59-642.4)	-0.84 (-1.48--0.2)
DALYs	Guyana	583 (435-764)	114.86 (85.26-151.21)	288 (190-412)	39.03 (25.77-55.79)	-1.9 (-2.35--1.46)
YLLs	Mauritania	2930 (1885-4270)	239.84 (153.12-352.58)	1086 (578-2040)	39.23 (20.86-74.95)	-5.68 (-6.32--5.05)
YLLs	Benin	4207 (2993-6231)	180.53 (128.08-261.7)	2764 (1544-4766)	39.93 (22.34-69.13)	-4.94 (-5.88--3.98)
YLDs	Seychelles	5 (3-8)	9.14 (5.82-13.42)	5 (3-7)	4.01 (2.55-6.05)	-2.53 (-2.72--2.33)
YLDs	Guam	6 (4-9)	5.7 (3.53-8.49)	8 (5-12)	4.05 (2.4-6.28)	-0.6 (-0.79--0.4)
YLLs	Jordan	295 (175-419)	17.89 (10.64-25.54)	385 (257-569)	4.05 (2.71-6.04)	-4.49 (-5.3--3.68)
YLLs	Iran (Islamic Republic of)	4553 (2482-6705)	14.06 (7.67-20.72)	3855 (2690-5688)	4.07 (2.81-6.02)	-2.4 (-2.87--1.92)
YLLs	Costa Rica	546 (423-682)	27.68 (21.43-34.72)	224 (163-289)	4.07 (2.96-5.24)	-5.86 (-6.29--5.43)
YLDs	Ukraine	3749 (2367-5260)	5.9 (3.7-8.49)	2423 (1446-3567)	4.09 (2.46-6.03)	-1.05 (-1.71--0.38)
Deaths	Uganda	695 (386-1308)	10.12 (5.7-18.73)	713 (443-1123)	4.13 (2.56-6.35)	-3.94 (-5.28--2.59)
YLDs	Northern Mariana Islands	3 (2-5)	9.22 (5.46-13.7)	2 (1-4)	4.16 (2.47-6.25)	-1.77 (-2.07--1.47)
YLDs	Ethiopia	3738 (2261-5595)	14.73 (8.92-22.14)	2376 (1465-3569)	4.16 (2.57-6.26)	-3.99 (-4.97--2.99)
DALYs	Syrian Arab Republic	1538 (964-2285)	24.17 (15.2-36.42)	604 (391-934)	4.18 (2.74-6.44)	-4.83 (-5.66--4)
Deaths	Viet Nam	6547 (4000-9205)	16.62 (10.17-23.48)	4142 (2876-6329)	4.24 (2.95-6.34)	-3.72 (-4.21--3.24)
DALYs	Portugal	3694 (2953-4444)	30 (24.07-35.99)	730 (562-906)	4.31 (3.33-5.28)	-6.58 (-7.08--6.07)
YLDs	Guinea-Bissau	45 (26-70)	9 (5.31-13.92)	44 (23-76)	4.41 (2.37-7.25)	-1.8 (-2.94--0.65)
Deaths	Mongolia	118 (53-198)	9.68 (4.33-16.36)	147 (87-251)	4.44 (2.62-7.44)	-1.89 (-2.47--1.32)
DALYs	Costa Rica	586 (452-728)	29.6 (22.72-36.83)	247 (180-319)	4.49 (3.27-5.79)	-5.74 (-6.15--5.33)
Deaths	Guinea-Bissau	41 (24-61)	8.71 (5.17-13.01)	44 (25-70)	4.5 (2.62-6.93)	-1.57 (-2.61--0.52)
DALYs	Jordan	320 (196-447)	19.39 (11.87-27.18)	431 (296-610)	4.52 (3.08-6.51)	-4.38 (-5.18--3.56)
Deaths	Afghanistan	511 (234-1353)	7.42 (3.35-20.09)	594 (304-1293)	4.56 (2.15-11.92)	-2.52 (-3.63--1.39)
YLDs	China	129214 (82905-186330)	13.65 (8.82-19.59)	97279 (62341-142128)	4.59 (2.92-6.67)	-2.68 (-2.96--2.4)
YLDs	Georgia	441 (281-653)	7.5 (4.78-11.16)	208 (127-308)	4.6 (2.76-6.76)	-1.11 (-1.43--0.78)
DALYs	Iran (Islamic Republic of)	4852 (2710-7072)	15 (8.43-21.88)	4368 (3067-6233)	4.6 (3.2-6.57)	-2.24 (-2.71--1.76)
YLDs	Turkmenistan	262 (166-386)	10.4 (6.63-15.15)	241 (147-383)	4.61 (2.84-7.34)	-2.2 (-2.67--1.72)
Deaths	India	103237 (79182-132493)	20.07 (15.15-26.04)	56395 (41672-78399)	4.61 (3.39-6.41)	-4.24 (-4.72--3.76)
YLDs	Cameroon	788 (490-1198)	14.03 (8.79-20.81)	812 (447-1288)	4.69 (2.69-7.2)	-3.29 (-4.2--2.36)
Deaths	Mali	289 (195-402)	7.3 (4.99-10.24)	386 (227-630)	4.73 (2.74-7.97)	-1.52 (-2.78--0.24)
YLLs	Colombia	7184 (5652-9017)	32.39 (25.58-40.75)	2645 (1910-3605)	4.83 (3.49-6.58)	-5.57 (-5.91--5.23)
Deaths	Togo	181 (121-255)	13.27 (8.76-19.08)	222 (125-417)	4.85 (2.81-8.9)	-2.53 (-3.6--1.45)
Deaths	United Republic of Tanzania	2110 (1285-3370)	18.08 (10.98-29.35)	1479 (811-2378)	4.96 (2.72-7.92)	-4.4 (-5.39--3.41)
DALYs	Palau	9 (6-13)	77.54 (50.81-110.88)	10 (7-14)	40.16 (27.95-55.43)	-1.19 (-1.43--0.96)
DALYs	Honduras	3478 (2260-4984)	138.08 (89.89-196.85)	2934 (1872-4289)	40.36 (26.36-58.35)	-3.63 (-4.3--2.96)
DALYs	Bolivia (Plurinational State of)	11490 (7124-16797)	294.72 (183.54-432.12)	4211 (2480-6512)	40.66 (23.83-63.22)	-5.77 (-6.31--5.23)
YLLs	Russian Federation	145109 (120528-167909)	82.54 (68.76-95.35)	78464 (63920-93447)	40.79 (33.24-48.56)	-2.88 (-4.13--1.63)
DALYs	Nigeria	73140 (45841-108682)	139.42 (88.52-207.84)	50997 (30876-77324)	40.91 (24.87-61.56)	-4.44 (-5.28--3.59)
DALYs	Marshall Islands	157 (78-242)	706.41 (341.5-1105.18)	196 (105-318)	400.07 (212.06-656.13)	-0.83 (-1.46--0.18)
DALYs	Cambodia	61100 (30418-89158)	1142.06 (569.61-1676.28)	56308 (33893-92906)	401.82 (247.15-653.93)	-3.09 (-3.77--2.4)
DALYs	Bhutan	812 (325-1578)	247.62 (98.93-484.72)	284 (109-588)	41.29 (15.78-85.23)	-5.21 (-5.74--4.68)
DALYs	Republic of Moldova	3073 (2443-3745)	65.58 (52.38-80.2)	2104 (1666-2528)	41.42 (32.94-49.67)	-1.43 (-2.56--0.29)
DALYs	Thailand	98847 (69494-137838)	250.38 (174.9-340)	42386 (28911-59202)	41.6 (28.53-58.16)	-5.07 (-5.44--4.7)
DALYs	Mauritania	3125 (2040-4476)	255.72 (165.47-368.33)	1183 (660-2129)	42.84 (24.09-78.08)	-5.62 (-6.25--4.98)
YLLs	Tajikistan	5214 (3791-7127)	160.42 (115.84-220.34)	3749 (2276-6105)	43.39 (26.59-70.49)	-4.72 (-5.36--4.06)
DALYs	Benin	4513 (3231-6498)	193.59 (137.49-275.33)	3022 (1737-5089)	43.7 (25.01-73.5)	-4.86 (-5.8--3.9)
DALYs	Russian Federation	157879 (130140-183807)	89.9 (74.16-104.56)	85914 (69620-102925)	44.71 (36.28-53.53)	-2.84 (-4.05--1.61)
DALYs	Tonga	57 (36-96)	94.18 (60.78-158.64)	37 (25-55)	44.92 (29.97-65.72)	-1.91 (-2.41--1.41)
YLLs	Azerbaijan	8793 (6724-11362)	149.07 (112.86-193.37)	5698 (3679-9681)	45.32 (29.16-77.63)	-3.83 (-4.36--3.3)
DALYs	Tajikistan	5463 (4005-7447)	167.9 (122.55-229.81)	3937 (2427-6352)	45.55 (28.1-73.05)	-4.68 (-5.32--4.03)
YLDs	Kiribati	25 (16-36)	52.87 (34.62-76.36)	43 (28-62)	46.14 (30.07-66.69)	-0.31 (-0.86-0.24)
YLLs	Northern Mariana Islands	50 (33-73)	161.01 (108.99-228.19)	28 (20-41)	46.17 (32.07-66.47)	-3.15 (-3.55--2.75)
Deaths	Lesotho	276 (164-435)	30.22 (17.98-48.04)	590 (343-831)	46.23 (27.14-65.3)	2.4 (1.7-3.1)
YLLs	Ukraine	40621 (33210-48064)	60.27 (49.24-70.8)	29422 (18132-43647)	48.13 (29.88-71.11)	-1.34 (-2.36--0.31)
Deaths	Chad	286 (173-455)	9.66 (5.81-15.28)	335 (197-542)	5.01 (2.91-8.03)	-2.93 (-4.07--1.77)
YLDs	Fiji	49 (31-71)	9.73 (6.13-14.09)	45 (28-65)	5.01 (3.1-7.16)	-1.56 (-1.88--1.24)
YLLs	Trinidad and Tobago	222 (172-272)	23.12 (17.96-28.32)	91 (59-130)	5.03 (3.25-7.14)	-4.47 (-4.78--4.15)
YLDs	Niger	381 (232-568)	9.8 (6.03-14.51)	559 (317-884)	5.07 (2.99-7.81)	-2.19 (-3.2--1.16)
Deaths	Myanmar	9301 (6688-12785)	39.7 (28.72-55.04)	2471 (1616-3727)	5.15 (3.4-7.78)	-6.46 (-6.97--5.94)
YLDs	Niue	0 (0-0)	9.71 (5.9-14.26)	0 (0-0)	5.16 (3.1-7.83)	-1.79 (-1.99--1.59)
YLLs	Croatia	4212 (3372-5009)	68.65 (55.22-81.2)	347 (266-437)	5.21 (4.04-6.49)	-7.55 (-8.02--7.08)
Deaths	Comoros	37 (20-60)	18.75 (10.44-31.1)	26 (15-40)	5.24 (3.04-8.17)	-3.88 (-4.79--2.96)
YLDs	Liberia	177 (109-263)	13.15 (8.16-19.28)	175 (104-269)	5.27 (3.11-8.03)	-3.15 (-3.92--2.38)
Deaths	Congo	157 (79-257)	12.93 (6.34-21.08)	179 (87-292)	5.31 (2.66-8.49)	-2.65 (-3.49--1.81)
Deaths	Democratic Republic of the Congo	1936 (888-3304)	10.34 (4.71-17.69)	2610 (1179-4843)	5.32 (2.39-9.97)	-1.84 (-2.75--0.92)
Deaths	Nauru	1 (0-1)	11.28 (5.81-17.8)	0 (0-1)	5.35 (3.26-7.81)	-2.24 (-2.97--1.5)
YLLs	Palestine	237 (125-437)	25.4 (13.55-45.65)	167 (84-321)	5.38 (2.57-10.18)	-4.54 (-5.5--3.57)
DALYs	Colombia	7702 (6058-9685)	34.71 (27.39-43.87)	2941 (2106-3950)	5.38 (3.85-7.23)	-5.45 (-5.78--5.11)
YLDs	Uganda	757 (476-1167)	10.8 (6.59-16.27)	989 (552-1600)	5.41 (3.14-8.6)	-2.79 (-4.11--1.45)
YLDs	Republic of Moldova	427 (266-629)	9.13 (5.58-13.5)	271 (165-409)	5.42 (3.34-8.13)	-0.82 (-1.48--0.16)
YLLs	Turkey	35826 (20083-56433)	87.57 (48.04-139.31)	5329 (3827-7325)	5.5 (3.95-7.58)	-8.83 (-9.23--8.42)
YLLs	Cook Islands	3 (2-5)	23.86 (16-33.34)	1 (1-2)	5.53 (3.59-8.14)	-3.63 (-3.89--3.36)
YLDs	Mongolia	122 (81-172)	9.07 (6.04-13)	192 (122-289)	5.58 (3.57-8.32)	-0.37 (-0.83-0.1)
YLLs	Bahamas	50 (38-65)	25.32 (18.77-32.93)	25 (16-34)	5.58 (3.64-7.51)	-4.56 (-4.88--4.24)
DALYs	Trinidad and Tobago	237 (183-291)	24.68 (19.08-30.32)	101 (67-143)	5.58 (3.69-7.9)	-4.33 (-4.63--4.03)
YLLs	Saint Vincent and the Grenadines	24 (18-30)	31.95 (24.34-40.09)	8 (6-10)	5.66 (4.16-7.37)	-4.46 (-4.78--4.15)
Deaths	South Africa	4154 (3065-5459)	16.66 (12.21-22.03)	3081 (2242-3987)	5.73 (4.17-7.44)	-2.92 (-3.49--2.34)
Deaths	Nepal	3657 (2383-5189)	37.45 (24.1-53.81)	1313 (816-1941)	5.74 (3.6-8.51)	-5.51 (-6.23--4.79)
YLDs	Thailand	6404 (3910-9286)	16.33 (10.01-23.5)	5909 (3578-8862)	5.75 (3.58-8.55)	-2.12 (-2.47--1.77)
YLDs	Azerbaijan	702 (456-1042)	11.64 (7.65-17.16)	739 (468-1097)	5.8 (3.71-8.55)	-2 (-2.33--1.67)
YLDs	Ghana	778 (493-1188)	10.48 (6.72-15.95)	1209 (713-1937)	5.84 (3.52-9.34)	-0.85 (-1.68--0.02)
YLDs	Palau	1 (1-2)	9.01 (5.26-13.83)	1 (1-2)	5.85 (3.56-8.84)	-0.7 (-0.92--0.48)
YLDs	Malaysia	1658 (1054-2406)	15.43 (9.75-22.15)	1800 (1117-2695)	5.85 (3.69-8.69)	-2.79 (-3.23--2.35)
YLLs	Mexico	36528 (28845-44112)	71.47 (55.75-86.61)	8150 (6021-10467)	5.93 (4.38-7.63)	-7.17 (-7.68--6.66)
YLLs	Lebanon	845 (446-1345)	35.53 (18.79-56.25)	356 (255-484)	5.99 (4.26-8.18)	-5.47 (-5.65--5.29)
DALYs	Northern Mariana Islands	53 (36-76)	170.23 (116.93-238.53)	31 (22-44)	50.32 (35.82-71.83)	-3.06 (-3.45--2.66)
DALYs	Azerbaijan	9495 (7323-12236)	160.7 (123.29-208.91)	6437 (4280-10449)	51.12 (33.92-83.4)	-3.69 (-4.21--3.18)
DALYs	Ukraine	44371 (36182-52482)	66.17 (54.03-77.98)	31845 (20309-46121)	52.23 (33.45-75.28)	-1.32 (-2.32--0.32)
YLLs	Liberia	2080 (1424-2944)	157.54 (107.4-220.93)	1786 (794-4104)	53.44 (24.54-123.17)	-4.21 (-4.99--3.43)
YLLs	Somalia	32106 (14691-61695)	856.59 (387.17-1686.83)	53324 (22829-108002)	549.21 (239.69-1093.95)	-1.87 (-2.87--0.87)
DALYs	Somalia	33155 (15732-62970)	883.38 (407.53-1720.91)	55065 (24615-110433)	566.88 (257.62-1122.4)	-1.86 (-2.86--0.86)
DALYs	Liberia	2257 (1572-3188)	170.69 (118.17-237.07)	1961 (953-4306)	58.71 (29.37-128.14)	-4.13 (-4.91--3.35)
YLDs	Tokelau	0 (0-0)	12.83 (7.92-19.02)	0 (0-0)	6.02 (3.62-9.1)	-2.31 (-2.47--2.14)
Deaths	Papua New Guinea	263 (162-424)	11.94 (7.52-19.26)	399 (258-568)	6.04 (3.89-8.59)	-1.91 (-2.68--1.13)
DALYs	Bahamas	53 (40-68)	26.64 (19.75-34.41)	27 (18-37)	6.06 (3.91-8.18)	-4.43 (-4.75--4.12)
DALYs	Croatia	4489 (3580-5328)	73.23 (58.4-86.72)	399 (304-502)	6.06 (4.62-7.6)	-7.37 (-7.83--6.91)
YLDs	Burkina Faso	436 (254-682)	8.78 (5.14-13.48)	786 (453-1208)	6.1 (3.55-9.25)	-0.39 (-1.27-0.5)
Deaths	Philippines	4935 (3653-6694)	14.8 (10.83-19.96)	5505 (3946-7389)	6.14 (4.42-8.18)	-2.05 (-2.69--1.39)
YLLs	Mauritius	255 (206-306)	29.22 (23.6-35.26)	107 (84-131)	6.14 (4.79-7.49)	-3.81 (-4.18--3.44)
DALYs	Saint Vincent and the Grenadines	25 (19-31)	33.42 (25.41-42.02)	8 (6-11)	6.17 (4.56-8.07)	-4.35 (-4.65--4.04)
YLLs	Saint Lucia	43 (32-54)	45.83 (35.02-58.33)	14 (10-19)	6.19 (4.3-8.39)	-5.64 (-5.97--5.31)
YLDs	Senegal	786 (490-1170)	19.25 (11.96-28.57)	623 (368-946)	6.2 (3.66-9.45)	-3.36 (-4.07--2.65)
DALYs	Palestine	261 (149-465)	27.79 (16.08-48.95)	193 (110-350)	6.21 (3.31-11.08)	-4.39 (-5.34--3.43)
YLLs	Kuwait	225 (172-282)	21.11 (15.98-26.62)	277 (197-369)	6.23 (4.37-8.3)	-4.44 (-5.01--3.86)
YLDs	Zambia	718 (437-1128)	24.12 (15.07-37.15)	502 (265-862)	6.26 (3.46-10.18)	-4.71 (-6.03--3.37)
YLDs	Maldives	31 (20-45)	30.23 (19.66-43.98)	26 (16-40)	6.34 (3.91-9.22)	-5.03 (-5.79--4.26)
YLDs	Kyrgyzstan	347 (222-503)	10.33 (6.56-15.05)	402 (248-595)	6.38 (3.93-9.38)	-1.3 (-1.85--0.74)
DALYs	Turkey	38342 (21982-59031)	93.59 (52.86-145.96)	6274 (4503-8352)	6.47 (4.65-8.62)	-8.51 (-8.9--8.13)
YLLs	Serbia	4143 (2530-5976)	35.73 (21.89-51.66)	838 (598-1150)	6.49 (4.69-8.88)	-5.93 (-6.52--5.34)
Deaths	Eswatini	41 (23-71)	12.38 (7.06-21.26)	45 (25-72)	6.5 (3.72-10.45)	-1.14 (-2.24--0.03)
DALYs	Mexico	37938 (29955-45888)	74.2 (57.94-89.98)	8939 (6566-11444)	6.51 (4.78-8.33)	-7.04 (-7.54--6.53)
Deaths	Burundi	704 (478-1039)	27.06 (18.31-40.29)	404 (245-625)	6.61 (3.97-10.11)	-4.98 (-6.04--3.91)
YLLs	Poland	24313 (20374-28219)	56.46 (47.41-65.48)	3683 (2897-4575)	6.66 (5.22-8.3)	-6.56 (-6.97--6.15)
YLLs	Bahrain	103 (71-143)	42.97 (30.1-60.1)	82 (55-128)	6.75 (4.44-10.67)	-6.09 (-6.81--5.35)
DALYs	Saint Lucia	45 (34-57)	48.04 (36.75-61)	16 (11-21)	6.75 (4.72-9.06)	-5.53 (-5.85--5.2)
Deaths	Pakistan	14065 (6986-21086)	24.41 (12.09-37.05)	9275 (5302-14168)	6.83 (3.86-10.64)	-4.34 (-5.19--3.49)
YLLs	Samoa	127 (81-194)	132.6 (85.08-201.51)	99 (65-149)	61.19 (40.63-91.72)	-2.05 (-2.61--1.5)
YLLs	Cameroon	12357 (7585-18548)	213.89 (131.14-321.39)	11405 (4714-21263)	62.1 (26.41-117.32)	-4 (-4.85--3.14)
YLLs	Vanuatu	105 (41-222)	128.67 (50.19-273.45)	138 (57-243)	62.93 (26.08-110.2)	-2.09 (-2.75--1.42)
YLLs	Central African Republic	16614 (7934-25156)	1068.56 (507.32-1626.05)	21796 (10978-35098)	631.19 (314.65-1017.12)	-1.68 (-2.43--0.93)
DALYs	Central African Republic	17054 (8356-25689)	1098.56 (533.15-1658.56)	22466 (11460-36013)	651.62 (329.7-1039.55)	-1.66 (-2.41--0.9)
DALYs	Cameroon	13145 (8246-19520)	227.92 (143.26-339.65)	12217 (5358-22050)	66.79 (30.52-121.75)	-3.96 (-4.82--3.1)
YLLs	Niger	6595 (3783-11614)	167.7 (95.53-296.37)	7478 (3750-13975)	67.79 (34.43-125.79)	-3.33 (-4.3--2.35)
YLLs	Turkmenistan	3109 (2510-3720)	126.93 (102.02-152.42)	3564 (2475-4815)	68.16 (47.41-92.15)	-2.68 (-3.47--1.88)
YLLs	Zimbabwe	27724 (19743-38551)	573.56 (411.24-799.35)	64706 (33502-97629)	685.24 (355.75-1036.51)	1.72 (0.69-2.75)
DALYs	Zimbabwe	28503 (20414-39550)	590.92 (428.23-823.07)	65350 (33947-98417)	693.15 (364.4-1044.79)	1.65 (0.63-2.69)
YLDs	Republic of C么te d'Ivoire	1004 (606-1587)	18.11 (11.35-28.3)	1169 (676-1876)	7.05 (4.1-10.97)	-2.48 (-3.44--1.52)
DALYs	Kuwait	256 (198-318)	23.84 (18.19-29.92)	319 (228-415)	7.07 (5.02-9.32)	-4.32 (-4.85--3.78)
YLDs	Equatorial Guinea	60 (34-96)	24.84 (14.31-39.65)	55 (31-88)	7.14 (4.05-11.06)	-4.81 (-5.85--3.76)
YLLs	Taiwan (Province of China)	20434 (16557-24151)	121.16 (97.78-143.17)	2836 (2163-3515)	7.17 (5.49-8.84)	-8.56 (-8.97--8.13)
Deaths	Lao People's Democratic Republic	644 (244-1004)	28.9 (10.76-44.65)	348 (149-537)	7.2 (3.14-11.11)	-4.39 (-5.17--3.6)
DALYs	Lebanon	933 (527-1440)	39.22 (22.35-60.21)	431 (321-564)	7.22 (5.36-9.47)	-5.2 (-5.38--5.02)
Deaths	Tuvalu	2 (1-3)	22.44 (12.26-34.22)	1 (1-1)	7.3 (4.51-10.57)	-3.28 (-3.53--3.03)
YLLs	Qatar	166 (103-250)	65.46 (40.78-99.82)	182 (112-288)	7.31 (4.47-11.53)	-7.1 (-7.62--6.58)
YLDs	Kenya	1443 (859-2183)	14.75 (9.05-21.71)	2296 (1398-3541)	7.35 (4.53-11.12)	-1.44 (-2.45--0.43)
Deaths	Democratic People's Republic of Korea	2506 (1474-3809)	14.08 (8.34-21.28)	2516 (1494-3916)	7.39 (4.38-11.62)	-1.78 (-2.03--1.52)
YLLs	Ecuador	8664 (6755-10919)	134.28 (104.74-169.01)	1290 (913-1756)	7.44 (5.27-10.16)	-7.91 (-8.3--7.51)
DALYs	Poland	25887 (21517-30009)	60.11 (50.04-69.59)	4119 (3230-5111)	7.45 (5.83-9.18)	-6.44 (-6.85--6.03)
DALYs	Bahrain	114 (81-157)	46.49 (32.96-64.72)	93 (63-141)	7.48 (4.97-11.56)	-5.96 (-6.66--5.26)
Deaths	Namibia	148 (94-220)	22.52 (14.15-33.78)	109 (69-186)	7.51 (4.74-12.67)	-3.63 (-4.61--2.65)
DALYs	Serbia	4509 (2855-6408)	38.9 (24.84-55.34)	964 (699-1273)	7.51 (5.46-9.94)	-5.75 (-6.32--5.17)
YLDs	Vanuatu	11 (7-16)	12.99 (8.22-19.17)	17 (11-25)	7.52 (4.79-11.16)	-1.55 (-2.2--0.9)
Deaths	Botswana	197 (101-320)	30.49 (15.68-49.32)	139 (77-218)	7.59 (4.29-11.98)	-4.21 (-4.98--3.43)
DALYs	Mauritius	287 (229-347)	32.93 (26.15-39.94)	133 (104-166)	7.61 (5.96-9.42)	-3.59 (-3.95--3.23)
YLLs	Bulgaria	3588 (2917-4254)	31.89 (26.14-37.71)	774 (584-970)	7.67 (5.86-9.61)	-5.36 (-5.98--4.74)
YLLs	Montenegro	142 (98-207)	21.57 (15-31.47)	68 (48-96)	7.87 (5.45-11.08)	-3.41 (-3.99--2.83)
YLLs	Egypt	13756 (10361-17205)	38.69 (28.95-49.26)	6313 (4412-8667)	7.89 (5.54-10.93)	-4.58 (-5.08--4.07)
Deaths	Eritrea	355 (199-569)	20.63 (11.36-34.08)	324 (148-641)	7.9 (3.77-16.12)	-3.2 (-4--2.4)
YLDs	Zimbabwe	778 (417-1302)	17.36 (9.48-28.06)	644 (335-1124)	7.91 (4.31-12.97)	-1.8 (-2.87--0.72)
DALYs	Qatar	175 (110-261)	68.3 (42.87-103.29)	200 (126-318)	7.91 (5-12.13)	-6.96 (-7.46--6.45)
YLDs	United Republic of Tanzania	3299 (1967-5074)	26.78 (16.39-40.7)	2537 (1462-4023)	7.93 (4.72-12.54)	-3.62 (-4.57--2.65)
YLDs	Tonga	8 (5-12)	13.51 (8.42-19.48)	7 (4-10)	7.96 (5.25-11.61)	-1.42 (-1.91--0.93)
DALYs	Vanuatu	116 (51-233)	141.67 (62.27-288.47)	155 (72-267)	70.45 (32.42-120.92)	-2.04 (-2.7--1.37)
YLLs	Equatorial Guinea	1764 (860-2811)	717.71 (346.89-1137.25)	587 (257-1090)	70.88 (31.7-129.43)	-8.32 (-9.35--7.28)
YLLs	Zambia	18943 (12895-26443)	546.16 (369.14-754.23)	6404 (3250-12267)	70.89 (37.53-130.36)	-7.95 (-9.21--6.66)
YLLs	Ethiopia	135673 (88873-187433)	523.35 (345.99-719.94)	41142 (28019-59057)	71.39 (48.32-103.28)	-6.5 (-7.41--5.59)
YLLs	Kyrgyzstan	3746 (2982-4574)	113.16 (89.7-138.57)	4512 (3349-5827)	71.78 (53.18-92.88)	-2.26 (-3.32--1.19)
DALYs	Samoa	145 (97-217)	150.78 (101.6-225.21)	117 (80-170)	72.47 (49.55-104.51)	-1.95 (-2.5--1.4)
DALYs	Turkmenistan	3372 (2712-4008)	137.33 (109.88-163.45)	3805 (2661-5120)	72.77 (50.86-97.99)	-2.66 (-3.43--1.88)
DALYs	Niger	6976 (4079-11993)	177.51 (104.15-308.17)	8037 (4152-14569)	72.87 (38.58-130.82)	-3.26 (-4.23--2.28)
YLLs	Senegal	11589 (8283-16160)	280.84 (199.68-390.16)	7536 (4553-11865)	73.89 (44.87-117.2)	-3.92 (-4.61--3.24)
DALYs	Ethiopia	139411 (92403-191760)	538.07 (359.43-736.44)	43518 (29896-62600)	75.56 (51.75-108.43)	-6.41 (-7.32--5.49)
DALYs	Zambia	19662 (13380-27289)	570.27 (386.91-783.27)	6906 (3694-12822)	77.15 (42.97-137.31)	-7.8 (-9.06--6.52)
DALYs	Equatorial Guinea	1824 (911-2883)	742.55 (369.45-1171.52)	642 (302-1166)	78.02 (37.44-138.82)	-8.13 (-9.15--7.08)
DALYs	Kyrgyzstan	4093 (3286-4964)	123.49 (99.19-150.12)	4914 (3724-6246)	78.15 (58.96-99.58)	-2.2 (-3.23--1.17)
DALYs	Cook Islands	4 (3-6)	29.44 (19.98-40.51)	2 (1-3)	8.01 (5.38-11.29)	-3.22 (-3.46--2.98)
Deaths	Indonesia	19345 (11793-26299)	18.74 (11.07-25.62)	18904 (13683-25785)	8.07 (5.85-10.88)	-1.93 (-2.52--1.35)
YLDs	Namibia	248 (150-377)	33.28 (20.16-49.29)	137 (76-216)	8.13 (4.62-12.62)	-4.06 (-4.87--3.24)
YLDs	Gabon	82 (48-125)	13.2 (7.84-19.94)	112 (65-173)	8.19 (4.76-12.65)	-1.14 (-1.71--0.56)
YLDs	Guinea	523 (326-783)	14.39 (9.01-21.6)	580 (338-894)	8.3 (4.75-12.74)	-1.59 (-2.4--0.78)
Deaths	Djibouti	36 (20-57)	21.1 (12.2-32.45)	60 (24-103)	8.32 (3.47-14.27)	-2.65 (-3.64--1.64)
DALYs	Ecuador	9031 (7005-11461)	140.03 (108.52-176.85)	1468 (1056-1977)	8.46 (6.08-11.38)	-7.72 (-8.11--7.33)
YLLs	Chile	8121 (6518-9762)	70.67 (56.7-85.28)	1970 (1519-2398)	8.55 (6.63-10.39)	-5.96 (-6.23--5.69)
DALYs	Montenegro	152 (107-219)	23.09 (16.34-33.33)	74 (52-102)	8.57 (6.03-11.73)	-3.36 (-3.93--2.79)
YLDs	Botswana	216 (116-352)	31.6 (17.64-51.53)	191 (96-326)	8.6 (4.55-14.35)	-3.59 (-4.27--2.91)
YLDs	Malawi	1009 (579-1567)	25.67 (15.23-39.15)	699 (372-1146)	8.6 (4.72-13.91)	-3.45 (-4.67--2.22)
YLDs	Chad	539 (325-842)	17.35 (10.34-26.55)	654 (356-1026)	8.68 (4.86-14)	-2.32 (-3.39--1.24)
YLDs	Bangladesh	21056 (13165-30175)	37.09 (23.33-53.58)	13109 (8184-19519)	8.72 (5.46-12.89)	-3.77 (-4.37--3.17)
YLDs	Madagascar	1877 (1203-2830)	29.42 (18.92-44)	1493 (918-2266)	8.75 (5.31-13.06)	-3.81 (-4.6--3.02)
YLLs	Albania	951 (609-1365)	40.23 (25.77-58.06)	315 (180-568)	8.83 (5.1-15.81)	-3.95 (-4.27--3.62)
YLLs	Uruguay	982 (784-1177)	28.61 (22.89-34.19)	371 (284-459)	8.84 (6.81-10.94)	-3.62 (-3.95--3.29)
DALYs	Egypt	14633 (11013-18179)	41.22 (31.23-51.72)	7100 (5159-9519)	8.87 (6.48-12.04)	-4.43 (-4.93--3.93)
YLDs	Mali	565 (355-849)	12.27 (7.82-18.56)	931 (549-1418)	8.88 (5.26-13.14)	-0.77 (-1.78-0.25)
Deaths	South Sudan	427 (236-787)	15.65 (8.7-29.15)	399 (225-682)	8.92 (5.1-15.49)	-2.24 (-3.4--1.07)
YLLs	Dominica	18 (12-23)	31 (21.9-40.86)	7 (5-11)	8.94 (5.55-13.39)	-3.39 (-3.7--3.07)
DALYs	Bulgaria	3989 (3207-4744)	35.52 (28.71-41.97)	900 (679-1127)	8.98 (6.85-11.21)	-5.16 (-5.76--4.56)
DALYs	Senegal	12376 (8920-16923)	300.1 (214.72-406.4)	8159 (5055-12515)	80.09 (49.74-123.52)	-3.89 (-4.57--3.2)
YLLs	Burkina Faso	8458 (5851-11990)	160.49 (111.08-226.12)	11036 (6780-15865)	84.61 (52.47-120.93)	-1.73 (-2.55--0.9)
YLLs	Ghana	14756 (9715-20936)	189.95 (124.05-271.14)	18280 (10977-28485)	86.19 (51.17-135.84)	-1.36 (-2.12--0.6)
YLLs	Republic of Côte d'Ivoire	17810 (11963-24996)	294.99 (198.52-415.05)	15363 (8485-27171)	89.6 (49.63-154.19)	-4.1 (-4.97--3.22)
Deaths	Rwanda	1084 (645-1583)	37.92 (22.7-55.04)	553 (315-882)	9.07 (5.4-14.38)	-5.58 (-6.82--4.32)
Deaths	Angola	1154 (559-1910)	23.82 (11.47-40.14)	1379 (802-2067)	9.14 (5.29-13.64)	-3.13 (-4.15--2.09)
DALYs	Chile	8390 (6694-10073)	73.02 (58.25-87.85)	2109 (1625-2592)	9.15 (7.06-11.19)	-5.86 (-6.12--5.59)
Deaths	Kenya	1724 (812-2922)	19.63 (9.22-33.88)	2416 (1113-3614)	9.23 (4.29-13.96)	-1.96 (-3.08--0.83)
Deaths	Malawi	755 (449-1191)	19.46 (11.29-31.26)	772 (353-1335)	9.37 (4.37-16.52)	-2.77 (-3.96--1.55)
YLLs	Argentina	13766 (11009-16560)	42.94 (34.32-51.66)	4811 (3645-6033)	9.4 (7.11-11.75)	-4.58 (-4.81--4.35)
YLDs	Sierra Leone	547 (350-800)	22.58 (14.45-32.74)	490 (296-748)	9.5 (5.8-14.26)	-2.59 (-3.35--1.83)
YLLs	Suriname	112 (80-146)	37.8 (27.01-49.07)	63 (40-91)	9.61 (6.14-13.92)	-4.38 (-4.62--4.13)
YLLs	North Macedonia	1417 (1039-1895)	69.04 (50.41-93.1)	299 (193-459)	9.61 (6.21-14.49)	-5.8 (-6.24--5.36)
DALYs	Albania	999 (659-1414)	42.2 (27.81-60.21)	344 (201-598)	9.63 (5.75-16.55)	-3.84 (-4.16--3.52)
DALYs	Uruguay	1043 (828-1246)	30.37 (24.1-36.35)	405 (309-502)	9.63 (7.38-11.92)	-3.52 (-3.84--3.2)
DALYs	Dominica	19 (13-24)	32.83 (23.29-43.04)	8 (5-12)	9.69 (6.08-14.37)	-3.32 (-3.62--3.01)
YLDs	Comoros	60 (36-92)	25.09 (15.25-38.34)	57 (34-87)	9.83 (5.83-15.11)	-2.58 (-3.23--1.93)
YLLs	Estonia	939 (757-1113)	50.8 (40.86-60.11)	179 (137-222)	9.98 (7.71-12.37)	-6.32 (-7.35--5.29)
DALYs	Burkina Faso	8894 (6173-12544)	169.26 (118.14-237.87)	11822 (7355-16968)	90.72 (56.52-129.36)	-1.65 (-2.47--0.82)
YLLs	Kiribati	643 (482-847)	1389.18 (1047.7-1828.47)	860 (567-1285)	918.28 (609.43-1346.35)	-1.1 (-1.65--0.55)
DALYs	Ghana	15534 (10256-21895)	200.43 (131.71-282.99)	19488 (12081-29901)	92.03 (56.4-143.11)	-1.33 (-2.1--0.56)
DALYs	Republic of C么te d'Ivoire	18814 (12643-26209)	313.1 (211.76-436.79)	16532 (9413-28288)	96.65 (55.62-161.76)	-4.01 (-4.88--3.13)
DALYs	Kiribati	668 (506-873)	1442.04 (1094.02-1888.17)	903 (615-1320)	964.42 (658.88-1383.54)	-1.07 (-1.61--0.51)
YLLs	Bangladesh	359063 (215677-485555)	637.13 (385.1-865.49)	145671 (97247-203141)	98.64 (65.77-138.69)	-5.11 (-5.72--4.49)

## Sheet: extensive drug-resistant TB
	location_name	Num_1990	ASR_1990	Num_2021	ASR_2021	EAPC_CI
DALYs	Japan	0 (0-0)	0 (0-0)	25 (2-94)	0.01 (0-0.03)	0.17 (-3.94-4.45)
DALYs	Saint Lucia	0 (0-0)	0 (0-0)	0 (0-0)	0.01 (0-0.04)	-0.2 (-4.37-4.15)
DALYs	Antigua and Barbuda	0 (0-0)	0 (0-0)	0 (0-0)	0 (0-0.01)	0.37 (-3.99-4.92)
DALYs	Maldives	0 (0-0)	0 (0-0)	0 (0-1)	0.05 (0-0.21)	-0.44 (-4.37-3.66)
DALYs	Taiwan (Province of China)	0 (0-0)	0 (0-0)	25 (3-102)	0.06 (0.01-0.26)	0.62 (-2.58-3.94)
DALYs	Saint Vincent and the Grenadines	0 (0-0)	0 (0-0)	0 (0-0)	0.01 (0-0.04)	0.71 (-3.25-4.84)
DALYs	Micronesia (Federated States of)	0 (0-0)	0 (0-0)	0 (0-1)	0.13 (0.01-0.62)	10 (5.62-14.56)
DALYs	Venezuela (Bolivarian Republic of)	0 (0-0)	0 (0-0)	22 (3-84)	0.07 (0.01-0.27)	10.1 (4.96-15.49)
DALYs	North Macedonia	0 (0-0)	0 (0-0)	3 (1-10)	0.1 (0.02-0.33)	10.13 (5.43-15.04)
DALYs	Greenland	0 (0-0)	0 (0-0)	0 (0-1)	0.23 (0.03-0.84)	10.19 (5.74-14.83)
DALYs	Monaco	0 (0-0)	0 (0-0)	0 (0-0)	0.02 (0-0.09)	10.21 (5.2-15.46)
DALYs	Gambia	0 (0-0)	0 (0-0)	1 (0-4)	0.08 (0.01-0.29)	10.22 (5.38-15.28)
DALYs	Algeria	0 (0-0)	0 (0-0)	23 (2-90)	0.06 (0.01-0.24)	10.24 (5.04-15.69)
DALYs	Switzerland	0 (0-0)	0 (0-0)	2 (0-5)	0.01 (0-0.03)	10.26 (4.91-15.87)
DALYs	Palestine	0 (0-0)	0 (0-0)	1 (0-3)	0.02 (0-0.08)	10.32 (4.62-16.34)
DALYs	Sudan	0 (0-0)	0 (0-0)	16 (2-63)	0.06 (0.01-0.25)	10.33 (4.48-16.51)
DALYs	Northern Mariana Islands	0 (0-0)	0 (0-0)	0 (0-0)	0.14 (0.01-0.58)	10.36 (5.09-15.89)
DALYs	El Salvador	0 (0-0)	0 (0-0)	5 (1-17)	0.08 (0.01-0.28)	10.38 (4.79-16.27)
DALYs	Netherlands	0 (0-0)	0 (0-0)	3 (1-7)	0.01 (0-0.02)	10.39 (5.2-15.83)
DALYs	Romania	0 (0-0)	0 (0-0)	206 (49-517)	0.79 (0.19-1.98)	10.43 (6.21-14.82)
DALYs	Cabo Verde	0 (0-0)	0 (0-0)	0 (0-0)	0.02 (0-0.08)	10.51 (5.15-16.14)
DALYs	Cameroon	0 (0-0)	0 (0-0)	8 (1-29)	0.04 (0.01-0.16)	10.52 (5.24-16.08)
DALYs	Nicaragua	0 (0-0)	0 (0-0)	7 (1-28)	0.12 (0.01-0.48)	10.54 (5.38-15.95)
DALYs	Chile	0 (0-0)	0 (0-0)	12 (2-35)	0.05 (0.01-0.15)	10.61 (5.41-16.07)
DALYs	Tuvalu	0 (0-0)	0 (0-0)	0 (0-0)	0.28 (0.02-1.23)	10.76 (5.89-15.84)
DALYs	Uruguay	0 (0-0)	0 (0-0)	1 (0-2)	0.02 (0-0.06)	10.78 (5.07-16.8)
DALYs	Luxembourg	0 (0-0)	0 (0-0)	0 (0-0)	0.01 (0-0.02)	10.78 (5.38-16.47)
DALYs	Bahrain	0 (0-0)	0 (0-0)	0 (0-1)	0.03 (0-0.1)	10.9 (5.23-16.86)
DALYs	Cambodia	0 (0-0)	0 (0-0)	153 (16-624)	1.09 (0.11-4.42)	10.9 (5.57-16.49)
DALYs	Yemen	0 (0-0)	0 (0-0)	20 (3-72)	0.1 (0.01-0.37)	11.06 (5.44-16.97)
DALYs	Jordan	0 (0-0)	0 (0-0)	2 (0-9)	0.03 (0-0.1)	11.1 (5.32-17.2)
DALYs	Nauru	0 (0-0)	0 (0-0)	0 (0-0)	0.25 (0.02-1.28)	11.2 (6.11-16.54)
DALYs	Niger	0 (0-0)	0 (0-0)	5 (1-18)	0.05 (0.01-0.16)	11.25 (5.88-16.9)
DALYs	Solomon Islands	0 (0-0)	0 (0-0)	1 (0-3)	0.15 (0.01-0.66)	11.3 (6.73-16.07)
DALYs	Montenegro	0 (0-0)	0 (0-0)	0 (0-1)	0.04 (0-0.16)	11.36 (5.55-17.49)
DALYs	Australia	0 (0-0)	0 (0-0)	3 (1-8)	0.01 (0-0.02)	11.43 (6.21-16.92)
DALYs	Tunisia	0 (0-0)	0 (0-0)	3 (1-12)	0.02 (0-0.09)	11.48 (5.36-17.95)
DALYs	Mexico	0 (0-0)	0 (0-0)	84 (13-267)	0.06 (0.01-0.19)	11.62 (5.88-17.66)
DALYs	Bolivia (Plurinational State of)	0 (0-0)	0 (0-0)	64 (8-224)	0.62 (0.08-2.15)	11.62 (6.82-16.63)
DALYs	Guyana	0 (0-0)	0 (0-0)	1 (0-3)	0.08 (0.01-0.37)	11.92 (6.34-17.8)
DALYs	Fiji	0 (0-0)	0 (0-0)	0 (0-1)	0.02 (0-0.09)	11.92 (6.82-17.26)
DALYs	Bulgaria	0 (0-0)	0 (0-0)	14 (2-44)	0.14 (0.02-0.44)	11.96 (6.97-17.19)
DALYs	Colombia	0 (0-0)	0 (0-0)	38 (6-118)	0.07 (0.01-0.22)	12.05 (6.89-17.46)
DALYs	Sao Tome and Principe	0 (0-0)	0 (0-0)	0 (0-0)	0.03 (0-0.1)	12.07 (6.49-17.93)
DALYs	Nepal	0 (0-0)	0 (0-0)	207 (38-605)	0.84 (0.16-2.42)	12.08 (7.33-17.03)
DALYs	Guam	0 (0-0)	0 (0-0)	0 (0-0)	0.04 (0-0.17)	12.16 (6.7-17.89)
DALYs	Guinea	0 (0-0)	0 (0-0)	5 (1-20)	0.07 (0.01-0.28)	12.31 (7.02-17.86)
DALYs	Bhutan	0 (0-0)	0 (0-0)	1 (0-5)	0.18 (0.02-0.65)	12.43 (7.29-17.81)
DALYs	Sierra Leone	0 (0-0)	0 (0-0)	4 (1-14)	0.08 (0.01-0.27)	12.66 (7.26-18.33)
DALYs	Benin	0 (0-0)	0 (0-0)	2 (0-6)	0.03 (0-0.09)	12.82 (6.45-19.56)
DALYs	Ethiopia	0 (0-0)	0 (0-0)	40 (5-138)	0.07 (0.01-0.25)	12.82 (6.77-19.21)
DALYs	Chad	0 (0-0)	0 (0-0)	9 (1-30)	0.12 (0.02-0.39)	12.82 (7.34-18.58)
DALYs	Kiribati	0 (0-0)	0 (0-0)	1 (0-5)	1.09 (0.08-5.25)	12.98 (8.09-18.08)
DALYs	Peru	0 (0-0)	0 (0-0)	196 (54-481)	0.54 (0.15-1.32)	12.99 (7.51-18.75)
DALYs	Egypt	0 (0-0)	0 (0-0)	45 (8-142)	0.06 (0.01-0.18)	13.09 (7.22-19.29)
DALYs	Austria	0 (0-0)	0 (0-0)	4 (1-9)	0.03 (0.01-0.06)	13.1 (7.81-18.66)
DALYs	Togo	0 (0-0)	0 (0-0)	6 (1-25)	0.12 (0.01-0.48)	13.12 (7.93-18.57)
DALYs	Senegal	0 (0-0)	0 (0-0)	6 (1-15)	0.05 (0.01-0.15)	13.13 (7.34-19.24)
DALYs	Congo	0 (0-0)	0 (0-0)	4 (0-17)	0.11 (0.01-0.43)	13.18 (7.77-18.86)
DALYs	Kazakhstan	0 (0-0)	0 (0-0)	910 (386-1617)	4.37 (1.85-7.77)	13.21 (7.27-19.48)
DALYs	Paraguay	0 (0-0)	0 (0-0)	17 (2-56)	0.26 (0.03-0.87)	13.28 (7.84-18.99)
DALYs	Mali	0 (0-0)	0 (0-0)	10 (1-31)	0.09 (0.01-0.31)	13.37 (8.09-18.9)
DALYs	Vanuatu	0 (0-0)	0 (0-0)	0 (0-1)	0.05 (0-0.23)	13.39 (8.17-18.86)
DALYs	Myanmar	0 (0-0)	0 (0-0)	1538 (337-4297)	2.91 (0.63-8)	13.48 (8.65-18.53)
DALYs	Lithuania	0 (0-0)	0 (0-0)	120 (49-212)	3.32 (1.35-5.9)	13.49 (8.92-18.26)
DALYs	Guinea-Bissau	0 (0-0)	0 (0-0)	1 (0-4)	0.09 (0.01-0.35)	13.63 (7.97-19.58)
DALYs	Central African Republic	0 (0-0)	0 (0-0)	9 (1-34)	0.27 (0.03-1)	13.65 (8.23-19.35)
DALYs	Angola	0 (0-0)	0 (0-0)	40 (4-136)	0.23 (0.02-0.78)	13.8 (8.56-19.29)
DALYs	South Africa	0 (0-0)	0 (0-0)	98 (20-290)	0.17 (0.03-0.51)	13.83 (8-19.98)
DALYs	Iraq	0 (0-0)	0 (0-0)	29 (5-80)	0.1 (0.02-0.28)	13.84 (7.68-20.36)
DALYs	Ghana	0 (0-0)	0 (0-0)	15 (2-51)	0.07 (0.01-0.24)	13.91 (8.56-19.51)
DALYs	Morocco	0 (0-0)	0 (0-0)	34 (5-133)	0.09 (0.01-0.35)	13.99 (7.58-20.79)
DALYs	Libya	0 (0-0)	0 (0-0)	3 (0-12)	0.04 (0-0.16)	14.03 (7.92-20.5)
DALYs	Greece	0 (0-0)	0 (0-0)	6 (1-21)	0.04 (0.01-0.12)	14.08 (8.51-19.93)
DALYs	Nigeria	0 (0-0)	0 (0-0)	54 (10-159)	0.04 (0.01-0.13)	14.1 (7.8-20.77)
DALYs	Iran (Islamic Republic of)	0 (0-0)	0 (0-0)	12 (2-31)	0.01 (0-0.03)	14.3 (7.87-21.11)
DALYs	Gabon	0 (0-0)	0 (0-0)	1 (0-5)	0.1 (0.01-0.38)	14.3 (8.9-19.97)
DALYs	Democratic Republic of the Congo	0 (0-0)	0 (0-0)	73 (9-266)	0.13 (0.02-0.49)	14.42 (9.05-20.06)
DALYs	Burkina Faso	0 (0-0)	0 (0-0)	10 (1-31)	0.08 (0.01-0.24)	14.52 (8.99-20.34)
DALYs	Saudi Arabia	0 (0-0)	0 (0-0)	29 (4-101)	0.07 (0.01-0.26)	14.62 (8.47-21.13)
DALYs	Bahamas	0 (0-0)	0 (0-0)	0 (0-0)	0.03 (0-0.1)	14.66 (8.81-20.82)
DALYs	Honduras	0 (0-0)	0 (0-0)	24 (3-76)	0.33 (0.04-1.06)	14.66 (8.92-20.7)
DALYs	Finland	0 (0-0)	0 (0-0)	2 (0-5)	0.02 (0-0.06)	14.71 (8.89-20.84)
DALYs	Viet Nam	0 (0-0)	0 (0-0)	1777 (302-5304)	1.65 (0.28-4.94)	14.74 (10.15-19.53)
DALYs	Brazil	0 (0-0)	0 (0-0)	309 (47-1008)	0.12 (0.02-0.39)	14.74 (8.73-21.09)
DALYs	Burundi	0 (0-0)	0 (0-0)	15 (2-54)	0.21 (0.02-0.76)	14.84 (8.88-21.12)
DALYs	Madagascar	0 (0-0)	0 (0-0)	18 (2-70)	0.1 (0.01-0.42)	15.11 (9.18-21.37)
DALYs	United Republic of Tanzania	0 (0-0)	0 (0-0)	42 (6-165)	0.12 (0.02-0.48)	15.43 (9.2-22.01)
DALYs	Bangladesh	0 (0-0)	0 (0-0)	645 (130-1827)	0.44 (0.09-1.24)	15.72 (9.95-21.8)
DALYs	Rwanda	0 (0-0)	0 (0-0)	17 (4-46)	0.23 (0.05-0.61)	15.73 (8.95-22.93)
DALYs	Russian Federation	0 (0-0)	0 (0-0)	11795 (5883-19191)	6.13 (3.07-9.98)	16.36 (10.85-22.14)
DALYs	Malawi	0 (0-0)	0 (0-0)	17 (2-57)	0.18 (0.03-0.58)	17.01 (10.26-24.16)
DALYs	Eritrea	0 (0-0)	0 (0-0)	16 (2-66)	0.35 (0.04-1.4)	17.03 (11.12-23.26)
DALYs	Belarus	0 (0-0)	0 (0-0)	633 (331-983)	4.8 (2.52-7.42)	17.21 (12.13-22.53)
DALYs	South Sudan	0 (0-0)	0 (0-0)	17 (2-56)	0.33 (0.05-1.09)	17.28 (11.39-23.48)
DALYs	Uganda	0 (0-0)	0 (0-0)	26 (5-89)	0.13 (0.02-0.45)	17.4 (10.36-24.88)
DALYs	Mozambique	0 (0-0)	0 (0-0)	86 (17-242)	0.56 (0.11-1.57)	17.43 (11.66-23.5)
DALYs	Comoros	0 (0-0)	0 (0-0)	2 (0-5)	0.29 (0.03-0.87)	17.68 (11.79-23.89)
DALYs	India	0 (0-0)	0 (0-0)	12405 (1975-33103)	0.94 (0.15-2.5)	17.94 (12.25-23.93)
DALYs	Philippines	0 (0-0)	0 (0-0)	1944 (417-5029)	2 (0.43-5.17)	18.04 (12.71-23.63)
DALYs	Ukraine	0 (0-0)	0 (0-0)	5058 (2069-9042)	8.27 (3.39-14.75)	18.41 (13.31-23.75)
DALYs	Armenia	0 (0-0)	0 (0-0)	58 (13-126)	1.54 (0.34-3.32)	18.44 (12.5-24.7)
DALYs	Republic of Moldova	0 (0-0)	0 (0-0)	396 (217-608)	7.78 (4.27-11.97)	18.45 (13.37-23.76)
DALYs	Kenya	0 (0-0)	0 (0-0)	47 (8-142)	0.15 (0.02-0.46)	18.47 (11.27-26.14)
DALYs	Pakistan	0 (0-0)	0 (0-0)	1975 (392-5961)	1.26 (0.25-3.84)	18.98 (12.87-25.42)
DALYs	Georgia	0 (0-0)	0 (0-0)	188 (71-341)	4.05 (1.55-7.32)	19.44 (14.08-25.06)
DALYs	Saint Kitts and Nevis	0 (0-0)	0 (0-0)	0 (0-0)	0 (0-0.02)	2.28 (-2.35-7.13)
DALYs	Bermuda	0 (0-0)	0 (0-0)	0 (0-0)	0 (0-0)	-2.28 (-6.55-2.19)
DALYs	Dominica	0 (0-0)	0 (0-0)	0 (0-0)	0.02 (0-0.07)	2.85 (-1.1-6.95)
DALYs	Marshall Islands	0 (0-0)	0 (0-0)	1 (0-3)	1.56 (0.15-7.05)	20.05 (13.71-26.74)
DALYs	Democratic People's Republic of Korea	0 (0-0)	0 (0-0)	1490 (315-4587)	4.34 (0.91-13.37)	20.12 (14.19-26.37)
DALYs	Afghanistan	0 (0-0)	0 (0-0)	147 (16-613)	0.94 (0.1-3.86)	20.23 (13.21-27.68)
DALYs	Namibia	0 (0-0)	0 (0-0)	6 (2-16)	0.37 (0.09-0.98)	20.67 (13.95-27.79)
DALYs	Botswana	0 (0-0)	0 (0-0)	7 (1-22)	0.33 (0.05-1.08)	21.26 (14.45-28.48)
DALYs	Tajikistan	0 (0-0)	0 (0-0)	384 (116-841)	4.45 (1.35-9.77)	21.97 (15.58-28.72)
DALYs	Djibouti	0 (0-0)	0 (0-0)	4 (1-11)	0.48 (0.1-1.25)	22.08 (15.3-29.25)
DALYs	Somalia	0 (0-0)	0 (0-0)	106 (16-312)	1.09 (0.17-3.28)	22.72 (15.77-30.09)
DALYs	Eswatini	0 (0-0)	0 (0-0)	4 (1-13)	0.55 (0.1-1.59)	22.8 (15.53-30.52)
DALYs	Turkmenistan	0 (0-0)	0 (0-0)	390 (120-872)	7.46 (2.29-16.75)	23.33 (16.99-30)
DALYs	Azerbaijan	0 (0-0)	0 (0-0)	709 (216-1623)	5.64 (1.71-12.93)	23.48 (17.31-29.97)
DALYs	Uzbekistan	0 (0-0)	0 (0-0)	1377 (483-2638)	3.95 (1.39-7.61)	24.22 (17.6-31.2)
DALYs	Kyrgyzstan	0 (0-0)	0 (0-0)	670 (224-1264)	10.66 (3.56-20.14)	24.29 (17.77-31.16)
DALYs	Mongolia	0 (0-0)	0 (0-0)	444 (88-1315)	12.77 (2.53-37.45)	24.3 (18.32-30.57)
DALYs	Zimbabwe	0 (0-0)	0 (0-0)	80 (10-259)	0.85 (0.1-2.76)	24.53 (17.62-31.85)
DALYs	Papua New Guinea	0 (0-0)	0 (0-0)	218 (45-570)	2.88 (0.59-7.57)	24.92 (19.34-30.75)
DALYs	Lesotho	0 (0-0)	0 (0-0)	30 (6-88)	2.18 (0.44-6.36)	28.01 (20.63-35.84)
DALYs	Grenada	0 (0-0)	0 (0-0)	0 (0-0)	0 (0-0.01)	3.11 (-1.74-8.21)
DALYs	Republic of Korea	0 (0-0)	0 (0-0)	63 (7-244)	0.07 (0.01-0.27)	3.43 (-1.2-8.27)
DALYs	Oman	0 (0-0)	0 (0-0)	0 (0-1)	0.01 (0-0.02)	3.58 (-0.95-8.32)
DALYs	United States of America	0 (0-0)	0 (0-0)	33 (8-103)	0.01 (0-0.02)	3.75 (-0.43-8.1)
DALYs	United States Virgin Islands	0 (0-0)	0 (0-0)	0 (0-0)	0 (0-0.01)	3.76 (-0.94-8.68)
DALYs	Suriname	0 (0-0)	0 (0-0)	0 (0-0)	0.01 (0-0.06)	3.83 (-0.52-8.36)
DALYs	Trinidad and Tobago	0 (0-0)	0 (0-0)	0 (0-1)	0.01 (0-0.04)	3.83 (-0.68-8.56)
DALYs	China	0 (0-0)	0 (0-0)	4933 (697-16341)	0.24 (0.03-0.79)	3.86 (0.34-7.5)
DALYs	Barbados	0 (0-0)	0 (0-0)	0 (0-0)	0 (0-0.01)	-3.87 (-8.05-0.5)
DALYs	Slovenia	0 (0-0)	0 (0-0)	0 (0-0)	0 (0-0)	-3.88 (-8.28-0.72)
DALYs	Spain	0 (0-0)	0 (0-0)	7 (1-27)	0.01 (0-0.03)	3.91 (-0.78-8.82)
DALYs	Croatia	0 (0-0)	0 (0-0)	1 (0-3)	0.02 (0-0.05)	4.04 (-0.47-8.74)
DALYs	Seychelles	0 (0-0)	0 (0-0)	0 (0-0)	0.02 (0-0.08)	4.17 (-0.68-9.26)
DALYs	Sri Lanka	0 (0-0)	0 (0-0)	5 (0-20)	0.02 (0-0.08)	4.18 (-0.3-8.86)
DALYs	Portugal	0 (0-0)	0 (0-0)	5 (1-17)	0.03 (0-0.1)	4.72 (0.19-9.46)
DALYs	Andorra	0 (0-0)	0 (0-0)	0 (0-0)	0 (0-0)	4.79 (-0.94-10.85)
DALYs	Belize	0 (0-0)	0 (0-0)	0 (0-0)	0.02 (0-0.1)	4.98 (0.29-9.89)
DALYs	Hungary	0 (0-0)	0 (0-0)	4 (1-14)	0.03 (0-0.1)	5.07 (0.36-10)
DALYs	Norway	0 (0-0)	0 (0-0)	1 (0-3)	0.01 (0-0.03)	5.19 (0.74-9.83)
DALYs	Israel	0 (0-0)	0 (0-0)	3 (1-7)	0.02 (0-0.07)	5.2 (0.76-9.84)
DALYs	Canada	0 (0-0)	0 (0-0)	3 (1-9)	0.01 (0-0.02)	5.24 (0.52-10.19)
DALYs	New Zealand	0 (0-0)	0 (0-0)	0 (0-1)	0 (0-0.01)	5.34 (0.45-10.48)
DALYs	Poland	0 (0-0)	0 (0-0)	27 (6-79)	0.05 (0.01-0.14)	5.44 (0.91-10.17)
DALYs	Lao People's Democratic Republic	0 (0-0)	0 (0-0)	22 (2-88)	0.39 (0.03-1.59)	5.5 (1.01-10.18)
DALYs	Belgium	0 (0-0)	0 (0-0)	2 (0-6)	0.01 (0-0.03)	5.51 (0.97-10.26)
DALYs	Cuba	0 (0-0)	0 (0-0)	2 (0-6)	0.01 (0-0.04)	5.6 (1.4-9.99)
DALYs	Cook Islands	0 (0-0)	0 (0-0)	0 (0-0)	0.01 (0-0.03)	5.7 (1.27-10.31)
DALYs	Samoa	0 (0-0)	0 (0-0)	0 (0-0)	0.02 (0-0.08)	5.73 (0.7-11.02)
DALYs	Brunei Darussalam	0 (0-0)	0 (0-0)	0 (0-0)	0.03 (0-0.1)	5.74 (1.33-10.35)
DALYs	Malta	0 (0-0)	0 (0-0)	0 (0-0)	0 (0-0.01)	6.11 (0.43-12.12)
DALYs	United Kingdom	0 (0-0)	0 (0-0)	8 (2-23)	0.01 (0-0.02)	6.14 (1.76-10.71)
DALYs	Slovakia	0 (0-0)	0 (0-0)	2 (0-6)	0.02 (0-0.07)	6.22 (1.57-11.09)
DALYs	Iceland	0 (0-0)	0 (0-0)	0 (0-0)	0 (0-0.01)	6.24 (0.52-12.29)
DALYs	Ireland	0 (0-0)	0 (0-0)	1 (0-2)	0.01 (0-0.03)	6.26 (1.41-11.35)
DALYs	Italy	0 (0-0)	0 (0-0)	12 (2-31)	0.01 (0-0.03)	6.39 (1.17-11.87)
DALYs	Singapore	0 (0-0)	0 (0-0)	1 (0-3)	0.01 (0-0.03)	6.48 (1.94-11.22)
DALYs	Mauritius	0 (0-0)	0 (0-0)	0 (0-1)	0.01 (0-0.04)	6.51 (1.73-11.51)
DALYs	Latvia	0 (0-0)	0 (0-0)	33 (11-70)	1.29 (0.43-2.67)	6.74 (3.09-10.51)
DALYs	Dominican Republic	0 (0-0)	0 (0-0)	5 (1-23)	0.05 (0-0.21)	6.8 (2.04-11.79)
DALYs	Puerto Rico	0 (0-0)	0 (0-0)	0 (0-1)	0 (0-0.02)	7.13 (1.66-12.9)
DALYs	Indonesia	0 (0-0)	0 (0-0)	903 (92-3657)	0.33 (0.03-1.34)	7.19 (2.55-12.04)
DALYs	Syrian Arab Republic	0 (0-0)	0 (0-0)	2 (0-10)	0.02 (0-0.07)	7.34 (2.1-12.85)
DALYs	Republic of C么te d'Ivoire	0 (0-0)	0 (0-0)	15 (2-50)	0.09 (0.01-0.29)	7.37 (2.7-12.25)
DALYs	Equatorial Guinea	0 (0-0)	0 (0-0)	0 (0-2)	0.06 (0.01-0.22)	7.45 (2.64-12.48)
DALYs	Tokelau	0 (0-0)	0 (0-0)	0 (0-0)	0.03 (0-0.15)	7.49 (3.14-12.02)
DALYs	Guatemala	0 (0-0)	0 (0-0)	12 (2-40)	0.1 (0.01-0.32)	7.53 (2.43-12.88)
DALYs	Czechia	0 (0-0)	0 (0-0)	4 (1-10)	0.02 (0.01-0.06)	7.53 (3.14-12.1)
DALYs	Jamaica	0 (0-0)	0 (0-0)	0 (0-1)	0.01 (0-0.05)	7.58 (2.84-12.54)
DALYs	Haiti	0 (0-0)	0 (0-0)	5 (0-24)	0.04 (0-0.23)	7.68 (2.46-13.17)
DALYs	American Samoa	0 (0-0)	0 (0-0)	0 (0-0)	0.02 (0-0.07)	7.7 (3.18-12.43)
DALYs	Niue	0 (0-0)	0 (0-0)	0 (0-0)	0.03 (0-0.14)	7.84 (3.38-12.49)
DALYs	San Marino	0 (0-0)	0 (0-0)	0 (0-0)	0 (0-0.01)	8.12 (3-13.5)
DALYs	Serbia	0 (0-0)	0 (0-0)	7 (1-21)	0.05 (0.01-0.16)	8.2 (3.57-13.02)
DALYs	Ecuador	0 (0-0)	0 (0-0)	21 (3-72)	0.12 (0.02-0.42)	8.25 (3.24-13.52)
DALYs	United Arab Emirates	0 (0-0)	0 (0-0)	1 (0-3)	0.01 (0-0.04)	8.38 (2.79-14.27)
DALYs	Liberia	0 (0-0)	0 (0-0)	1 (0-4)	0.03 (0-0.12)	8.49 (3.51-13.72)
DALYs	France	0 (0-0)	0 (0-0)	16 (3-48)	0.02 (0-0.05)	8.56 (3.25-14.13)
DALYs	Timor-Leste	0 (0-0)	0 (0-0)	6 (1-29)	0.69 (0.06-3.15)	8.58 (3.92-13.45)
DALYs	Zambia	0 (0-0)	0 (0-0)	7 (1-24)	0.07 (0.01-0.26)	8.79 (3.06-14.84)
DALYs	Mauritania	0 (0-0)	0 (0-0)	1 (0-3)	0.03 (0-0.11)	8.85 (3.68-14.29)
DALYs	Tonga	0 (0-0)	0 (0-0)	0 (0-0)	0.05 (0-0.21)	8.94 (4.45-13.62)
DALYs	Cyprus	0 (0-0)	0 (0-0)	0 (0-1)	0.01 (0-0.05)	8.95 (3.36-14.85)
DALYs	Estonia	0 (0-0)	0 (0-0)	23 (9-44)	1.31 (0.5-2.44)	9.09 (4.53-13.86)
DALYs	Lebanon	0 (0-0)	0 (0-0)	1 (0-5)	0.02 (0-0.08)	9.17 (3.92-14.68)
DALYs	Bosnia and Herzegovina	0 (0-0)	0 (0-0)	3 (1-12)	0.07 (0.01-0.23)	9.19 (4.67-13.91)
DALYs	Kuwait	0 (0-0)	0 (0-0)	1 (0-2)	0.02 (0-0.05)	9.33 (3.9-15.04)
DALYs	Qatar	0 (0-0)	0 (0-0)	1 (0-2)	0.02 (0-0.09)	9.42 (4.11-15)
DALYs	Turkey	0 (0-0)	0 (0-0)	36 (10-93)	0.04 (0.01-0.1)	9.5 (3.92-15.38)
DALYs	Denmark	0 (0-0)	0 (0-0)	1 (0-3)	0.01 (0-0.03)	9.63 (4.49-15.03)
DALYs	Panama	0 (0-0)	0 (0-0)	3 (0-11)	0.08 (0.01-0.26)	9.65 (4.38-15.18)
DALYs	Malaysia	0 (0-0)	0 (0-0)	38 (7-134)	0.12 (0.02-0.43)	9.68 (4.56-15.06)
DALYs	Palau	0 (0-0)	0 (0-0)	0 (0-0)	0.04 (0-0.2)	9.71 (5.15-14.46)
DALYs	Thailand	0 (0-0)	0 (0-0)	354 (64-1024)	0.35 (0.06-1.01)	9.82 (5.88-13.9)
DALYs	Sweden	0 (0-0)	0 (0-0)	2 (0-5)	0.01 (0-0.02)	9.85 (4.58-15.4)
DALYs	Argentina	0 (0-0)	0 (0-0)	35 (4-136)	0.07 (0.01-0.27)	9.91 (4.43-15.68)
DALYs	Albania	0 (0-0)	0 (0-0)	2 (0-8)	0.06 (0.01-0.21)	9.94 (5.12-14.98)
DALYs	Costa Rica	0 (0-0)	0 (0-0)	2 (0-6)	0.03 (0-0.11)	9.98 (4.41-15.84)
DALYs	Germany	0 (0-0)	0 (0-0)	33 (8-80)	0.02 (0.01-0.06)	9.99 (5.08-15.12)
Deaths	Kazakhstan	0 (0-0)	0 (0-0)	21 (9-38)	0.1 (0.04-0.19)	-0.16 (-3.1-2.86)
Deaths	Myanmar	0 (0-0)	0 (0-0)	51 (11-139)	0.11 (0.02-0.29)	0.4 (-2.39-3.27)
Deaths	Mozambique	0 (0-0)	0 (0-0)	2 (0-7)	0.02 (0-0.05)	-0.51 (-5.35-4.58)
Deaths	Comoros	0 (0-0)	0 (0-0)	0 (0-0)	0.01 (0-0.03)	-0.63 (-6.02-5.08)
Deaths	Viet Nam	0 (0-0)	0 (0-0)	61 (10-184)	0.06 (0.01-0.19)	0.76 (-2.5-4.14)
Deaths	Lithuania	0 (0-0)	0 (0-0)	3 (1-6)	0.08 (0.03-0.14)	0.8 (-1.86-3.52)
Deaths	Bangladesh	0 (0-0)	0 (0-0)	22 (4-62)	0.02 (0-0.05)	-0.88 (-5.53-3.99)
Deaths	Botswana	0 (0-0)	0 (0-0)	0 (0-1)	0.01 (0-0.03)	1.02 (-4.53-6.89)
Deaths	South Sudan	0 (0-0)	0 (0-0)	0 (0-2)	0.01 (0-0.04)	-1.04 (-6.47-4.69)
Deaths	Afghanistan	0 (0-0)	0 (0-0)	4 (0-15)	0.03 (0-0.12)	1.07 (-3.66-6.03)
Deaths	Namibia	0 (0-0)	0 (0-0)	0 (0-1)	0.01 (0-0.04)	1.16 (-4.42-7.06)
Deaths	Eritrea	0 (0-0)	0 (0-0)	0 (0-2)	0.01 (0-0.04)	-1.27 (-6.4-4.14)
Deaths	India	0 (0-0)	0 (0-0)	385 (61-1044)	0.03 (0-0.09)	1.42 (-3.01-6.05)
Deaths	Pakistan	0 (0-0)	0 (0-0)	57 (11-175)	0.04 (0.01-0.13)	1.7 (-2.86-6.46)
Deaths	Kiribati	0 (0-0)	0 (0-0)	0 (0-0)	0.03 (0-0.17)	-1.81 (-5.35-1.85)
Deaths	Nepal	0 (0-0)	0 (0-0)	7 (1-21)	0.03 (0.01-0.09)	-1.95 (-5.45-1.69)
Deaths	Taiwan (Province of China)	0 (0-0)	0 (0-0)	1 (0-5)	0 (0-0.01)	-10.05 (-13.06--6.95)
Deaths	Croatia	0 (0-0)	0 (0-0)	0 (0-0)	0 (0-0)	-10.17 (-14.33--5.81)
Deaths	Cook Islands	0 (0-0)	0 (0-0)	0 (0-0)	0 (0-0)	-10.2 (-15.75--4.29)
Deaths	Puerto Rico	0 (0-0)	0 (0-0)	0 (0-0)	0 (0-0)	-10.21 (-15.52--4.56)
Deaths	Samoa	0 (0-0)	0 (0-0)	0 (0-0)	0 (0-0)	-10.42 (-15.32--5.24)
Deaths	Sri Lanka	0 (0-0)	0 (0-0)	0 (0-1)	0 (0-0)	-10.49 (-14.9--5.84)
Deaths	Iceland	0 (0-0)	0 (0-0)	0 (0-0)	0 (0-0)	-10.55 (-15.7--5.08)
Deaths	Belize	0 (0-0)	0 (0-0)	0 (0-0)	0 (0-0)	-10.68 (-15.22--5.91)
Deaths	New Zealand	0 (0-0)	0 (0-0)	0 (0-0)	0 (0-0)	-10.91 (-16.29--5.18)
Deaths	Seychelles	0 (0-0)	0 (0-0)	0 (0-0)	0 (0-0)	-10.93 (-15.3--6.34)
Deaths	Canada	0 (0-0)	0 (0-0)	0 (0-0)	0 (0-0)	-10.97 (-16.33--5.27)
Deaths	Spain	0 (0-0)	0 (0-0)	0 (0-1)	0 (0-0)	-11.14 (-15.6--6.45)
Deaths	Dominica	0 (0-0)	0 (0-0)	0 (0-0)	0 (0-0)	-11.39 (-15.86--6.68)
Deaths	Suriname	0 (0-0)	0 (0-0)	0 (0-0)	0 (0-0)	-11.53 (-16.27--6.53)
Deaths	United States of America	0 (0-0)	0 (0-0)	1 (0-4)	0 (0-0)	-11.57 (-16.79--6.03)
Deaths	Malta	0 (0-0)	0 (0-0)	0 (0-0)	0 (0-0)	-11.58 (-17.32--5.44)
Deaths	Oman	0 (0-0)	0 (0-0)	0 (0-0)	0 (0-0)	-11.82 (-16.84--6.49)
Deaths	Trinidad and Tobago	0 (0-0)	0 (0-0)	0 (0-0)	0 (0-0)	-11.95 (-16.85--6.76)
Deaths	Maldives	0 (0-0)	0 (0-0)	0 (0-0)	0 (0-0.01)	-11.98 (-15.09--8.75)
Deaths	Japan	0 (0-0)	0 (0-0)	2 (0-6)	0 (0-0)	-12.21 (-16.27--7.97)
Deaths	United States Virgin Islands	0 (0-0)	0 (0-0)	0 (0-0)	0 (0-0)	-12.23 (-17.86--6.22)
Deaths	Saint Vincent and the Grenadines	0 (0-0)	0 (0-0)	0 (0-0)	0 (0-0)	-13.35 (-17.66--8.81)
Deaths	Saint Kitts and Nevis	0 (0-0)	0 (0-0)	0 (0-0)	0 (0-0)	-13.45 (-18.45--8.13)
Deaths	Grenada	0 (0-0)	0 (0-0)	0 (0-0)	0 (0-0)	-13.53 (-19--7.7)
Deaths	Andorra	0 (0-0)	0 (0-0)	0 (0-0)	0 (0-0)	-13.77 (-20.37--6.62)
Deaths	Saint Lucia	0 (0-0)	0 (0-0)	0 (0-0)	0 (0-0)	-14.42 (-18.48--10.15)
Deaths	Antigua and Barbuda	0 (0-0)	0 (0-0)	0 (0-0)	0 (0-0)	-15.04 (-20.16--9.59)
Deaths	Slovenia	0 (0-0)	0 (0-0)	0 (0-0)	0 (0-0)	-17.34 (-21.34--13.14)
Deaths	Barbados	0 (0-0)	0 (0-0)	0 (0-0)	0 (0-0)	-18.24 (-22.94--13.24)
Deaths	Bermuda	0 (0-0)	0 (0-0)	0 (0-0)	0 (0-0)	-18.83 (-24.8--12.38)
Deaths	Kenya	0 (0-0)	0 (0-0)	1 (0-4)	0.01 (0-0.02)	-2.02 (-7.75-4.07)
Deaths	Honduras	0 (0-0)	0 (0-0)	1 (0-2)	0.01 (0-0.04)	-2.12 (-6.7-2.68)
Deaths	Eswatini	0 (0-0)	0 (0-0)	0 (0-0)	0.02 (0-0.05)	2.37 (-3.25-8.31)
Deaths	Marshall Islands	0 (0-0)	0 (0-0)	0 (0-0)	0.05 (0-0.21)	2.51 (-1.79-7.01)
Deaths	Djibouti	0 (0-0)	0 (0-0)	0 (0-0)	0.02 (0-0.04)	2.54 (-3.34-8.76)
Deaths	Romania	0 (0-0)	0 (0-0)	5 (1-14)	0.02 (0-0.05)	-2.57 (-5.68-0.64)
Deaths	Philippines	0 (0-0)	0 (0-0)	57 (12-148)	0.06 (0.01-0.17)	2.58 (-1.52-6.85)
Deaths	Cambodia	0 (0-0)	0 (0-0)	5 (1-20)	0.04 (0-0.16)	-2.68 (-5.92-0.66)
Deaths	Malawi	0 (0-0)	0 (0-0)	0 (0-2)	0.01 (0-0.02)	-2.68 (-8.34-3.33)
Deaths	Russian Federation	0 (0-0)	0 (0-0)	292 (143-479)	0.15 (0.07-0.24)	2.72 (-0.17-5.7)
Deaths	Rwanda	0 (0-0)	0 (0-0)	1 (0-1)	0.01 (0-0.02)	-2.72 (-7.92-2.76)
Deaths	Estonia	0 (0-0)	0 (0-0)	1 (0-1)	0.03 (0.01-0.06)	-2.81 (-5.31--0.25)
Deaths	Uganda	0 (0-0)	0 (0-0)	1 (0-3)	0 (0-0.01)	-2.84 (-8.69-3.38)
Deaths	Armenia	0 (0-0)	0 (0-0)	2 (0-3)	0.04 (0.01-0.08)	2.86 (-1.44-7.35)
Deaths	Somalia	0 (0-0)	0 (0-0)	3 (0-8)	0.03 (0.01-0.11)	3.01 (-2.53-8.87)
Deaths	Peru	0 (0-0)	0 (0-0)	6 (2-14)	0.02 (0-0.04)	-3.07 (-6.93-0.94)
Deaths	Greece	0 (0-0)	0 (0-0)	0 (0-1)	0 (0-0)	-3.08 (-8.56-2.73)
Deaths	Thailand	0 (0-0)	0 (0-0)	14 (2-41)	0.01 (0-0.04)	-3.09 (-6.64-0.61)
Deaths	Bolivia (Plurinational State of)	0 (0-0)	0 (0-0)	2 (0-7)	0.02 (0-0.07)	-3.13 (-6.74-0.63)
Deaths	Angola	0 (0-0)	0 (0-0)	1 (0-4)	0.01 (0-0.02)	-3.16 (-8.06-2.01)
Deaths	Paraguay	0 (0-0)	0 (0-0)	1 (0-2)	0.01 (0-0.03)	-3.21 (-7.67-1.47)
Deaths	Brazil	0 (0-0)	0 (0-0)	9 (1-29)	0 (0-0.01)	-3.23 (-8.45-2.28)
Deaths	Democratic Republic of the Congo	0 (0-0)	0 (0-0)	2 (0-7)	0 (0-0.01)	-3.45 (-8.81-2.22)
Deaths	Bhutan	0 (0-0)	0 (0-0)	0 (0-0)	0.01 (0-0.02)	-3.46 (-8.01-1.31)
Deaths	Burundi	0 (0-0)	0 (0-0)	0 (0-1)	0.01 (0-0.02)	-3.47 (-8.54-1.87)
Deaths	Belarus	0 (0-0)	0 (0-0)	17 (9-26)	0.12 (0.06-0.19)	3.5 (0.21-6.9)
Deaths	South Africa	0 (0-0)	0 (0-0)	3 (1-8)	0 (0-0.01)	-3.55 (-8.32-1.46)
Deaths	Bulgaria	0 (0-0)	0 (0-0)	0 (0-1)	0 (0-0.01)	-3.6 (-7.84-0.84)
Deaths	Gabon	0 (0-0)	0 (0-0)	0 (0-0)	0 (0-0.01)	-3.6 (-9.05-2.19)
Deaths	United Republic of Tanzania	0 (0-0)	0 (0-0)	1 (0-5)	0 (0-0.02)	-3.6 (-9.1-2.23)
Deaths	Central African Republic	0 (0-0)	0 (0-0)	0 (0-1)	0.01 (0-0.03)	-3.67 (-8.35-1.25)
Deaths	Mali	0 (0-0)	0 (0-0)	0 (0-1)	0 (0-0.01)	-3.68 (-9.2-2.19)
Deaths	Ghana	0 (0-0)	0 (0-0)	0 (0-2)	0 (0-0.01)	-3.74 (-9.39-2.25)
Deaths	Madagascar	0 (0-0)	0 (0-0)	0 (0-2)	0 (0-0.01)	-3.78 (-9.53-2.33)
Deaths	Togo	0 (0-0)	0 (0-0)	0 (0-1)	0 (0-0.02)	-3.84 (-8.97-1.58)
Deaths	Austria	0 (0-0)	0 (0-0)	0 (0-0)	0 (0-0)	-3.87 (-9.57-2.18)
Deaths	Finland	0 (0-0)	0 (0-0)	0 (0-0)	0 (0-0)	-3.93 (-10.08-2.63)
Deaths	Burkina Faso	0 (0-0)	0 (0-0)	0 (0-1)	0 (0-0.01)	-3.96 (-9.76-2.2)
Deaths	Latvia	0 (0-0)	0 (0-0)	1 (0-2)	0.03 (0.01-0.07)	-3.98 (-6.17--1.73)
Deaths	Zimbabwe	0 (0-0)	0 (0-0)	2 (0-7)	0.03 (0-0.09)	3.99 (-1.7-10.02)
Deaths	Iraq	0 (0-0)	0 (0-0)	1 (0-3)	0 (0-0.01)	-4.02 (-9.24-1.49)
Deaths	Democratic People's Republic of Korea	0 (0-0)	0 (0-0)	45 (9-137)	0.13 (0.03-0.4)	4.03 (0.29-7.92)
Deaths	Greenland	0 (0-0)	0 (0-0)	0 (0-0)	0.01 (0-0.03)	-4.21 (-7.98--0.28)
Deaths	Saudi Arabia	0 (0-0)	0 (0-0)	1 (0-2)	0 (0-0.01)	-4.3 (-9.69-1.41)
Deaths	Vanuatu	0 (0-0)	0 (0-0)	0 (0-0)	0 (0-0.01)	-4.38 (-10.33-1.96)
Deaths	Timor-Leste	0 (0-0)	0 (0-0)	0 (0-1)	0.03 (0-0.11)	-4.43 (-7.55--1.2)
Deaths	North Macedonia	0 (0-0)	0 (0-0)	0 (0-0)	0 (0-0.01)	-4.43 (-8.43--0.25)
Deaths	Ukraine	0 (0-0)	0 (0-0)	131 (53-238)	0.21 (0.08-0.37)	4.44 (1.4-7.56)
Deaths	Congo	0 (0-0)	0 (0-0)	0 (0-0)	0 (0-0.01)	-4.48 (-9.67-1)
Deaths	Guinea-Bissau	0 (0-0)	0 (0-0)	0 (0-0)	0 (0-0.01)	-4.51 (-9.88-1.17)
Deaths	Morocco	0 (0-0)	0 (0-0)	1 (0-4)	0 (0-0.01)	-4.56 (-9.59-0.75)
Deaths	Chad	0 (0-0)	0 (0-0)	0 (0-1)	0 (0-0.01)	-4.56 (-9.7-0.88)
Deaths	Tuvalu	0 (0-0)	0 (0-0)	0 (0-0)	0.01 (0-0.04)	-4.59 (-8.44--0.57)
Deaths	Solomon Islands	0 (0-0)	0 (0-0)	0 (0-0)	0 (0-0.02)	-4.59 (-9.41-0.49)
Deaths	Bahamas	0 (0-0)	0 (0-0)	0 (0-0)	0 (0-0)	-4.61 (-10.71-1.9)
Deaths	Georgia	0 (0-0)	0 (0-0)	5 (2-9)	0.1 (0.04-0.19)	4.67 (0.94-8.54)
Deaths	Northern Mariana Islands	0 (0-0)	0 (0-0)	0 (0-0)	0 (0-0.02)	-4.67 (-8.75--0.4)
Deaths	Nauru	0 (0-0)	0 (0-0)	0 (0-0)	0.01 (0-0.03)	-4.69 (-8.84--0.36)
Deaths	Colombia	0 (0-0)	0 (0-0)	1 (0-4)	0 (0-0.01)	-4.73 (-9.84-0.66)
Deaths	Egypt	0 (0-0)	0 (0-0)	1 (0-4)	0 (0-0.01)	-4.75 (-10.11-0.93)
Deaths	Guinea	0 (0-0)	0 (0-0)	0 (0-1)	0 (0-0.01)	-4.92 (-10.17-0.63)
Deaths	Sierra Leone	0 (0-0)	0 (0-0)	0 (0-0)	0 (0-0.01)	-4.99 (-10.25-0.58)
Deaths	Tajikistan	0 (0-0)	0 (0-0)	9 (3-20)	0.12 (0.03-0.25)	5.01 (0.75-9.44)
Deaths	Republic of Moldova	0 (0-0)	0 (0-0)	10 (5-15)	0.19 (0.1-0.29)	5.01 (1.82-8.29)
Deaths	Guam	0 (0-0)	0 (0-0)	0 (0-0)	0 (0-0)	-5.04 (-10.24-0.47)
Deaths	Nigeria	0 (0-0)	0 (0-0)	1 (0-4)	0 (0-0)	-5.04 (-10.81-1.1)
Deaths	Libya	0 (0-0)	0 (0-0)	0 (0-0)	0 (0-0.01)	-5.04 (-10.82-1.11)
Deaths	Senegal	0 (0-0)	0 (0-0)	0 (0-0)	0 (0-0)	-5.2 (-10.83-0.79)
Deaths	Micronesia (Federated States of)	0 (0-0)	0 (0-0)	0 (0-0)	0 (0-0.02)	-5.32 (-9.95--0.45)
Deaths	Montenegro	0 (0-0)	0 (0-0)	0 (0-0)	0 (0-0)	-5.44 (-10.19--0.44)
Deaths	Ethiopia	0 (0-0)	0 (0-0)	1 (0-4)	0 (0-0.01)	-5.45 (-10.83-0.25)
Deaths	Albania	0 (0-0)	0 (0-0)	0 (0-0)	0 (0-0.01)	-5.56 (-10.11--0.77)
Deaths	Bosnia and Herzegovina	0 (0-0)	0 (0-0)	0 (0-0)	0 (0-0.01)	-5.61 (-9.91--1.1)
Deaths	Guyana	0 (0-0)	0 (0-0)	0 (0-0)	0 (0-0.01)	-5.69 (-10.46--0.66)
Deaths	Yemen	0 (0-0)	0 (0-0)	1 (0-2)	0 (0-0.01)	-5.75 (-10.68--0.55)
Deaths	Iran (Islamic Republic of)	0 (0-0)	0 (0-0)	0 (0-1)	0 (0-0)	-5.75 (-12.27-1.25)
Deaths	Indonesia	0 (0-0)	0 (0-0)	29 (3-117)	0.01 (0-0.05)	-5.78 (-8.87--2.58)
Deaths	Malaysia	0 (0-0)	0 (0-0)	1 (0-4)	0 (0-0.01)	-5.82 (-10.12--1.3)
Deaths	Fiji	0 (0-0)	0 (0-0)	0 (0-0)	0 (0-0)	-5.83 (-12.14-0.94)
Deaths	Gambia	0 (0-0)	0 (0-0)	0 (0-0)	0 (0-0.01)	-5.86 (-10.84--0.6)
Deaths	Nicaragua	0 (0-0)	0 (0-0)	0 (0-1)	0 (0-0.01)	-5.88 (-10.37--1.16)
Deaths	Niger	0 (0-0)	0 (0-0)	0 (0-0)	0 (0-0.01)	-6.14 (-11.67--0.26)
Deaths	Sao Tome and Principe	0 (0-0)	0 (0-0)	0 (0-0)	0 (0-0)	-6.17 (-11.97-0.02)
Deaths	Algeria	0 (0-0)	0 (0-0)	1 (0-3)	0 (0-0.01)	-6.18 (-10.95--1.16)
Deaths	Mexico	0 (0-0)	0 (0-0)	2 (0-7)	0 (0-0.01)	-6.27 (-11.17--1.09)
Deaths	Turkmenistan	0 (0-0)	0 (0-0)	9 (3-20)	0.17 (0.05-0.39)	6.37 (2.12-10.8)
Deaths	Palau	0 (0-0)	0 (0-0)	0 (0-0)	0 (0-0.01)	-6.38 (-11.55--0.91)
Deaths	Chile	0 (0-0)	0 (0-0)	0 (0-1)	0 (0-0)	-6.47 (-11.36--1.32)
Deaths	Bahrain	0 (0-0)	0 (0-0)	0 (0-0)	0 (0-0)	-6.47 (-11.85--0.75)
Deaths	Monaco	0 (0-0)	0 (0-0)	0 (0-0)	0 (0-0)	-6.49 (-11.82--0.85)
Deaths	Venezuela (Bolivarian Republic of)	0 (0-0)	0 (0-0)	1 (0-3)	0 (0-0.01)	-6.55 (-11.3--1.55)
Deaths	Tonga	0 (0-0)	0 (0-0)	0 (0-0)	0 (0-0.01)	-6.58 (-11.61--1.27)
Deaths	Cameroon	0 (0-0)	0 (0-0)	0 (0-1)	0 (0-0)	-6.58 (-11.8--1.05)
Deaths	Lesotho	0 (0-0)	0 (0-0)	1 (0-2)	0.06 (0.01-0.18)	6.62 (0.97-12.59)
Deaths	Germany	0 (0-0)	0 (0-0)	1 (0-3)	0 (0-0)	-6.62 (-11.97--0.95)
Deaths	Sweden	0 (0-0)	0 (0-0)	0 (0-0)	0 (0-0)	-6.62 (-12.06--0.83)
Deaths	Papua New Guinea	0 (0-0)	0 (0-0)	5 (1-14)	0.08 (0.02-0.22)	6.63 (1.21-12.34)
Deaths	Luxembourg	0 (0-0)	0 (0-0)	0 (0-0)	0 (0-0)	-6.64 (-12.73--0.11)
Deaths	Benin	0 (0-0)	0 (0-0)	0 (0-0)	0 (0-0)	-6.65 (-12.58--0.32)
Deaths	Ecuador	0 (0-0)	0 (0-0)	1 (0-2)	0 (0-0.01)	-6.66 (-10.36--2.8)
Deaths	Australia	0 (0-0)	0 (0-0)	0 (0-0)	0 (0-0)	-6.66 (-13.2-0.37)
Deaths	Panama	0 (0-0)	0 (0-0)	0 (0-0)	0 (0-0.01)	-6.67 (-11.02--2.11)
Deaths	Netherlands	0 (0-0)	0 (0-0)	0 (0-0)	0 (0-0)	-6.7 (-12.53--0.49)
Deaths	Tunisia	0 (0-0)	0 (0-0)	0 (0-0)	0 (0-0)	-6.73 (-12.12--1)
Deaths	Switzerland	0 (0-0)	0 (0-0)	0 (0-0)	0 (0-0)	-6.74 (-12.29--0.85)
Deaths	Jordan	0 (0-0)	0 (0-0)	0 (0-0)	0 (0-0)	-6.74 (-12.31--0.82)
Deaths	Serbia	0 (0-0)	0 (0-0)	0 (0-1)	0 (0-0)	-6.79 (-11.16--2.2)
Deaths	Azerbaijan	0 (0-0)	0 (0-0)	16 (5-38)	0.14 (0.04-0.31)	6.83 (2.55-11.29)
Deaths	Argentina	0 (0-0)	0 (0-0)	1 (0-4)	0 (0-0.01)	-6.84 (-11.27--2.2)
Deaths	El Salvador	0 (0-0)	0 (0-0)	0 (0-0)	0 (0-0.01)	-6.9 (-11.42--2.14)
Deaths	Lao People's Democratic Republic	0 (0-0)	0 (0-0)	1 (0-3)	0.01 (0-0.06)	-6.91 (-9.75--3.97)
Deaths	Sudan	0 (0-0)	0 (0-0)	0 (0-2)	0 (0-0.01)	-7.01 (-11.82--1.95)
Deaths	Uzbekistan	0 (0-0)	0 (0-0)	34 (12-65)	0.1 (0.04-0.2)	7.07 (2.25-12.12)
Deaths	Turkey	0 (0-0)	0 (0-0)	1 (0-3)	0 (0-0)	-7.21 (-12.1--2.03)
Deaths	China	0 (0-0)	0 (0-0)	163 (23-550)	0.01 (0-0.03)	-7.38 (-10.1--4.58)
Deaths	Mongolia	0 (0-0)	0 (0-0)	10 (2-31)	0.31 (0.06-0.9)	7.38 (3.76-11.12)
Deaths	Cabo Verde	0 (0-0)	0 (0-0)	0 (0-0)	0 (0-0)	-7.39 (-13.04--1.36)
Deaths	Denmark	0 (0-0)	0 (0-0)	0 (0-0)	0 (0-0)	-7.41 (-13.14--1.31)
Deaths	Cyprus	0 (0-0)	0 (0-0)	0 (0-0)	0 (0-0)	-7.48 (-12.37--2.32)
Deaths	Czechia	0 (0-0)	0 (0-0)	0 (0-0)	0 (0-0)	-7.52 (-12.28--2.5)
Deaths	Costa Rica	0 (0-0)	0 (0-0)	0 (0-0)	0 (0-0)	-7.52 (-12.69--2.05)
Deaths	Lebanon	0 (0-0)	0 (0-0)	0 (0-0)	0 (0-0)	-7.54 (-12.83--1.94)
Deaths	Niue	0 (0-0)	0 (0-0)	0 (0-0)	0 (0-0)	-7.63 (-12.67--2.29)
Deaths	Palestine	0 (0-0)	0 (0-0)	0 (0-0)	0 (0-0)	-7.7 (-13.36--1.67)
Deaths	Zambia	0 (0-0)	0 (0-0)	0 (0-1)	0 (0-0.01)	-7.78 (-12.36--2.96)
Deaths	Uruguay	0 (0-0)	0 (0-0)	0 (0-0)	0 (0-0)	-7.82 (-13.48--1.79)
Deaths	Republic of C么te d'Ivoire	0 (0-0)	0 (0-0)	0 (0-1)	0 (0-0.01)	-7.89 (-12.12--3.44)
Deaths	Kuwait	0 (0-0)	0 (0-0)	0 (0-0)	0 (0-0)	-7.9 (-13.58--1.85)
Deaths	Tokelau	0 (0-0)	0 (0-0)	0 (0-0)	0 (0-0)	-7.92 (-12.79--2.77)
Deaths	Qatar	0 (0-0)	0 (0-0)	0 (0-0)	0 (0-0)	-8 (-13.25--2.42)
Deaths	Kyrgyzstan	0 (0-0)	0 (0-0)	16 (5-31)	0.27 (0.09-0.51)	8.05 (3.75-12.54)
Deaths	Guatemala	0 (0-0)	0 (0-0)	0 (0-1)	0 (0-0.01)	-8.11 (-12.18--3.84)
Deaths	Mauritania	0 (0-0)	0 (0-0)	0 (0-0)	0 (0-0)	-8.12 (-13.31--2.61)
Deaths	Liberia	0 (0-0)	0 (0-0)	0 (0-0)	0 (0-0)	-8.34 (-13.48--2.9)
Deaths	Dominican Republic	0 (0-0)	0 (0-0)	0 (0-1)	0 (0-0.01)	-8.43 (-12.75--3.89)
Deaths	France	0 (0-0)	0 (0-0)	1 (0-2)	0 (0-0)	-8.49 (-13.4--3.31)
Deaths	American Samoa	0 (0-0)	0 (0-0)	0 (0-0)	0 (0-0)	-8.66 (-14.23--2.74)
Deaths	Equatorial Guinea	0 (0-0)	0 (0-0)	0 (0-0)	0 (0-0.01)	-8.72 (-13.51--3.66)
Deaths	Republic of Korea	0 (0-0)	0 (0-0)	3 (0-12)	0 (0-0.01)	-8.76 (-11.83--5.59)
Deaths	Singapore	0 (0-0)	0 (0-0)	0 (0-0)	0 (0-0)	-8.82 (-13.77--3.58)
Deaths	United Arab Emirates	0 (0-0)	0 (0-0)	0 (0-0)	0 (0-0)	-8.88 (-14.74--2.62)
Deaths	Jamaica	0 (0-0)	0 (0-0)	0 (0-0)	0 (0-0)	-9.05 (-14.68--3.06)
Deaths	Brunei Darussalam	0 (0-0)	0 (0-0)	0 (0-0)	0 (0-0)	-9.07 (-13.66--4.23)
Deaths	Haiti	0 (0-0)	0 (0-0)	0 (0-1)	0 (0-0.01)	-9.08 (-13.65--4.26)
Deaths	Syrian Arab Republic	0 (0-0)	0 (0-0)	0 (0-0)	0 (0-0)	-9.1 (-14.32--3.56)
Deaths	Slovakia	0 (0-0)	0 (0-0)	0 (0-0)	0 (0-0)	-9.11 (-13.72--4.26)
Deaths	Hungary	0 (0-0)	0 (0-0)	0 (0-0)	0 (0-0)	-9.2 (-13.02--5.21)
Deaths	Poland	0 (0-0)	0 (0-0)	1 (0-2)	0 (0-0)	-9.24 (-13.04--5.28)
Deaths	San Marino	0 (0-0)	0 (0-0)	0 (0-0)	0 (0-0)	-9.28 (-15.51--2.59)
Deaths	Mauritius	0 (0-0)	0 (0-0)	0 (0-0)	0 (0-0)	-9.41 (-14.58--3.93)
Deaths	Norway	0 (0-0)	0 (0-0)	0 (0-0)	0 (0-0)	-9.44 (-14.19--4.43)
Deaths	United Kingdom	0 (0-0)	0 (0-0)	0 (0-1)	0 (0-0)	-9.44 (-14.7--3.86)
Deaths	Belgium	0 (0-0)	0 (0-0)	0 (0-0)	0 (0-0)	-9.5 (-14.2--4.53)
Deaths	Israel	0 (0-0)	0 (0-0)	0 (0-0)	0 (0-0)	-9.67 (-13.95--5.18)
Deaths	Ireland	0 (0-0)	0 (0-0)	0 (0-0)	0 (0-0)	-9.7 (-14.59--4.52)
Deaths	Italy	0 (0-0)	0 (0-0)	0 (0-1)	0 (0-0)	-9.74 (-14.4--4.82)
Deaths	Portugal	0 (0-0)	0 (0-0)	0 (0-1)	0 (0-0)	-9.78 (-13.8--5.57)
Deaths	Cuba	0 (0-0)	0 (0-0)	0 (0-0)	0 (0-0)	-9.83 (-15.08--4.26)
YLDs	Afghanistan	0 (0-0)	0 (0-0)	1 (0-2)	0 (0-0.02)	10.44 (5.18-15.95)
YLDs	Albania	0 (0-0)	0 (0-0)	0 (0-0)	0 (0-0)	4.1 (-0.1-8.46)
YLDs	Algeria	0 (0-0)	0 (0-0)	0 (0-1)	0 (0-0)	2.2 (-2.35-6.95)
YLDs	American Samoa	0 (0-0)	0 (0-0)	0 (0-0)	0 (0-0)	3.47 (-0.93-8.07)
YLDs	Andorra	0 (0-0)	0 (0-0)	0 (0-0)	0 (0-0)	-1.17 (-6.89-4.89)
YLDs	Angola	0 (0-0)	0 (0-0)	1 (0-2)	0 (0-0.01)	7.02 (2.48-11.77)
YLDs	Antigua and Barbuda	0 (0-0)	0 (0-0)	0 (0-0)	0 (0-0)	-3.1 (-7.33-1.33)
YLDs	Argentina	0 (0-0)	0 (0-0)	1 (0-2)	0 (0-0)	3.8 (-0.73-8.52)
YLDs	Armenia	0 (0-0)	0 (0-0)	3 (1-8)	0.09 (0.02-0.22)	14.45 (10.13-18.95)
YLDs	Australia	0 (0-0)	0 (0-0)	0 (0-0)	0 (0-0)	7.24 (1.81-12.96)
YLDs	Austria	0 (0-0)	0 (0-0)	0 (0-0)	0 (0-0)	8.5 (3.45-13.8)
YLDs	Azerbaijan	0 (0-0)	0 (0-0)	29 (9-67)	0.23 (0.07-0.52)	18.61 (14.09-23.32)
YLDs	Bahamas	0 (0-0)	0 (0-0)	0 (0-0)	0 (0-0)	8.46 (2.98-14.23)
YLDs	Bahrain	0 (0-0)	0 (0-0)	0 (0-0)	0 (0-0)	4.81 (-0.07-9.93)
YLDs	Bangladesh	0 (0-0)	0 (0-0)	13 (3-37)	0.01 (0-0.02)	8.85 (4.3-13.59)
YLDs	Barbados	0 (0-0)	0 (0-0)	0 (0-0)	0 (0-0)	-8.38 (-12.3--4.28)
YLDs	Belarus	0 (0-0)	0 (0-0)	29 (14-52)	0.23 (0.11-0.4)	12.54 (9.22-15.97)
YLDs	Belgium	0 (0-0)	0 (0-0)	0 (0-0)	0 (0-0)	1.27 (-2.88-5.6)
YLDs	Belize	0 (0-0)	0 (0-0)	0 (0-0)	0 (0-0)	-1.04 (-5.15-3.24)
YLDs	Benin	0 (0-0)	0 (0-0)	0 (0-0)	0 (0-0)	6.22 (0.54-12.21)
YLDs	Bermuda	0 (0-0)	0 (0-0)	0 (0-0)	0 (0-0)	-1.05 (-5.57-3.68)
YLDs	Bhutan	0 (0-0)	0 (0-0)	0 (0-0)	0 (0-0.01)	6.47 (2.17-10.96)
YLDs	Bolivia (Plurinational State of)	0 (0-0)	0 (0-0)	1 (0-3)	0.01 (0-0.03)	5.22 (1.55-9.02)
YLDs	Bosnia and Herzegovina	0 (0-0)	0 (0-0)	0 (0-0)	0 (0-0.01)	4.14 (0.23-8.19)
YLDs	Botswana	0 (0-0)	0 (0-0)	0 (0-0)	0 (0-0.01)	12.61 (6.93-18.59)
YLDs	Brazil	0 (0-0)	0 (0-0)	7 (1-20)	0 (0-0.01)	8.15 (3.15-13.39)
YLDs	Brunei Darussalam	0 (0-0)	0 (0-0)	0 (0-0)	0 (0-0)	0.01 (-4-4.18)
YLDs	Bulgaria	0 (0-0)	0 (0-0)	1 (0-2)	0.01 (0-0.02)	7.82 (3.7-12.11)
YLDs	Burkina Faso	0 (0-0)	0 (0-0)	0 (0-0)	0 (0-0)	7.43 (2.29-12.84)
YLDs	Burundi	0 (0-0)	0 (0-0)	0 (0-1)	0 (0-0.01)	7.97 (2.93-13.25)
YLDs	Cabo Verde	0 (0-0)	0 (0-0)	0 (0-0)	0 (0-0)	4.51 (-0.4-9.67)
YLDs	Cambodia	0 (0-0)	0 (0-0)	3 (0-12)	0.02 (0-0.09)	4.82 (1.23-8.54)
YLDs	Cameroon	0 (0-0)	0 (0-0)	0 (0-0)	0 (0-0)	3.39 (-1.29-8.3)
YLDs	Canada	0 (0-0)	0 (0-0)	0 (0-0)	0 (0-0)	0.81 (-3.82-5.66)
YLDs	Central African Republic	0 (0-0)	0 (0-0)	0 (0-0)	0 (0-0.01)	5.13 (0.56-9.91)
YLDs	Chad	0 (0-0)	0 (0-0)	0 (0-0)	0 (0-0.01)	5.31 (0.54-10.32)
YLDs	Chile	0 (0-0)	0 (0-0)	0 (0-1)	0 (0-0)	4.61 (0.03-9.39)
YLDs	China	0 (0-0)	0 (0-0)	396 (58-1380)	0.02 (0-0.06)	1.42 (-1.06-3.97)
YLDs	Colombia	0 (0-0)	0 (0-0)	1 (0-3)	0 (0-0.01)	6.53 (1.95-11.32)
YLDs	Comoros	0 (0-0)	0 (0-0)	0 (0-0)	0 (0-0.01)	10.77 (5.68-16.1)
YLDs	Congo	0 (0-0)	0 (0-0)	0 (0-0)	0 (0-0.01)	6.81 (1.97-11.88)
YLDs	Cook Islands	0 (0-0)	0 (0-0)	0 (0-0)	0 (0-0)	2.4 (-1.93-6.92)
YLDs	Costa Rica	0 (0-0)	0 (0-0)	0 (0-0)	0 (0-0)	3.95 (-0.86-8.98)
YLDs	Croatia	0 (0-0)	0 (0-0)	0 (0-0)	0 (0-0)	-0.35 (-4.16-3.61)
YLDs	Cuba	0 (0-0)	0 (0-0)	0 (0-0)	0 (0-0)	1.51 (-2.61-5.79)
YLDs	Cyprus	0 (0-0)	0 (0-0)	0 (0-0)	0 (0-0)	4.07 (-0.8-9.19)
YLDs	Czechia	0 (0-0)	0 (0-0)	0 (0-1)	0 (0-0)	3.83 (-0.16-7.98)
YLDs	Democratic People's Republic of Korea	0 (0-0)	0 (0-0)	15 (4-40)	0.05 (0.01-0.12)	11.71 (7.66-15.91)
YLDs	Democratic Republic of the Congo	0 (0-0)	0 (0-0)	1 (0-3)	0 (0-0.01)	6.96 (2.16-11.98)
YLDs	Denmark	0 (0-0)	0 (0-0)	0 (0-0)	0 (0-0)	5.76 (0.73-11.05)
YLDs	Djibouti	0 (0-0)	0 (0-0)	0 (0-0)	0.01 (0-0.02)	14 (8.4-19.88)
YLDs	Dominica	0 (0-0)	0 (0-0)	0 (0-0)	0 (0-0)	-3.78 (-7.43-0.01)
YLDs	Dominican Republic	0 (0-0)	0 (0-0)	0 (0-0)	0 (0-0)	-0.44 (-4.39-3.67)
YLDs	Ecuador	0 (0-0)	0 (0-0)	1 (0-2)	0 (0-0.01)	3.39 (-0.39-7.31)
YLDs	Egypt	0 (0-0)	0 (0-0)	1 (0-4)	0 (0-0)	7.12 (2.08-12.42)
YLDs	El Salvador	0 (0-0)	0 (0-0)	0 (0-0)	0 (0-0)	2.89 (-1.65-7.65)
YLDs	Equatorial Guinea	0 (0-0)	0 (0-0)	0 (0-0)	0 (0-0)	2.82 (-1.63-7.46)
YLDs	Eritrea	0 (0-0)	0 (0-0)	0 (0-1)	0 (0-0.01)	9.76 (4.87-14.88)
YLDs	Estonia	0 (0-0)	0 (0-0)	1 (0-3)	0.07 (0.03-0.15)	5.44 (2.61-8.35)
YLDs	Eswatini	0 (0-0)	0 (0-0)	0 (0-0)	0 (0-0)	9.28 (3.7-15.15)
YLDs	Ethiopia	0 (0-0)	0 (0-0)	1 (0-2)	0 (0-0)	6.26 (1.02-11.77)
YLDs	Fiji	0 (0-0)	0 (0-0)	0 (0-0)	0 (0-0)	6.7 (1.66-11.99)
YLDs	Finland	0 (0-0)	0 (0-0)	0 (0-0)	0 (0-0)	9.86 (4.28-15.74)
YLDs	France	0 (0-0)	0 (0-0)	1 (0-1)	0 (0-0)	4.27 (-0.52-9.29)
YLDs	Gabon	0 (0-0)	0 (0-0)	0 (0-0)	0 (0-0)	7.21 (2.33-12.31)
YLDs	Gambia	0 (0-0)	0 (0-0)	0 (0-0)	0 (0-0.01)	3.65 (-0.63-8.11)
YLDs	Georgia	0 (0-0)	0 (0-0)	8 (3-16)	0.18 (0.07-0.35)	14.77 (11.01-18.65)
YLDs	Germany	0 (0-0)	0 (0-0)	1 (0-3)	0 (0-0)	5.75 (1.06-10.66)
YLDs	Ghana	0 (0-0)	0 (0-0)	0 (0-1)	0 (0-0)	6.25 (1.32-11.43)
YLDs	Greece	0 (0-0)	0 (0-0)	0 (0-1)	0 (0-0)	8.16 (3.13-13.44)
YLDs	Greenland	0 (0-0)	0 (0-0)	0 (0-0)	0 (0-0.01)	4.67 (0.94-8.53)
YLDs	Grenada	0 (0-0)	0 (0-0)	0 (0-0)	0 (0-0)	-1.52 (-6.19-3.39)
YLDs	Guam	0 (0-0)	0 (0-0)	0 (0-0)	0 (0-0.01)	6.75 (1.89-11.85)
YLDs	Guatemala	0 (0-0)	0 (0-0)	0 (0-1)	0 (0-0)	1.94 (-2.19-6.24)
YLDs	Guinea	0 (0-0)	0 (0-0)	0 (0-0)	0 (0-0)	5.1 (0.39-10.04)
YLDs	Guinea-Bissau	0 (0-0)	0 (0-0)	0 (0-0)	0 (0-0)	4.05 (-0.93-9.27)
YLDs	Guyana	0 (0-0)	0 (0-0)	0 (0-0)	0 (0-0)	4.24 (-0.35-9.04)
YLDs	Haiti	0 (0-0)	0 (0-0)	0 (0-0)	0 (0-0)	0.56 (-3.94-5.26)
YLDs	Honduras	0 (0-0)	0 (0-0)	0 (0-1)	0 (0-0.01)	7.22 (2.64-12.01)
YLDs	Hungary	0 (0-0)	0 (0-0)	0 (0-1)	0 (0-0)	1.18 (-2.6-5.12)
YLDs	Iceland	0 (0-0)	0 (0-0)	0 (0-0)	0 (0-0)	1.73 (-3.36-7.1)
YLDs	India	0 (0-0)	0 (0-0)	252 (47-701)	0.02 (0-0.05)	10.96 (6.55-15.55)
YLDs	Indonesia	0 (0-0)	0 (0-0)	14 (2-53)	0.01 (0-0.02)	0.28 (-2.88-3.54)
YLDs	Iran (Islamic Republic of)	0 (0-0)	0 (0-0)	0 (0-1)	0 (0-0)	8.34 (2.43-14.59)
YLDs	Iraq	0 (0-0)	0 (0-0)	1 (0-2)	0 (0-0.01)	7.5 (2.35-12.91)
YLDs	Ireland	0 (0-0)	0 (0-0)	0 (0-0)	0 (0-0)	1.98 (-2.56-6.73)
YLDs	Israel	0 (0-0)	0 (0-0)	0 (0-0)	0 (0-0)	1.24 (-2.68-5.32)
YLDs	Italy	0 (0-0)	0 (0-0)	0 (0-1)	0 (0-0)	1.53 (-3.04-6.32)
YLDs	Jamaica	0 (0-0)	0 (0-0)	0 (0-0)	0 (0-0)	1.62 (-2.97-6.42)
YLDs	Japan	0 (0-0)	0 (0-0)	1 (0-3)	0 (0-0)	-4.2 (-7.76--0.5)
YLDs	Jordan	0 (0-0)	0 (0-0)	0 (0-0)	0 (0-0)	5.14 (0.02-10.52)
YLDs	Kazakhstan	0 (0-0)	0 (0-0)	31 (13-59)	0.15 (0.06-0.28)	10.03 (6.41-13.77)
YLDs	Kenya	0 (0-0)	0 (0-0)	0 (0-1)	0 (0-0)	8.34 (2.51-14.5)
YLDs	Kiribati	0 (0-0)	0 (0-0)	0 (0-0)	0.01 (0-0.05)	5.21 (1.64-8.9)
YLDs	Kuwait	0 (0-0)	0 (0-0)	0 (0-0)	0 (0-0)	4.01 (-0.88-9.13)
YLDs	Kyrgyzstan	0 (0-0)	0 (0-0)	20 (5-47)	0.32 (0.08-0.75)	18.87 (14.33-23.6)
YLDs	Lao People's Democratic Republic	0 (0-0)	0 (0-0)	0 (0-1)	0.01 (0-0.02)	-0.83 (-3.8-2.23)
YLDs	Latvia	0 (0-0)	0 (0-0)	1 (1-3)	0.06 (0.02-0.13)	2.54 (0.42-4.7)
YLDs	Lebanon	0 (0-0)	0 (0-0)	0 (0-0)	0 (0-0)	4.59 (-0.12-9.53)
YLDs	Lesotho	0 (0-0)	0 (0-0)	0 (0-0)	0 (0-0.01)	12.97 (7.33-18.9)
YLDs	Liberia	0 (0-0)	0 (0-0)	0 (0-0)	0 (0-0)	2.37 (-2.14-7.08)
YLDs	Libya	0 (0-0)	0 (0-0)	0 (0-0)	0 (0-0)	5.66 (0.35-11.25)
YLDs	Lithuania	0 (0-0)	0 (0-0)	5 (2-10)	0.14 (0.06-0.28)	8.88 (6.01-11.83)
YLDs	Luxembourg	0 (0-0)	0 (0-0)	0 (0-0)	0 (0-0)	8.28 (2.89-13.95)
YLDs	Madagascar	0 (0-0)	0 (0-0)	0 (0-1)	0 (0-0)	7.29 (2.11-12.72)
YLDs	Malawi	0 (0-0)	0 (0-0)	0 (0-0)	0 (0-0)	6.83 (1.26-12.69)
YLDs	Malaysia	0 (0-0)	0 (0-0)	1 (0-5)	0 (0-0.02)	4.57 (0.45-8.86)
YLDs	Maldives	0 (0-0)	0 (0-0)	0 (0-0)	0 (0-0.01)	-3.73 (-6.71--0.66)
YLDs	Mali	0 (0-0)	0 (0-0)	0 (0-0)	0 (0-0)	6.34 (1.47-11.44)
YLDs	Malta	0 (0-0)	0 (0-0)	0 (0-0)	0 (0-0)	4.01 (-1.36-9.68)
YLDs	Marshall Islands	0 (0-0)	0 (0-0)	0 (0-0)	0.01 (0-0.04)	10.55 (5.88-15.42)
YLDs	Mauritania	0 (0-0)	0 (0-0)	0 (0-0)	0 (0-0)	2.26 (-2.33-7.07)
YLDs	Mauritius	0 (0-0)	0 (0-0)	0 (0-0)	0 (0-0)	2.21 (-2.1-6.72)
YLDs	Mexico	0 (0-0)	0 (0-0)	2 (0-6)	0 (0-0)	5.62 (0.79-10.68)
YLDs	Micronesia (Federated States of)	0 (0-0)	0 (0-0)	0 (0-0)	0 (0-0.02)	4.46 (0.58-8.49)
YLDs	Monaco	0 (0-0)	0 (0-0)	0 (0-0)	0 (0-0)	4.57 (-0.18-9.55)
YLDs	Mongolia	0 (0-0)	0 (0-0)	4 (1-12)	0.12 (0.03-0.33)	16.94 (12.78-21.26)
YLDs	Montenegro	0 (0-0)	0 (0-0)	0 (0-0)	0 (0-0)	5.07 (0.32-10.03)
YLDs	Morocco	0 (0-0)	0 (0-0)	0 (0-1)	0 (0-0)	6.05 (0.87-11.5)
YLDs	Mozambique	0 (0-0)	0 (0-0)	1 (0-1)	0 (0-0.01)	7.46 (2.76-12.37)
YLDs	Myanmar	0 (0-0)	0 (0-0)	32 (9-81)	0.06 (0.02-0.16)	7.66 (4.57-10.84)
YLDs	Namibia	0 (0-0)	0 (0-0)	0 (0-0)	0 (0-0.01)	11.32 (5.8-17.12)
YLDs	Nauru	0 (0-0)	0 (0-0)	0 (0-0)	0 (0-0.02)	4.03 (0.07-8.15)
YLDs	Nepal	0 (0-0)	0 (0-0)	5 (1-13)	0.02 (0-0.05)	5.93 (2.34-9.64)
YLDs	Netherlands	0 (0-0)	0 (0-0)	0 (0-0)	0 (0-0)	6.33 (1.19-11.73)
YLDs	New Zealand	0 (0-0)	0 (0-0)	0 (0-0)	0 (0-0)	3.77 (-1.03-8.8)
YLDs	Nicaragua	0 (0-0)	0 (0-0)	0 (0-0)	0 (0-0.01)	3.9 (-0.42-8.41)
YLDs	Niger	0 (0-0)	0 (0-0)	0 (0-0)	0 (0-0)	4.47 (-0.44-9.61)
YLDs	Nigeria	0 (0-0)	0 (0-0)	1 (0-3)	0 (0-0)	7.38 (1.86-13.2)
YLDs	Niue	0 (0-0)	0 (0-0)	0 (0-0)	0 (0-0.01)	3.24 (-0.87-7.51)
YLDs	North Macedonia	0 (0-0)	0 (0-0)	0 (0-0)	0 (0-0.01)	5.96 (2.16-9.91)
YLDs	Northern Mariana Islands	0 (0-0)	0 (0-0)	0 (0-0)	0 (0-0.01)	4.38 (0.17-8.76)
YLDs	Norway	0 (0-0)	0 (0-0)	0 (0-0)	0 (0-0)	-0.15 (-4.23-4.1)
YLDs	Oman	0 (0-0)	0 (0-0)	0 (0-0)	0 (0-0)	-2.19 (-6.35-2.16)
YLDs	Pakistan	0 (0-0)	0 (0-0)	25 (6-66)	0.02 (0-0.04)	10.6 (5.98-15.42)
YLDs	Palau	0 (0-0)	0 (0-0)	0 (0-0)	0 (0-0.01)	4.28 (0.08-8.65)
YLDs	Palestine	0 (0-0)	0 (0-0)	0 (0-0)	0 (0-0)	4.83 (-0.31-10.23)
YLDs	Panama	0 (0-0)	0 (0-0)	0 (0-0)	0 (0-0.01)	3.53 (-0.77-8.02)
YLDs	Papua New Guinea	0 (0-0)	0 (0-0)	5 (1-12)	0.07 (0.02-0.17)	17.94 (13.14-22.94)
YLDs	Paraguay	0 (0-0)	0 (0-0)	0 (0-1)	0 (0-0.02)	6.1 (1.75-10.64)
YLDs	Peru	0 (0-0)	0 (0-0)	3 (1-9)	0.01 (0-0.02)	7.3 (3.04-11.74)
YLDs	Philippines	0 (0-0)	0 (0-0)	56 (13-146)	0.06 (0.01-0.15)	11.34 (7.41-15.42)
YLDs	Poland	0 (0-0)	0 (0-0)	1 (0-2)	0 (0-0)	0.27 (-3.36-4.03)
YLDs	Portugal	0 (0-0)	0 (0-0)	0 (0-0)	0 (0-0)	0.22 (-3.58-4.17)
YLDs	Puerto Rico	0 (0-0)	0 (0-0)	0 (0-0)	0 (0-0)	1.87 (-3.01-7)
YLDs	Qatar	0 (0-0)	0 (0-0)	0 (0-0)	0 (0-0)	3.92 (-0.88-8.96)
YLDs	Republic of C么te d'Ivoire	0 (0-0)	0 (0-0)	0 (0-1)	0 (0-0)	1.17 (-2.76-5.26)
YLDs	Republic of Korea	0 (0-0)	0 (0-0)	2 (0-5)	0 (0-0.01)	-1.24 (-4.59-2.23)
YLDs	Republic of Moldova	0 (0-0)	0 (0-0)	21 (9-39)	0.43 (0.18-0.77)	14.37 (11.11-17.73)
YLDs	Romania	0 (0-0)	0 (0-0)	5 (2-12)	0.02 (0.01-0.05)	5.3 (2.35-8.33)
YLDs	Russian Federation	0 (0-0)	0 (0-0)	397 (186-751)	0.21 (0.1-0.39)	11.1 (7.64-14.68)
YLDs	Rwanda	0 (0-0)	0 (0-0)	0 (0-0)	0 (0-0.01)	8.83 (3.34-14.61)
YLDs	Saint Kitts and Nevis	0 (0-0)	0 (0-0)	0 (0-0)	0 (0-0)	-3.68 (-7.98-0.82)
YLDs	Saint Lucia	0 (0-0)	0 (0-0)	0 (0-0)	0 (0-0)	-5.97 (-9.55--2.26)
YLDs	Saint Vincent and the Grenadines	0 (0-0)	0 (0-0)	0 (0-0)	0 (0-0)	-5.31 (-8.89--1.58)
YLDs	Samoa	0 (0-0)	0 (0-0)	0 (0-0)	0 (0-0)	0.7 (-3.7-5.31)
YLDs	San Marino	0 (0-0)	0 (0-0)	0 (0-0)	0 (0-0)	4.09 (-1.06-9.52)
YLDs	Sao Tome and Principe	0 (0-0)	0 (0-0)	0 (0-0)	0 (0-0)	5.66 (0.54-11.05)
YLDs	Saudi Arabia	0 (0-0)	0 (0-0)	1 (0-2)	0 (0-0)	7.71 (2.52-13.16)
YLDs	Senegal	0 (0-0)	0 (0-0)	0 (0-0)	0 (0-0)	5.6 (0.55-10.9)
YLDs	Serbia	0 (0-0)	0 (0-0)	0 (0-1)	0 (0-0.01)	3.61 (-0.31-7.68)
YLDs	Seychelles	0 (0-0)	0 (0-0)	0 (0-0)	0 (0-0)	-0.5 (-4.49-3.65)
YLDs	Sierra Leone	0 (0-0)	0 (0-0)	0 (0-0)	0 (0-0)	5.45 (0.73-10.4)
YLDs	Singapore	0 (0-0)	0 (0-0)	0 (0-0)	0 (0-0)	3.17 (-1.15-7.68)
YLDs	Slovakia	0 (0-0)	0 (0-0)	0 (0-0)	0 (0-0)	1.71 (-2.37-5.95)
YLDs	Slovenia	0 (0-0)	0 (0-0)	0 (0-0)	0 (0-0)	-7.16 (-10.8--3.37)
YLDs	Solomon Islands	0 (0-0)	0 (0-0)	0 (0-0)	0 (0-0.02)	5.06 (1.02-9.27)
YLDs	Somalia	0 (0-0)	0 (0-0)	1 (0-2)	0.01 (0-0.03)	12.95 (7.43-18.75)
YLDs	South Africa	0 (0-0)	0 (0-0)	1 (0-3)	0 (0-0)	5.69 (1.08-10.51)
YLDs	South Sudan	0 (0-0)	0 (0-0)	0 (0-1)	0 (0-0.01)	9.16 (4.14-14.43)
YLDs	Spain	0 (0-0)	0 (0-0)	0 (0-1)	0 (0-0)	-0.55 (-4.71-3.78)
YLDs	Sri Lanka	0 (0-0)	0 (0-0)	0 (0-1)	0 (0-0)	0.56 (-3.31-4.6)
YLDs	Sudan	0 (0-0)	0 (0-0)	0 (0-1)	0 (0-0)	3.36 (-1.45-8.4)
YLDs	Suriname	0 (0-0)	0 (0-0)	0 (0-0)	0 (0-0)	-2.51 (-6.49-1.64)
YLDs	Sweden	0 (0-0)	0 (0-0)	0 (0-0)	0 (0-0)	6.88 (1.83-12.18)
YLDs	Switzerland	0 (0-0)	0 (0-0)	0 (0-0)	0 (0-0)	6.83 (1.77-12.14)
YLDs	Syrian Arab Republic	0 (0-0)	0 (0-0)	0 (0-0)	0 (0-0)	2.17 (-2.46-7.02)
YLDs	Taiwan (Province of China)	0 (0-0)	0 (0-0)	2 (0-9)	0.01 (0-0.02)	-1.45 (-3.95-1.1)
YLDs	Tajikistan	0 (0-0)	0 (0-0)	6 (2-13)	0.07 (0.02-0.15)	15.09 (10.46-19.91)
YLDs	Thailand	0 (0-0)	0 (0-0)	13 (3-37)	0.01 (0-0.04)	6.04 (2.77-9.41)
YLDs	Timor-Leste	0 (0-0)	0 (0-0)	0 (0-0)	0.01 (0-0.04)	1.3 (-1.93-4.64)
YLDs	Togo	0 (0-0)	0 (0-0)	0 (0-0)	0 (0-0.01)	5.73 (1.15-10.52)
YLDs	Tokelau	0 (0-0)	0 (0-0)	0 (0-0)	0 (0-0.01)	2.67 (-1.31-6.8)
YLDs	Tonga	0 (0-0)	0 (0-0)	0 (0-0)	0 (0-0.01)	3.76 (-0.35-8.03)
YLDs	Trinidad and Tobago	0 (0-0)	0 (0-0)	0 (0-0)	0 (0-0)	-1.76 (-5.93-2.59)
YLDs	Tunisia	0 (0-0)	0 (0-0)	0 (0-0)	0 (0-0)	3.25 (-1.92-8.7)
YLDs	Turkey	0 (0-0)	0 (0-0)	1 (0-3)	0 (0-0)	5.17 (0.42-10.14)
YLDs	Turkmenistan	0 (0-0)	0 (0-0)	8 (2-19)	0.16 (0.05-0.37)	16.71 (12.23-21.38)
YLDs	Tuvalu	0 (0-0)	0 (0-0)	0 (0-0)	0 (0-0.01)	3.51 (-0.32-7.48)
YLDs	Uganda	0 (0-0)	0 (0-0)	0 (0-1)	0 (0-0)	8.74 (2.86-14.96)
YLDs	Ukraine	0 (0-0)	0 (0-0)	146 (55-287)	0.25 (0.09-0.49)	12.77 (9.51-16.11)
YLDs	United Arab Emirates	0 (0-0)	0 (0-0)	0 (0-0)	0 (0-0)	3.9 (-1.14-9.2)
YLDs	United Kingdom	0 (0-0)	0 (0-0)	0 (0-1)	0 (0-0)	0.55 (-3.74-5.03)
YLDs	United Republic of Tanzania	0 (0-0)	0 (0-0)	0 (0-2)	0 (0-0.01)	7.25 (1.97-12.8)
YLDs	United States of America	0 (0-0)	0 (0-0)	1 (0-3)	0 (0-0)	-1.54 (-5.74-2.84)
YLDs	United States Virgin Islands	0 (0-0)	0 (0-0)	0 (0-0)	0 (0-0)	-2.23 (-6.75-2.5)
YLDs	Uruguay	0 (0-0)	0 (0-0)	0 (0-0)	0 (0-0)	4.88 (-0.32-10.34)
YLDs	Uzbekistan	0 (0-0)	0 (0-0)	48 (13-104)	0.14 (0.04-0.3)	18.76 (13.79-23.95)
YLDs	Vanuatu	0 (0-0)	0 (0-0)	0 (0-0)	0 (0-0.01)	7.01 (2.08-12.19)
YLDs	Venezuela (Bolivarian Republic of)	0 (0-0)	0 (0-0)	0 (0-1)	0 (0-0)	3.37 (-0.99-7.92)
YLDs	Viet Nam	0 (0-0)	0 (0-0)	48 (11-123)	0.05 (0.01-0.12)	9.36 (5.95-12.88)
YLDs	Yemen	0 (0-0)	0 (0-0)	0 (0-1)	0 (0-0.01)	4.89 (0.19-9.8)
YLDs	Zambia	0 (0-0)	0 (0-0)	0 (0-0)	0 (0-0.01)	3.91 (-0.87-8.93)
YLDs	Zimbabwe	0 (0-0)	0 (0-0)	0 (0-1)	0 (0-0.01)	11.01 (5.42-16.9)
YLLs	Afghanistan	0 (0-0)	0 (0-0)	146 (16-611)	0.93 (0.1-3.85)	7.21 (4.09-10.43)
YLLs	Albania	0 (0-0)	0 (0-0)	2 (0-8)	0.06 (0.01-0.21)	-0.51 (-3.21-2.27)
YLLs	Algeria	0 (0-0)	0 (0-0)	23 (2-90)	0.06 (0.01-0.23)	-1.37 (-4.3-1.66)
YLLs	American Samoa	0 (0-0)	0 (0-0)	0 (0-0)	0.02 (0-0.07)	-3.29 (-7.06-0.64)
YLLs	Andorra	0 (0-0)	0 (0-0)	0 (0-0)	0 (0-0)	-9.29 (-14.31--3.98)
YLLs	Angola	0 (0-0)	0 (0-0)	40 (4-134)	0.23 (0.02-0.76)	2.53 (-0.43-5.57)
YLLs	Antigua and Barbuda	0 (0-0)	0 (0-0)	0 (0-0)	0 (0-0.01)	-10.26 (-13.66--6.72)
YLLs	Argentina	0 (0-0)	0 (0-0)	34 (4-134)	0.07 (0.01-0.26)	-1.46 (-4.04-1.19)
YLLs	Armenia	0 (0-0)	0 (0-0)	55 (12-118)	1.45 (0.32-3.12)	8.62 (5.65-11.66)
YLLs	Australia	0 (0-0)	0 (0-0)	3 (1-8)	0.01 (0-0.02)	-1.61 (-6.47-3.5)
YLLs	Austria	0 (0-0)	0 (0-0)	4 (1-9)	0.02 (0.01-0.06)	0.88 (-2.96-4.88)
YLLs	Azerbaijan	0 (0-0)	0 (0-0)	680 (200-1557)	5.41 (1.58-12.37)	13.17 (10.36-16.05)
YLLs	Bahamas	0 (0-0)	0 (0-0)	0 (0-0)	0.03 (0-0.1)	0.99 (-3.17-5.32)
YLLs	Bahrain	0 (0-0)	0 (0-0)	0 (0-1)	0.03 (0-0.1)	-1.44 (-5.07-2.33)
YLLs	Bangladesh	0 (0-0)	0 (0-0)	633 (127-1798)	0.43 (0.09-1.22)	4.35 (1.47-7.31)
YLLs	Barbados	0 (0-0)	0 (0-0)	0 (0-0)	0 (0-0.01)	-13.72 (-16.82--10.51)
YLLs	Belarus	0 (0-0)	0 (0-0)	603 (312-947)	4.58 (2.37-7.18)	9.67 (7.35-12.05)
YLLs	Belgium	0 (0-0)	0 (0-0)	2 (0-6)	0.01 (0-0.03)	-4.9 (-7.92--1.77)
YLLs	Belize	0 (0-0)	0 (0-0)	0 (0-0)	0.02 (0-0.1)	-5.4 (-8.13--2.59)
YLLs	Benin	0 (0-0)	0 (0-0)	2 (0-6)	0.03 (0-0.09)	-1.23 (-5.43-3.15)
YLLs	Bermuda	0 (0-0)	0 (0-0)	0 (0-0)	0 (0-0)	-14.45 (-18.86--9.8)
YLLs	Bhutan	0 (0-0)	0 (0-0)	1 (0-4)	0.17 (0.02-0.65)	1.54 (-1.05-4.21)
YLLs	Bolivia (Plurinational State of)	0 (0-0)	0 (0-0)	63 (8-220)	0.61 (0.08-2.11)	2.21 (0.55-3.9)
YLLs	Bosnia and Herzegovina	0 (0-0)	0 (0-0)	3 (1-11)	0.06 (0.01-0.22)	-0.51 (-2.93-1.97)
YLLs	Botswana	0 (0-0)	0 (0-0)	7 (1-22)	0.32 (0.05-1.08)	6.9 (3.32-10.61)
YLLs	Brazil	0 (0-0)	0 (0-0)	302 (46-989)	0.12 (0.02-0.38)	2.19 (-1.18-5.68)
YLLs	Brunei Darussalam	0 (0-0)	0 (0-0)	0 (0-0)	0.03 (0-0.1)	-4.24 (-7.03--1.36)
YLLs	Bulgaria	0 (0-0)	0 (0-0)	14 (2-43)	0.14 (0.02-0.42)	2.03 (-0.43-4.56)
YLLs	Burkina Faso	0 (0-0)	0 (0-0)	10 (1-31)	0.07 (0.01-0.23)	1.84 (-2.03-5.86)
YLLs	Burundi	0 (0-0)	0 (0-0)	15 (2-54)	0.21 (0.02-0.75)	2.2 (-0.96-5.46)
YLLs	Cabo Verde	0 (0-0)	0 (0-0)	0 (0-0)	0.02 (0-0.08)	-1.88 (-5.7-2.09)
YLLs	Cambodia	0 (0-0)	0 (0-0)	149 (15-615)	1.06 (0.11-4.37)	2.49 (0.31-4.72)
YLLs	Cameroon	0 (0-0)	0 (0-0)	8 (1-29)	0.04 (0-0.15)	-1.11 (-4.48-2.38)
YLLs	Canada	0 (0-0)	0 (0-0)	3 (1-9)	0.01 (0-0.02)	-6.26 (-9.94--2.42)
YLLs	Central African Republic	0 (0-0)	0 (0-0)	9 (1-34)	0.27 (0.03-1)	2.12 (-0.57-4.88)
YLLs	Chad	0 (0-0)	0 (0-0)	9 (1-30)	0.12 (0.02-0.38)	1.01 (-2.32-4.46)
YLLs	Chile	0 (0-0)	0 (0-0)	12 (2-35)	0.05 (0.01-0.15)	-0.96 (-3.91-2.07)
YLLs	China	0 (0-0)	0 (0-0)	4537 (629-15401)	0.22 (0.03-0.74)	-2.44 (-3.68--1.19)
YLLs	Colombia	0 (0-0)	0 (0-0)	37 (6-115)	0.07 (0.01-0.21)	0.52 (-2.68-3.81)
YLLs	Comoros	0 (0-0)	0 (0-0)	2 (0-5)	0.28 (0.03-0.86)	4.81 (1.31-8.43)
YLLs	Congo	0 (0-0)	0 (0-0)	4 (0-17)	0.1 (0.01-0.43)	1.09 (-2.16-4.45)
YLLs	Cook Islands	0 (0-0)	0 (0-0)	0 (0-0)	0.01 (0-0.03)	-5.18 (-8.99--1.21)
YLLs	Costa Rica	0 (0-0)	0 (0-0)	2 (0-6)	0.03 (0-0.1)	-2.25 (-5.7-1.32)
YLLs	Croatia	0 (0-0)	0 (0-0)	1 (0-3)	0.02 (0-0.05)	-5.42 (-7.83--2.94)
YLLs	Cuba	0 (0-0)	0 (0-0)	2 (0-6)	0.01 (0-0.03)	-4.76 (-8.19--1.2)
YLLs	Cyprus	0 (0-0)	0 (0-0)	0 (0-1)	0.01 (0-0.05)	-2.82 (-6.14-0.61)
YLLs	Czechia	0 (0-0)	0 (0-0)	3 (1-10)	0.02 (0.01-0.06)	-2.39 (-5.3-0.61)
YLLs	Democratic People's Republic of Korea	0 (0-0)	0 (0-0)	1474 (308-4556)	4.29 (0.89-13.29)	9.94 (7.68-12.24)
YLLs	Democratic Republic of the Congo	0 (0-0)	0 (0-0)	72 (9-264)	0.13 (0.02-0.48)	2.4 (-1.01-5.92)
YLLs	Denmark	0 (0-0)	0 (0-0)	1 (0-2)	0.01 (0-0.02)	-2.71 (-6.79-1.55)
YLLs	Djibouti	0 (0-0)	0 (0-0)	4 (1-11)	0.47 (0.1-1.24)	8.22 (4.21-12.38)
YLLs	Dominica	0 (0-0)	0 (0-0)	0 (0-0)	0.02 (0-0.07)	-6.37 (-8.99--3.67)
YLLs	Dominican Republic	0 (0-0)	0 (0-0)	5 (1-22)	0.05 (0-0.21)	-3.42 (-5.87--0.91)
YLLs	Ecuador	0 (0-0)	0 (0-0)	21 (3-69)	0.12 (0.02-0.4)	-1.25 (-3.33-0.88)
YLLs	Egypt	0 (0-0)	0 (0-0)	44 (8-139)	0.06 (0.01-0.17)	0.5 (-3.06-4.19)
YLLs	El Salvador	0 (0-0)	0 (0-0)	5 (1-17)	0.08 (0.01-0.28)	-1.36 (-4.02-1.37)
YLLs	Equatorial Guinea	0 (0-0)	0 (0-0)	0 (0-2)	0.06 (0.01-0.22)	-3.33 (-6.25--0.32)
YLLs	Eritrea	0 (0-0)	0 (0-0)	16 (2-65)	0.34 (0.04-1.39)	4.64 (1.53-7.85)
YLLs	Estonia	0 (0-0)	0 (0-0)	22 (8-42)	1.23 (0.46-2.32)	2.69 (0.85-4.58)
YLLs	Eswatini	0 (0-0)	0 (0-0)	4 (1-13)	0.55 (0.1-1.59)	8.49 (4.61-12.51)
YLLs	Ethiopia	0 (0-0)	0 (0-0)	40 (5-136)	0.07 (0.01-0.24)	-0.26 (-3.78-3.39)
YLLs	Fiji	0 (0-0)	0 (0-0)	0 (0-1)	0.02 (0-0.08)	-0.53 (-5-4.15)
YLLs	Finland	0 (0-0)	0 (0-0)	2 (0-5)	0.02 (0-0.06)	1.03 (-3.26-5.52)
YLLs	France	0 (0-0)	0 (0-0)	15 (3-47)	0.01 (0-0.05)	-3.45 (-6.75--0.03)
YLLs	Gabon	0 (0-0)	0 (0-0)	1 (0-5)	0.09 (0.01-0.37)	2.08 (-1.42-5.7)
YLLs	Gambia	0 (0-0)	0 (0-0)	1 (0-4)	0.08 (0.01-0.29)	-0.38 (-3.49-2.83)
YLLs	Georgia	0 (0-0)	0 (0-0)	180 (67-321)	3.87 (1.45-6.9)	10.53 (8.33-12.78)
YLLs	Germany	0 (0-0)	0 (0-0)	31 (8-78)	0.02 (0.01-0.05)	-1.65 (-5.21-2.05)
YLLs	Ghana	0 (0-0)	0 (0-0)	14 (2-51)	0.07 (0.01-0.24)	1.66 (-2.1-5.57)
YLLs	Greece	0 (0-0)	0 (0-0)	6 (1-21)	0.03 (0.01-0.12)	1.83 (-1.92-5.73)
YLLs	Greenland	0 (0-0)	0 (0-0)	0 (0-1)	0.23 (0.03-0.83)	0.8 (-1.01-2.64)
YLLs	Grenada	0 (0-0)	0 (0-0)	0 (0-0)	0 (0-0.01)	-8.57 (-12.27--4.71)
YLLs	Guam	0 (0-0)	0 (0-0)	0 (0-0)	0.04 (0-0.17)	0.52 (-2.93-4.09)
YLLs	Guatemala	0 (0-0)	0 (0-0)	12 (2-40)	0.1 (0.01-0.32)	-2.9 (-5.15--0.6)
YLLs	Guinea	0 (0-0)	0 (0-0)	5 (1-20)	0.07 (0.01-0.28)	0.56 (-2.85-4.1)
YLLs	Guinea-Bissau	0 (0-0)	0 (0-0)	1 (0-4)	0.09 (0.01-0.35)	1.18 (-2.27-4.76)
YLLs	Guyana	0 (0-0)	0 (0-0)	1 (0-3)	0.08 (0.01-0.36)	0.06 (-2.77-2.96)
YLLs	Haiti	0 (0-0)	0 (0-0)	5 (0-24)	0.04 (0-0.23)	-3.73 (-6.34--1.04)
YLLs	Honduras	0 (0-0)	0 (0-0)	24 (3-76)	0.33 (0.04-1.05)	3.03 (0.32-5.8)
YLLs	Hungary	0 (0-0)	0 (0-0)	4 (1-14)	0.03 (0-0.1)	-3.99 (-6.22--1.69)
YLLs	Iceland	0 (0-0)	0 (0-0)	0 (0-0)	0 (0-0.01)	-5.99 (-9.69--2.14)
YLLs	India	0 (0-0)	0 (0-0)	12153 (1914-32787)	0.92 (0.14-2.48)	6.98 (4.33-9.69)
YLLs	Indonesia	0 (0-0)	0 (0-0)	889 (90-3618)	0.33 (0.03-1.32)	-0.74 (-2.46-1.01)
YLLs	Iran (Islamic Republic of)	0 (0-0)	0 (0-0)	12 (2-30)	0.01 (0-0.03)	-0.47 (-5.24-4.55)
YLLs	Iraq	0 (0-0)	0 (0-0)	28 (5-79)	0.1 (0.02-0.27)	1.17 (-2.33-4.8)
YLLs	Ireland	0 (0-0)	0 (0-0)	1 (0-2)	0.01 (0-0.03)	-4.95 (-8.26--1.52)
YLLs	Israel	0 (0-0)	0 (0-0)	2 (1-7)	0.02 (0-0.06)	-4.77 (-7.37--2.11)
YLLs	Italy	0 (0-0)	0 (0-0)	11 (2-30)	0.01 (0-0.03)	-4.91 (-7.95--1.78)
YLLs	Jamaica	0 (0-0)	0 (0-0)	0 (0-1)	0.01 (0-0.05)	-3.88 (-7.7-0.1)
YLLs	Japan	0 (0-0)	0 (0-0)	24 (2-92)	0.01 (0-0.03)	-8.74 (-11.2--6.22)
YLLs	Jordan	0 (0-0)	0 (0-0)	2 (0-9)	0.03 (0-0.09)	-1.58 (-5.46-2.45)
YLLs	Kazakhstan	0 (0-0)	0 (0-0)	879 (369-1569)	4.22 (1.77-7.53)	5.87 (2.93-8.89)
YLLs	Kenya	0 (0-0)	0 (0-0)	46 (7-141)	0.15 (0.02-0.46)	3.73 (-0.31-7.93)
YLLs	Kiribati	0 (0-0)	0 (0-0)	1 (0-5)	1.07 (0.08-5.2)	3.87 (2.15-5.62)
YLLs	Kuwait	0 (0-0)	0 (0-0)	1 (0-2)	0.02 (0-0.05)	-3.05 (-6.96-1.03)
YLLs	Kyrgyzstan	0 (0-0)	0 (0-0)	650 (218-1224)	10.34 (3.46-19.5)	14.42 (11.17-17.76)
YLLs	Lao People's Democratic Republic	0 (0-0)	0 (0-0)	21 (2-87)	0.38 (0.03-1.57)	-1.87 (-3.48--0.24)
YLLs	Latvia	0 (0-0)	0 (0-0)	32 (11-67)	1.23 (0.41-2.6)	1.62 (0.26-3)
YLLs	Lebanon	0 (0-0)	0 (0-0)	1 (0-4)	0.02 (0-0.08)	-2.7 (-6.25-0.99)
YLLs	Lesotho	0 (0-0)	0 (0-0)	30 (6-88)	2.18 (0.44-6.35)	13.18 (9.41-17.07)
YLLs	Liberia	0 (0-0)	0 (0-0)	1 (0-4)	0.03 (0-0.12)	-2.77 (-6.11-0.68)
YLLs	Libya	0 (0-0)	0 (0-0)	3 (0-12)	0.04 (0-0.16)	0.4 (-3.59-4.57)
YLLs	Lithuania	0 (0-0)	0 (0-0)	114 (46-203)	3.18 (1.29-5.67)	6.73 (5.07-8.41)
YLLs	Luxembourg	0 (0-0)	0 (0-0)	0 (0-0)	0.01 (0-0.02)	-2.02 (-6.41-2.58)
YLLs	Madagascar	0 (0-0)	0 (0-0)	18 (2-69)	0.1 (0.01-0.41)	1.95 (-1.92-5.96)
YLLs	Malawi	0 (0-0)	0 (0-0)	17 (2-56)	0.17 (0.02-0.58)	2.96 (-0.99-7.07)
YLLs	Malaysia	0 (0-0)	0 (0-0)	37 (6-130)	0.12 (0.02-0.42)	-0.57 (-3.26-2.2)
YLLs	Maldives	0 (0-0)	0 (0-0)	0 (0-1)	0.05 (0-0.2)	-7.75 (-9.37--6.1)
YLLs	Mali	0 (0-0)	0 (0-0)	9 (1-30)	0.09 (0.01-0.3)	1.46 (-2.22-5.27)
YLLs	Malta	0 (0-0)	0 (0-0)	0 (0-0)	0 (0-0.01)	-6.67 (-10.92--2.22)
YLLs	Marshall Islands	0 (0-0)	0 (0-0)	1 (0-3)	1.55 (0.15-6.99)	8.47 (5.9-11.09)
YLLs	Mauritania	0 (0-0)	0 (0-0)	1 (0-3)	0.03 (0-0.11)	-2.73 (-6.07-0.72)
YLLs	Mauritius	0 (0-0)	0 (0-0)	0 (0-1)	0.01 (0-0.03)	-4.32 (-7.75--0.77)
YLLs	Mexico	0 (0-0)	0 (0-0)	82 (12-261)	0.06 (0.01-0.19)	-0.58 (-3.77-2.72)
YLLs	Micronesia (Federated States of)	0 (0-0)	0 (0-0)	0 (0-1)	0.13 (0.01-0.6)	0.23 (-2.45-2.98)
YLLs	Monaco	0 (0-0)	0 (0-0)	0 (0-0)	0.02 (0-0.09)	-1.49 (-5.06-2.21)
YLLs	Mongolia	0 (0-0)	0 (0-0)	440 (87-1304)	12.65 (2.5-37.31)	14.01 (12.18-15.86)
YLLs	Montenegro	0 (0-0)	0 (0-0)	0 (0-1)	0.04 (0-0.15)	-0.26 (-3.3-2.87)
YLLs	Morocco	0 (0-0)	0 (0-0)	34 (5-132)	0.09 (0.01-0.34)	0.74 (-2.49-4.09)
YLLs	Mozambique	0 (0-0)	0 (0-0)	85 (17-241)	0.55 (0.11-1.56)	5.45 (2.51-8.48)
YLLs	Myanmar	0 (0-0)	0 (0-0)	1506 (325-4214)	2.85 (0.61-7.85)	5.76 (4.2-7.35)
YLLs	Namibia	0 (0-0)	0 (0-0)	6 (2-16)	0.37 (0.09-0.97)	6.87 (3.05-10.83)
YLLs	Nauru	0 (0-0)	0 (0-0)	0 (0-0)	0.24 (0.02-1.27)	1.11 (-1.18-3.44)
YLLs	Nepal	0 (0-0)	0 (0-0)	203 (37-594)	0.82 (0.15-2.39)	3.06 (1.39-4.75)
YLLs	Netherlands	0 (0-0)	0 (0-0)	2 (1-7)	0.01 (0-0.02)	-2.09 (-6.26-2.25)
YLLs	New Zealand	0 (0-0)	0 (0-0)	0 (0-1)	0 (0-0.01)	-6.22 (-9.94--2.35)
YLLs	Nicaragua	0 (0-0)	0 (0-0)	7 (1-28)	0.12 (0.01-0.47)	-0.48 (-3.06-2.17)
YLLs	Niger	0 (0-0)	0 (0-0)	5 (1-18)	0.05 (0.01-0.16)	-0.82 (-4.48-2.98)
YLLs	Nigeria	0 (0-0)	0 (0-0)	53 (9-156)	0.04 (0.01-0.13)	0.44 (-3.58-4.63)
YLLs	Niue	0 (0-0)	0 (0-0)	0 (0-0)	0.03 (0-0.13)	-2.54 (-5.76-0.79)
YLLs	North Macedonia	0 (0-0)	0 (0-0)	3 (1-10)	0.1 (0.02-0.32)	0.76 (-1.48-3.05)
YLLs	Northern Mariana Islands	0 (0-0)	0 (0-0)	0 (0-0)	0.14 (0.01-0.57)	0.38 (-2.03-2.85)
YLLs	Norway	0 (0-0)	0 (0-0)	1 (0-3)	0.01 (0-0.03)	-5.11 (-8.29--1.81)
YLLs	Oman	0 (0-0)	0 (0-0)	0 (0-1)	0.01 (0-0.02)	-6.97 (-10.2--3.62)
YLLs	Pakistan	0 (0-0)	0 (0-0)	1950 (384-5909)	1.25 (0.24-3.82)	7.54 (4.63-10.54)
YLLs	Palau	0 (0-0)	0 (0-0)	0 (0-0)	0.04 (0-0.2)	-0.92 (-4.2-2.47)
YLLs	Palestine	0 (0-0)	0 (0-0)	1 (0-2)	0.02 (0-0.08)	-2.53 (-6.55-1.66)
YLLs	Panama	0 (0-0)	0 (0-0)	3 (0-11)	0.08 (0.01-0.25)	-1.3 (-3.91-1.37)
YLLs	Papua New Guinea	0 (0-0)	0 (0-0)	213 (43-561)	2.81 (0.57-7.43)	12.96 (9.69-16.32)
YLLs	Paraguay	0 (0-0)	0 (0-0)	16 (2-56)	0.25 (0.03-0.86)	2.13 (-0.47-4.8)
YLLs	Peru	0 (0-0)	0 (0-0)	192 (53-475)	0.53 (0.14-1.3)	2.44 (0.43-4.48)
YLLs	Philippines	0 (0-0)	0 (0-0)	1887 (404-4920)	1.94 (0.41-5.06)	8.3 (5.89-10.76)
YLLs	Poland	0 (0-0)	0 (0-0)	27 (6-77)	0.05 (0.01-0.14)	-3.84 (-5.87--1.78)
YLLs	Portugal	0 (0-0)	0 (0-0)	5 (1-16)	0.03 (0-0.1)	-4.91 (-7.11--2.66)
YLLs	Puerto Rico	0 (0-0)	0 (0-0)	0 (0-1)	0 (0-0.02)	-5.14 (-8.72--1.41)
YLLs	Qatar	0 (0-0)	0 (0-0)	1 (0-2)	0.02 (0-0.09)	-2.65 (-6.03-0.84)
YLLs	Republic of C么te d'Ivoire	0 (0-0)	0 (0-0)	15 (2-49)	0.09 (0.01-0.28)	-2.44 (-4.81--0.02)
YLLs	Republic of Korea	0 (0-0)	0 (0-0)	62 (7-241)	0.07 (0.01-0.27)	-4.87 (-6.53--3.19)
YLLs	Republic of Moldova	0 (0-0)	0 (0-0)	375 (201-574)	7.35 (3.95-11.27)	11.17 (8.87-13.53)
YLLs	Romania	0 (0-0)	0 (0-0)	201 (47-510)	0.77 (0.18-1.95)	3.05 (1.69-4.43)
YLLs	Russian Federation	0 (0-0)	0 (0-0)	11398 (5619-18758)	5.92 (2.93-9.76)	8.97 (6.52-11.47)
YLLs	Rwanda	0 (0-0)	0 (0-0)	17 (3-45)	0.22 (0.05-0.61)	2.33 (-1.2-5.97)
YLLs	Saint Kitts and Nevis	0 (0-0)	0 (0-0)	0 (0-0)	0 (0-0.02)	-8.62 (-11.85--5.27)
YLLs	Saint Lucia	0 (0-0)	0 (0-0)	0 (0-0)	0.01 (0-0.04)	-9.37 (-11.64--7.04)
YLLs	Saint Vincent and the Grenadines	0 (0-0)	0 (0-0)	0 (0-0)	0.01 (0-0.04)	-8.39 (-10.83--5.89)
YLLs	Samoa	0 (0-0)	0 (0-0)	0 (0-0)	0.02 (0-0.07)	-5.3 (-8.55--1.93)
YLLs	San Marino	0 (0-0)	0 (0-0)	0 (0-0)	0 (0-0.01)	-4.54 (-9.13-0.3)
YLLs	Sao Tome and Principe	0 (0-0)	0 (0-0)	0 (0-0)	0.03 (0-0.1)	-0.63 (-4.67-3.58)
YLLs	Saudi Arabia	0 (0-0)	0 (0-0)	28 (4-99)	0.07 (0.01-0.25)	1.62 (-2.03-5.41)
YLLs	Senegal	0 (0-0)	0 (0-0)	5 (1-15)	0.05 (0.01-0.15)	0.39 (-3.37-4.3)
YLLs	Serbia	0 (0-0)	0 (0-0)	7 (1-20)	0.05 (0.01-0.15)	-1.59 (-4.14-1.03)
YLLs	Seychelles	0 (0-0)	0 (0-0)	0 (0-0)	0.02 (0-0.08)	-5.99 (-8.7--3.2)
YLLs	Sierra Leone	0 (0-0)	0 (0-0)	4 (0-14)	0.08 (0.01-0.27)	0.74 (-2.67-4.26)
YLLs	Singapore	0 (0-0)	0 (0-0)	1 (0-3)	0.01 (0-0.03)	-4.16 (-7.37--0.83)
YLLs	Slovakia	0 (0-0)	0 (0-0)	2 (0-6)	0.02 (0-0.07)	-3.99 (-6.77--1.12)
YLLs	Slovenia	0 (0-0)	0 (0-0)	0 (0-0)	0 (0-0)	-12.86 (-15.33--10.32)
YLLs	Solomon Islands	0 (0-0)	0 (0-0)	1 (0-3)	0.15 (0.01-0.64)	1.13 (-1.76-4.1)
YLLs	Somalia	0 (0-0)	0 (0-0)	105 (16-310)	1.08 (0.16-3.26)	9.03 (5.31-12.87)
YLLs	South Africa	0 (0-0)	0 (0-0)	96 (19-288)	0.17 (0.03-0.5)	2.05 (-0.9-5.09)
YLLs	South Sudan	0 (0-0)	0 (0-0)	17 (2-55)	0.33 (0.05-1.08)	4.59 (1.09-8.2)
YLLs	Spain	0 (0-0)	0 (0-0)	7 (1-27)	0.01 (0-0.03)	-6.57 (-9.28--3.78)
YLLs	Sri Lanka	0 (0-0)	0 (0-0)	4 (0-20)	0.02 (0-0.07)	-5.67 (-8.36--2.91)
YLLs	Sudan	0 (0-0)	0 (0-0)	16 (2-63)	0.06 (0.01-0.25)	-1.85 (-4.9-1.29)
YLLs	Suriname	0 (0-0)	0 (0-0)	0 (0-0)	0.01 (0-0.06)	-6.32 (-9.2--3.35)
YLLs	Sweden	0 (0-0)	0 (0-0)	2 (0-5)	0.01 (0-0.02)	-2.43 (-6.36-1.68)
YLLs	Switzerland	0 (0-0)	0 (0-0)	2 (0-5)	0.01 (0-0.03)	-2.32 (-6.13-1.65)
YLLs	Syrian Arab Republic	0 (0-0)	0 (0-0)	2 (0-9)	0.01 (0-0.06)	-4.25 (-7.75--0.61)
YLLs	Taiwan (Province of China)	0 (0-0)	0 (0-0)	23 (3-95)	0.06 (0.01-0.24)	-5.86 (-7.3--4.39)
YLLs	Tajikistan	0 (0-0)	0 (0-0)	378 (112-832)	4.38 (1.31-9.64)	11.15 (8.42-13.96)
YLLs	Thailand	0 (0-0)	0 (0-0)	341 (60-994)	0.33 (0.06-0.98)	1.71 (0.07-3.37)
YLLs	Timor-Leste	0 (0-0)	0 (0-0)	6 (1-28)	0.68 (0.06-3.12)	0.55 (-1.1-2.22)
YLLs	Togo	0 (0-0)	0 (0-0)	6 (1-25)	0.12 (0.01-0.48)	1.77 (-1.49-5.13)
YLLs	Tokelau	0 (0-0)	0 (0-0)	0 (0-0)	0.03 (0-0.14)	-2.61 (-5.67-0.55)
YLLs	Tonga	0 (0-0)	0 (0-0)	0 (0-0)	0.04 (0-0.2)	-1.42 (-4.69-1.95)
YLLs	Trinidad and Tobago	0 (0-0)	0 (0-0)	0 (0-1)	0.01 (0-0.04)	-6.73 (-9.83--3.53)
YLLs	Tunisia	0 (0-0)	0 (0-0)	3 (1-11)	0.02 (0-0.08)	-1.87 (-5.61-2.01)
YLLs	Turkey	0 (0-0)	0 (0-0)	35 (9-91)	0.04 (0.01-0.09)	-2.26 (-5.43-1.01)
YLLs	Turkmenistan	0 (0-0)	0 (0-0)	382 (117-853)	7.3 (2.23-16.37)	13.03 (10.13-16)
YLLs	Tuvalu	0 (0-0)	0 (0-0)	0 (0-0)	0.28 (0.02-1.22)	0.88 (-1.05-2.85)
YLLs	Uganda	0 (0-0)	0 (0-0)	26 (5-89)	0.13 (0.02-0.44)	2.8 (-1.32-7.09)
YLLs	Ukraine	0 (0-0)	0 (0-0)	4912 (1978-8872)	8.03 (3.24-14.47)	10.75 (8.74-12.8)
YLLs	United Arab Emirates	0 (0-0)	0 (0-0)	1 (0-3)	0.01 (0-0.04)	-4.33 (-8.28--0.2)
YLLs	United Kingdom	0 (0-0)	0 (0-0)	8 (1-23)	0.01 (0-0.02)	-4.5 (-8.06--0.8)
YLLs	United Republic of Tanzania	0 (0-0)	0 (0-0)	42 (5-164)	0.12 (0.02-0.48)	2.05 (-1.63-5.86)
YLLs	United States of America	0 (0-0)	0 (0-0)	32 (8-100)	0.01 (0-0.02)	-6.64 (-10.12--3.02)
YLLs	United States Virgin Islands	0 (0-0)	0 (0-0)	0 (0-0)	0 (0-0.01)	-7.62 (-11.44--3.63)
YLLs	Uruguay	0 (0-0)	0 (0-0)	1 (0-2)	0.02 (0-0.06)	-2.46 (-6.29-1.53)
YLLs	Uzbekistan	0 (0-0)	0 (0-0)	1329 (460-2560)	3.81 (1.32-7.38)	13.33 (9.88-16.88)
YLLs	Vanuatu	0 (0-0)	0 (0-0)	0 (0-0)	0.05 (0-0.22)	1.06 (-3-5.28)
YLLs	Venezuela (Bolivarian Republic of)	0 (0-0)	0 (0-0)	21 (3-83)	0.07 (0.01-0.27)	-1.11 (-4.06-1.93)
YLLs	Viet Nam	0 (0-0)	0 (0-0)	1729 (292-5202)	1.61 (0.27-4.84)	6.29 (4.71-7.89)
YLLs	Yemen	0 (0-0)	0 (0-0)	19 (3-71)	0.1 (0.01-0.37)	-0.59 (-3.75-2.68)
YLLs	Zambia	0 (0-0)	0 (0-0)	7 (1-23)	0.07 (0.01-0.26)	-2.83 (-5.7-0.13)
YLLs	Zimbabwe	0 (0-0)	0 (0-0)	80 (10-258)	0.85 (0.1-2.75)	10.15 (6.34-14.1)

## Sheet: drug-sensitive TB
	location_name	Num_1990	ASR_1990	Num_2021	ASR_2021	EAPC_CI
DALYs	Afghanistan	16893 (8370-42272)	241.43 (119.28-610.08)	21502 (11249-42978)	137.98 (66.9-327.83)	-2.52 (-3.5--1.52)
DALYs	Albania	995 (656-1411)	42.02 (27.69-59.94)	337 (197-587)	9.44 (5.61-16.39)	-3.88 (-4.21--3.55)
DALYs	Algeria	11629 (5788-20145)	87.01 (43.48-152.78)	7146 (4245-11563)	18.68 (10.88-30.29)	-4.14 (-4.7--3.57)
DALYs	American Samoa	11 (8-15)	38.07 (27.3-50.91)	9 (6-12)	16.61 (12.04-22.76)	-2.32 (-2.78--1.87)
DALYs	Andorra	1 (1-1)	1.57 (0.93-2.39)	1 (0-1)	0.4 (0.25-0.59)	-3.97 (-4.45--3.49)
DALYs	Angola	44447 (22557-73306)	809.08 (408.79-1324.5)	52264 (30305-78903)	301.58 (176.49-451.83)	-3.12 (-3.97--2.26)
DALYs	Antigua and Barbuda	3 (3-5)	6.91 (4.96-8.95)	1 (1-2)	1.19 (0.83-1.59)	-4.89 (-5.2--4.59)
DALYs	Argentina	14225 (11396-17188)	44.35 (35.49-53.58)	4975 (3770-6238)	9.71 (7.36-12.18)	-4.51 (-4.77--4.26)
DALYs	Armenia	1749 (1453-2030)	54.98 (45.53-63.98)	455 (238-634)	12.06 (6.35-16.77)	-5.37 (-6.08--4.67)
DALYs	Australia	523 (400-663)	2.71 (2.07-3.42)	182 (131-239)	0.49 (0.35-0.63)	-5.25 (-5.66--4.84)
DALYs	Austria	1181 (939-1426)	11.87 (9.45-14.25)	248 (187-319)	1.69 (1.28-2.15)	-5.92 (-6.43--5.4)
DALYs	Azerbaijan	9482 (7318-12230)	160.49 (123.24-208.54)	4143 (2063-7300)	32.89 (16.35-58.1)	-5.42 (-5.92--4.91)
DALYs	Bahamas	53 (40-68)	26.59 (19.73-34.39)	26 (17-36)	5.87 (3.7-7.98)	-4.56 (-4.88--4.24)
DALYs	Bahrain	113 (81-156)	46.35 (32.8-64.44)	87 (57-131)	7.04 (4.5-10.91)	-6.17 (-6.87--5.47)
DALYs	Bangladesh	379680 (236769-509407)	673.45 (418.17-904.21)	145687 (96865-202184)	98.5 (65.59-136.68)	-5.25 (-5.86--4.64)
DALYs	Barbados	14 (11-19)	5.51 (4.12-7.2)	5 (3-7)	1.12 (0.75-1.59)	-5.31 (-5.69--4.92)
DALYs	Belarus	5765 (4536-6987)	47.96 (37.79-58.19)	1322 (649-2202)	10.08 (5-16.76)	-5.34 (-6.41--4.26)
DALYs	Belgium	1296 (1024-1552)	9.47 (7.51-11.34)	252 (191-328)	1.34 (1.02-1.71)	-6.27 (-6.81--5.72)
DALYs	Belize	56 (43-70)	54.49 (42.12-67.42)	55 (41-73)	14.87 (10.95-19.67)	-3.63 (-4.18--3.08)
DALYs	Benin	4497 (3219-6489)	192.91 (137.34-274.36)	2889 (1632-4891)	41.77 (23.38-70.18)	-4.97 (-5.91--4.02)
DALYs	Bermuda	1 (1-1)	1.44 (0.97-2.04)	0 (0-1)	0.52 (0.29-0.83)	-2.81 (-3.22--2.4)
DALYs	Bhutan	807 (324-1573)	245.93 (98.27-480.27)	259 (98-557)	37.67 (14.3-80.96)	-5.46 (-5.99--4.92)
DALYs	Bolivia (Plurinational State of)	11338 (7048-16484)	290.82 (181.14-429.82)	3762 (2066-5845)	36.32 (19.77-56.77)	-5.99 (-6.53--5.44)
DALYs	Bosnia and Herzegovina	4101 (3123-5248)	88.34 (67.38-112.78)	923 (650-1253)	17.92 (12.5-24.31)	-4.75 (-5.18--4.32)
DALYs	Botswana	7246 (3721-11732)	1022.46 (526.47-1652.38)	4833 (2610-7925)	233.73 (127.82-378.53)	-4.55 (-5.23--3.87)
DALYs	Brazil	86042 (68990-102556)	76.34 (61.3-91.21)	31273 (22615-41304)	12.06 (8.72-15.93)	-5.8 (-6.05--5.56)
DALYs	Brunei Darussalam	183 (135-243)	141.17 (103.19-186.34)	81 (57-115)	19.33 (13.6-27.08)	-5.47 (-6.17--4.77)
DALYs	Bulgaria	3969 (3198-4714)	35.35 (28.59-41.86)	853 (644-1081)	8.51 (6.45-10.76)	-5.38 (-5.97--4.79)
DALYs	Burkina Faso	8825 (6108-12426)	167.94 (116.87-235.37)	11099 (7005-15847)	85.17 (54.29-123.35)	-1.81 (-2.64--0.98)
DALYs	Burundi	26187 (17975-38344)	906.82 (621.31-1318.25)	14754 (8343-22921)	209.2 (116.03-325.15)	-5.05 (-5.95--4.14)
DALYs	Cabo Verde	211 (137-340)	103.98 (67.3-166.65)	119 (64-250)	22.52 (11.92-47.18)	-4.5 (-5.05--3.95)
DALYs	Cambodia	61007 (30397-88939)	1140.33 (569.21-1675.2)	55353 (33643-91721)	395.01 (244.11-649.9)	-3.08 (-3.75--2.41)
DALYs	Cameroon	13037 (8138-19480)	226.04 (141.86-338.54)	11607 (5097-21418)	63.44 (29.39-116.94)	-4.06 (-4.91--3.21)
DALYs	Canada	1782 (1397-2156)	5.59 (4.4-6.75)	460 (338-580)	0.8 (0.59-1.01)	-6.22 (-6.78--5.67)
DALYs	Central African Republic	16946 (8283-25472)	1091.58 (531.04-1644.16)	21775 (11038-35304)	631.59 (315.11-1014.17)	-1.69 (-2.44--0.94)
DALYs	Chad	9880 (6037-15305)	309.53 (190.18-478.21)	12037 (7086-19396)	153.32 (90.76-248.38)	-2.87 (-3.87--1.86)
DALYs	Chile	8344 (6654-10048)	72.61 (58.01-87.54)	2053 (1566-2561)	8.91 (6.81-10.99)	-5.92 (-6.19--5.65)
DALYs	China	1428927 (998641-1859590)	149.7 (105.07-195.08)	366764 (258928-511038)	17.59 (12.42-24.46)	-5.65 (-5.93--5.37)
DALYs	Colombia	7668 (6036-9651)	34.55 (27.25-43.75)	2671 (1849-3696)	4.88 (3.38-6.76)	-5.72 (-6.06--5.38)
DALYs	Comoros	1246 (718-2076)	536.7 (307.36-872.91)	761 (397-1207)	131.61 (69.33-211.26)	-4.34 (-5.04--3.63)
DALYs	Congo	5770 (2941-9260)	436.9 (225.07-707.31)	6854 (3423-11325)	173.88 (87.62-281.9)	-2.58 (-3.26--1.9)
DALYs	Cook Islands	4 (3-6)	29.39 (19.96-40.28)	2 (1-3)	7.97 (5.36-11.21)	-3.22 (-3.46--2.98)
DALYs	Costa Rica	585 (452-726)	29.56 (22.71-36.78)	236 (170-306)	4.29 (3.08-5.56)	-5.84 (-6.26--5.42)
DALYs	C么te d'Ivoire	18309 (12280-25734)	304.65 (204.64-424.26)	15406 (8574-26108)	90.07 (50.84-149.12)	-3.95 (-4.81--3.09)
DALYs	Croatia	4461 (3572-5303)	72.78 (58.19-86.47)	395 (303-498)	6.01 (4.61-7.52)	-7.37 (-7.82--6.91)
DALYs	Cuba	898 (717-1091)	8.68 (6.93-10.55)	276 (202-357)	1.65 (1.21-2.14)	-5.04 (-5.39--4.69)
DALYs	Cyprus	92 (51-144)	12.5 (6.99-19.14)	36 (26-48)	1.87 (1.38-2.45)	-5.86 (-6.21--5.51)
DALYs	Czechia	1985 (1596-2418)	15.6 (12.55-19.01)	271 (201-343)	1.72 (1.27-2.18)	-6.44 (-6.89--5.98)
DALYs	Democratic People's Republic of Korea	87867 (51623-133067)	460.75 (273.69-693.7)	77092 (44659-120538)	224.78 (128.99-353.26)	-2.09 (-2.33--1.86)
DALYs	Democratic Republic of the Congo	74338 (35713-122335)	360.17 (172.34-596.12)	102998 (50489-186276)	188.35 (92-339.34)	-1.72 (-2.49--0.94)
DALYs	Denmark	583 (469-705)	8.05 (6.49-9.71)	104 (79-131)	1.06 (0.81-1.31)	-6.63 (-7.19--6.07)
DALYs	Djibouti	1431 (815-2263)	681.46 (393.75-1064.84)	1952 (835-3338)	213.83 (91.48-372.91)	-3.35 (-4.07--2.62)
DALYs	Dominica	18 (13-24)	32.22 (22.56-42.18)	8 (5-12)	9.57 (5.94-14.18)	-3.21 (-3.5--2.91)
DALYs	Dominican Republic	5044 (3591-6752)	108.14 (78.03-145.29)	3360 (1912-5858)	31.26 (17.85-54.18)	-2.89 (-3.23--2.55)
DALYs	Ecuador	8984 (6978-11345)	139.29 (108.08-176.13)	1315 (854-1832)	7.58 (4.91-10.56)	-7.92 (-8.32--7.53)
DALYs	Egypt	14579 (10991-18110)	41.07 (31.07-51.49)	6438 (4192-8970)	8.04 (5.22-11.12)	-4.71 (-5.21--4.2)
DALYs	El Salvador	1970 (1443-2645)	57.3 (41.82-76.99)	707 (449-1012)	11.73 (7.44-16.78)	-4.37 (-4.93--3.81)
DALYs	Equatorial Guinea	1812 (903-2846)	737.88 (368.48-1158.3)	607 (285-1118)	73.75 (35.86-132.9)	-8.24 (-9.26--7.2)
DALYs	Eritrea	15515 (8876-24682)	802.25 (460.97-1275.94)	13169 (5903-25233)	281.69 (130.42-543.19)	-3.44 (-4.09--2.79)
DALYs	Estonia	932 (721-1151)	50.51 (39.03-62.46)	132 (77-191)	7.47 (4.31-10.84)	-7.05 (-7.89--6.2)
DALYs	Eswatini	1527 (883-2579)	408.25 (234.26-690.8)	1387 (679-2347)	176.11 (87.61-292.2)	-1.78 (-2.72--0.83)
DALYs	Ethiopia	139209 (92219-191509)	537.29 (359.04-735.26)	40527 (27521-59204)	70.36 (47.78-103.63)	-6.6 (-7.51--5.68)
DALYs	Fiji	371 (267-511)	76.57 (55.16-106.98)	272 (190-381)	30.11 (21.15-42.16)	-2.35 (-2.7--2.01)
DALYs	Finland	809 (632-1002)	12.46 (9.8-15.39)	116 (85-153)	1.32 (0.98-1.72)	-7.15 (-7.65--6.64)
DALYs	France	11512 (9039-14224)	15.45 (12.2-19)	1704 (1261-2166)	1.69 (1.26-2.09)	-7.38 (-7.88--6.88)
DALYs	Gabon	1643 (747-2673)	260.92 (118.16-425.37)	1549 (734-2610)	111.07 (53.09-186.38)	-2.41 (-2.94--1.89)
DALYs	Gambia	2130 (1353-3442)	446.94 (284.93-720.16)	1735 (983-3198)	129.64 (73.1-239.66)	-4.01 (-4.87--3.15)
DALYs	Georgia	6388 (5241-7488)	109.09 (89.2-128.69)	1105 (695-1514)	23.93 (15.12-32.73)	-4.21 (-4.69--3.73)
DALYs	Germany	14070 (11129-17102)	12.73 (10.12-15.41)	1740 (1272-2203)	1.24 (0.92-1.55)	-7.21 (-7.89--6.54)
DALYs	Ghana	15399 (10096-21726)	198.68 (130.65-280.06)	18412 (11196-28119)	86.93 (52.96-133.44)	-1.46 (-2.22--0.69)
DALYs	Greece	1964 (1604-2342)	14.06 (11.54-16.69)	483 (366-618)	2.69 (2.07-3.39)	-4.88 (-5.5--4.27)
DALYs	Greenland	43 (31-57)	108.72 (78.03-141.4)	18 (13-24)	23.99 (17.53-32.53)	-4.4 (-4.73--4.08)
DALYs	Grenada	6 (4-8)	9.74 (7.26-12.79)	1 (1-2)	1.2 (0.87-1.59)	-5.69 (-6.02--5.37)
DALYs	Guam	45 (33-59)	43.35 (31.72-56.81)	55 (39-74)	28.8 (20.36-38.25)	-1.13 (-1.44--0.82)
DALYs	Guatemala	4826 (3607-6285)	107.62 (80.35-140)	1311 (898-1806)	10.43 (7.16-14.4)	-7.35 (-8.2--6.49)
DALYs	Guinea	8266 (5751-12019)	224.3 (155.43-324.59)	7961 (4832-13351)	111.18 (67.36-184.97)	-2.21 (-2.99--1.43)
DALYs	Guinea-Bissau	1558 (948-2310)	302.15 (182.65-447.85)	1722 (978-2804)	151.21 (87.39-239.02)	-1.54 (-2.44--0.63)
DALYs	Guyana	580 (431-761)	114.27 (84.53-150.54)	284 (186-409)	38.45 (25.26-55.29)	-1.91 (-2.35--1.46)
DALYs	Haiti	6005 (3040-25075)	140.88 (70.09-598.23)	3441 (1464-14493)	32.75 (13.87-141.49)	-4.35 (-4.86--3.85)
DALYs	Honduras	3472 (2251-4976)	137.81 (89.34-196.47)	2766 (1747-4097)	38.04 (24.18-55.78)	-3.78 (-4.45--3.1)
DALYs	Hungary	6783 (5388-8090)	50.61 (40.33-60.2)	491 (379-623)	3.47 (2.67-4.38)	-8.73 (-9.18--8.29)
DALYs	Iceland	20 (15-24)	7.17 (5.59-8.88)	5 (4-7)	1 (0.73-1.3)	-6.48 (-6.9--6.07)
DALYs	India	3736121 (2905592-4683781)	644.9 (498.06-813)	1672781 (1115951-2411204)	126.36 (84.41-181.55)	-4.82 (-5.18--4.47)
DALYs	Indonesia	683175 (430252-908306)	561.89 (349.77-751.76)	625174 (453171-843656)	228.2 (167.46-305.38)	-2.05 (-2.43--1.66)
DALYs	Iran (Islamic Republic of)	4844 (2707-7070)	14.97 (8.42-21.87)	4187 (2933-5940)	4.41 (3.07-6.25)	-2.34 (-2.82--1.86)
DALYs	Iraq	10861 (6642-16693)	117.22 (72.11-180.17)	5846 (3726-8918)	20.27 (12.94-30.66)	-5.72 (-6.44--5)
DALYs	Ireland	567 (450-696)	14.33 (11.42-17.64)	85 (65-109)	1.19 (0.91-1.51)	-8.1 (-8.42--7.77)
DALYs	Israel	320 (241-403)	6.81 (5.15-8.54)	96 (68-128)	0.87 (0.62-1.15)	-7.03 (-7.25--6.8)
DALYs	Italy	6565 (5183-7903)	8.19 (6.48-9.88)	927 (710-1162)	0.89 (0.68-1.11)	-6.78 (-7.45--6.11)
DALYs	Jamaica	170 (131-211)	10.06 (7.77-12.46)	68 (45-97)	2.22 (1.47-3.18)	-4.54 (-4.91--4.18)
DALYs	Japan	39704 (32320-46960)	23.14 (18.8-27.36)	6347 (4784-8324)	1.84 (1.42-2.34)	-7.77 (-8.66--6.88)
DALYs	Jordan	319 (194-446)	19.31 (11.72-27.05)	395 (261-570)	4.15 (2.72-6.03)	-4.61 (-5.43--3.79)
DALYs	Kazakhstan	21731 (17802-25835)	144.84 (119.05-172.29)	4326 (2498-6169)	20.75 (11.95-29.6)	-9.08 (-10.21--7.93)
DALYs	Kenya	59080 (28553-95896)	578.57 (278.63-962.21)	83886 (40807-122766)	274.06 (131.19-403.31)	-1.87 (-2.8--0.92)
DALYs	Kiribati	666 (505-872)	1439.6 (1092.76-1885.98)	897 (612-1310)	957.74 (655.76-1374.68)	-1.07 (-1.61--0.51)
DALYs	Kuwait	256 (198-316)	23.78 (18.14-29.81)	308 (219-403)	6.83 (4.84-9.07)	-4.39 (-4.92--3.87)
DALYs	Kyrgyzstan	4086 (3283-4957)	123.29 (99.09-149.91)	2762 (1196-4412)	43.92 (18.97-70.37)	-4.75 (-5.72--3.77)
DALYs	Lao People's Democratic Republic	22242 (9149-34572)	908.71 (371.93-1413.82)	11752 (5471-18166)	212.16 (100.29-323.68)	-4.46 (-5.09--3.82)
DALYs	Latvia	1534 (1046-1977)	47.33 (32.35-60.74)	369 (243-485)	14.34 (9.46-18.84)	-4.43 (-5.22--3.64)
DALYs	Lebanon	931 (527-1438)	39.12 (22.33-60.13)	413 (291-555)	6.92 (4.87-9.32)	-5.29 (-5.46--5.11)
DALYs	Lesotho	9610 (5727-15001)	999.38 (599.03-1561.21)	20476 (11608-29584)	1476.42 (847.38-2145.97)	2.39 (1.76-3.02)
DALYs	Liberia	2240 (1565-3166)	169.42 (117.2-235.38)	1886 (920-4220)	56.46 (28.17-125.08)	-4.18 (-4.95--3.41)
DALYs	Libya	877 (487-1445)	37.7 (20.93-61.58)	1007 (486-1783)	14.21 (6.9-25.06)	-1.75 (-2.37--1.12)
DALYs	Lithuania	3326 (2565-4112)	80.94 (62.48-99.72)	706 (410-1011)	19.64 (11.43-27.99)	-4.67 (-5.37--3.96)
DALYs	Luxembourg	26 (20-33)	5.18 (3.93-6.48)	6 (4-8)	0.62 (0.42-0.82)	-7.12 (-7.56--6.68)
DALYs	Madagascar	35352 (24790-49672)	546.74 (382.01-767.4)	21724 (13284-36240)	126.52 (75.44-214.03)	-4.6 (-5.38--3.81)
DALYs	Malawi	25530 (15577-40391)	562.18 (339.2-885.05)	26345 (12454-45991)	268.89 (128.31-466.52)	-2.69 (-3.7--1.66)
DALYs	Malaysia	18377 (12470-24831)	168.77 (113.77-228.31)	11815 (8551-15659)	37.98 (27.56-49.95)	-4.33 (-4.76--3.89)
DALYs	Maldives	492 (273-704)	454.01 (243.33-663.21)	147 (101-204)	34.13 (23.48-47.04)	-7.98 (-8.76--7.2)
DALYs	Mali	9819 (6881-13401)	212.23 (147.35-292.27)	12189 (7286-19476)	118.38 (70.69-188.56)	-1.79 (-2.79--0.77)
DALYs	Malta	16 (13-20)	3.81 (2.95-4.69)	4 (3-5)	0.57 (0.42-0.74)	-5.87 (-6.3--5.44)
DALYs	Marshall Islands	157 (78-242)	705.44 (341.02-1103.78)	191 (102-302)	390.44 (208.91-618.52)	-0.92 (-1.55--0.28)
DALYs	Mauritania	3102 (2034-4464)	253.83 (165.08-367.36)	1125 (625-2077)	40.71 (22.63-75.31)	-5.71 (-6.35--5.07)
DALYs	Mauritius	286 (229-346)	32.87 (26.13-39.85)	132 (102-164)	7.54 (5.84-9.35)	-3.59 (-3.96--3.22)
DALYs	Mexico	37888 (29886-45861)	74.1 (57.82-89.9)	8344 (5938-10821)	6.08 (4.32-7.87)	-7.22 (-7.74--6.7)
DALYs	Micronesia (Federated States of)	171 (105-256)	286.75 (174.67-431.92)	110 (74-157)	118.07 (80.03-167.59)	-2.15 (-2.68--1.62)
DALYs	Monaco	8 (5-10)	14.06 (9.9-18.98)	2 (2-3)	3.26 (2.19-4.78)	-4.82 (-5.59--4.05)
DALYs	Mongolia	4750 (2232-7806)	369.66 (173.4-608.83)	4994 (2502-8707)	143.64 (72.06-250.07)	-2.59 (-3.16--2.03)
DALYs	Montenegro	151 (106-218)	22.99 (16.16-33.18)	73 (51-100)	8.44 (5.89-11.53)	-3.41 (-3.96--2.86)
DALYs	Morocco	25657 (14845-77707)	151.47 (87.02-475.66)	9506 (4852-24781)	24.79 (12.56-64.51)	-5.11 (-5.42--4.8)
DALYs	Mozambique	42447 (26451-66234)	575.01 (363.44-900.6)	51797 (30025-82582)	333.62 (196.42-528.06)	-0.99 (-1.9--0.06)
DALYs	Myanmar	312934 (224746-423570)	1180.59 (851.54-1598.07)	70376 (44309-107844)	133.29 (84.82-202.75)	-6.92 (-7.29--6.54)
DALYs	Namibia	4893 (3127-7196)	659.4 (428.01-974.11)	3295 (1920-5400)	194.95 (116.14-318.27)	-4.01 (-4.82--3.2)
DALYs	Nauru	28 (15-41)	415.81 (228.44-616.34)	18 (11-26)	210.61 (133.06-308.82)	-2.07 (-2.71--1.43)
DALYs	Nepal	123709 (82279-171945)	1109.31 (734.38-1551.6)	35814 (21909-53812)	144.55 (89.1-216.57)	-6.08 (-6.66--5.49)
DALYs	Netherlands	1289 (1017-1589)	6.82 (5.39-8.36)	266 (198-341)	0.9 (0.68-1.15)	-6.42 (-6.94--5.91)
DALYs	New Zealand	223 (175-274)	5.92 (4.65-7.25)	28 (20-36)	0.39 (0.29-0.52)	-8.35 (-8.86--7.84)
DALYs	Nicaragua	1864 (1365-2420)	95.01 (69.17-125.25)	1062 (714-1569)	18.14 (12.37-26.85)	-4.62 (-5.25--4)
DALYs	Niger	6919 (3967-11864)	176.05 (102.15-304.46)	7635 (3841-13946)	69.22 (35.6-124.88)	-3.36 (-4.34--2.38)
DALYs	Nigeria	72997 (45771-108472)	139.15 (88.46-207.49)	47019 (26973-70794)	37.7 (21.79-56.46)	-4.69 (-5.52--3.86)
DALYs	Niue	1 (1-2)	67.58 (41.54-99.98)	1 (0-1)	27.33 (18.1-40.41)	-2.7 (-2.92--2.48)
DALYs	Northern Mariana Islands	52 (36-76)	169.09 (116.25-236.73)	30 (21-43)	49.42 (34.86-70.77)	-3.05 (-3.48--2.61)
DALYs	Norway	350 (274-427)	5.37 (4.21-6.5)	83 (61-107)	0.89 (0.65-1.14)	-5.98 (-6.61--5.34)
DALYs	Oman	207 (101-382)	19.92 (9.82-36.79)	81 (53-129)	2.22 (1.42-3.48)	-5.54 (-6.29--4.79)
DALYs	Pakistan	463947 (243081-675806)	731.19 (383.03-1072.22)	292966 (168339-462135)	187.47 (108.93-295.2)	-4.56 (-5.28--3.85)
DALYs	Palau	9 (6-13)	77.42 (50.8-110.79)	10 (7-14)	39.89 (27.83-55.05)	-1.2 (-1.43--0.96)
DALYs	Palestine	260 (148-464)	27.69 (15.94-48.87)	185 (101-328)	5.93 (3.14-10.33)	-4.48 (-5.43--3.53)
DALYs	Panama	954 (720-1218)	57.31 (43.19-73.45)	471 (317-652)	10.74 (7.24-14.86)	-4.92 (-5.25--4.58)
DALYs	Papua New Guinea	10738 (6685-17195)	426.34 (268.64-677.16)	15742 (10535-22178)	207.17 (137.79-291.56)	-2.08 (-2.66--1.5)
DALYs	Paraguay	2044 (1531-2706)	78.89 (59.29-104.53)	1557 (1010-2300)	24.04 (15.53-35.56)	-3.17 (-3.59--2.75)
DALYs	Peru	17236 (12315-23274)	118.26 (84.28-161.18)	6677 (3997-10625)	18.35 (10.95-29.26)	-5.96 (-6.56--5.35)
DALYs	Philippines	190682 (142062-254502)	496.11 (370.75-664.75)	194140 (141205-253801)	199.72 (145.84-262.35)	-2.31 (-2.8--1.81)
DALYs	Poland	25666 (21375-29778)	59.6 (49.7-69.03)	4031 (3119-4981)	7.29 (5.66-8.99)	-6.43 (-6.84--6.02)
DALYs	Portugal	3609 (2882-4361)	29.31 (23.57-35.31)	705 (540-874)	4.16 (3.23-5.1)	-6.55 (-7.05--6.05)
DALYs	Puerto Rico	475 (341-627)	13.25 (9.5-17.51)	63 (43-87)	1.39 (0.97-1.92)	-6.72 (-7.03--6.4)
DALYs	Qatar	175 (110-260)	67.99 (42.8-103.21)	191 (116-298)	7.55 (4.66-11.58)	-7.07 (-7.57--6.56)
DALYs	Republic of Korea	82501 (64568-106150)	237.44 (186.21-311.77)	10196 (7369-13317)	11.48 (8.3-14.97)	-8.5 (-8.89--8.12)
DALYs	Republic of Moldova	3007 (2399-3643)	64.17 (51.25-77.88)	808 (391-1364)	15.94 (7.75-26.85)	-4.7 (-5.73--3.65)
DALYs	Romania	27064 (21882-32241)	104.09 (84.11-123.94)	8041 (6167-9809)	30.83 (23.81-37.68)	-4.88 (-5.46--4.29)
DALYs	Russian Federation	154291 (128039-179358)	87.86 (72.96-102.06)	48008 (27773-68964)	25.01 (14.52-35.86)	-4.62 (-5.67--3.57)
DALYs	Rwanda	36594 (22415-53975)	1086.59 (663.55-1588.33)	16720 (9584-27135)	222.35 (132.56-355.55)	-6.03 (-7.04--5.01)
DALYs	Saint Kitts and Nevis	8 (6-10)	24.72 (18.03-32.04)	2 (2-3)	3.03 (2.05-4.27)	-6.4 (-6.83--5.97)
DALYs	Saint Lucia	44 (33-56)	47.26 (35.97-60.06)	15 (11-21)	6.69 (4.68-8.94)	-5.4 (-5.73--5.08)
DALYs	Saint Vincent and the Grenadines	24 (19-31)	32.69 (25.05-41.21)	8 (6-11)	6.1 (4.47-7.98)	-4.21 (-4.52--3.89)
DALYs	Samoa	145 (97-217)	150.68 (101.57-224.96)	117 (80-170)	72.36 (49.36-104.41)	-1.95 (-2.49--1.4)
DALYs	San Marino	1 (1-1)	2.51 (1.85-3.33)	0 (0-1)	0.63 (0.38-0.95)	-4.51 (-5.1--3.91)
DALYs	Sao Tome and Principe	54 (36-76)	78.93 (52.62-111.13)	39 (22-74)	26.17 (14.78-50.02)	-3.63 (-4.44--2.81)
DALYs	Saudi Arabia	6287 (3649-10233)	73.4 (42.11-118.9)	6705 (3888-11898)	17.09 (10.22-29.14)	-3.44 (-3.97--2.91)
DALYs	Senegal	12354 (8915-16910)	299.57 (214.6-405.57)	7749 (4671-12049)	76.06 (46.27-119.67)	-4.02 (-4.7--3.33)
DALYs	Serbia	4487 (2835-6310)	38.71 (24.63-54.4)	941 (684-1255)	7.34 (5.35-9.79)	-5.8 (-6.37--5.23)
DALYs	Seychelles	52 (39-64)	92 (69.33-114.1)	32 (23-43)	25.42 (18.29-33.79)	-4.1 (-4.36--3.84)
DALYs	Sierra Leone	7464 (5164-10655)	312.9 (217.6-447.48)	6213 (3837-10188)	119.76 (74.47-196.24)	-2.76 (-3.53--1.97)
DALYs	Singapore	846 (637-1064)	33.66 (25.17-42.43)	157 (116-205)	1.8 (1.32-2.34)	-8.37 (-8.63--8.12)
DALYs	Slovakia	1336 (994-1702)	23.26 (17.36-29.56)	273 (197-367)	3.43 (2.48-4.61)	-5.45 (-5.8--5.1)
DALYs	Slovenia	451 (350-555)	19.15 (14.84-23.55)	52 (39-66)	1.64 (1.22-2.12)	-7.23 (-7.76--6.69)
DALYs	Solomon Islands	423 (241-646)	236.62 (138.89-361.57)	662 (465-924)	137.09 (97.23-191.1)	-0.9 (-1.6--0.2)
DALYs	Somalia	33119 (15730-62950)	882.42 (407.46-1720.29)	47297 (20411-96524)	486.76 (210.65-985.31)	-2.42 (-3.41--1.42)
DALYs	South Africa	176995 (131462-229893)	652.33 (481.73-849.02)	115051 (84045-148728)	200.41 (145.98-259.36)	-3.22 (-3.73--2.7)
DALYs	South Sudan	15299 (8679-27178)	511.68 (287.7-914.92)	13547 (7097-22817)	254.16 (134.29-427.89)	-2.5 (-3.47--1.52)
DALYs	Spain	9577 (7734-11310)	20.44 (16.55-23.99)	1093 (828-1384)	1.39 (1.06-1.76)	-8.03 (-8.51--7.56)
DALYs	Sri Lanka	13147 (8993-17179)	102.88 (70.49-135.08)	3807 (2289-5833)	14.33 (8.68-21.92)	-6.09 (-6.37--5.82)
DALYs	Sudan	10518 (3775-19683)	93.61 (33.96-176.82)	4812 (2149-8757)	18.57 (8.53-33.85)	-5.03 (-5.78--4.28)
DALYs	Suriname	118 (84-151)	39.52 (28.24-50.7)	67 (43-95)	10.3 (6.57-14.69)	-4.26 (-4.5--4.03)
DALYs	Sweden	633 (470-798)	4.16 (3.12-5.2)	132 (94-178)	0.65 (0.46-0.87)	-6.25 (-7.07--5.43)
DALYs	Switzerland	742 (582-904)	7.94 (6.24-9.63)	107 (80-136)	0.71 (0.53-0.9)	-7.45 (-7.99--6.9)
DALYs	Syrian Arab Republic	1531 (960-2271)	24.06 (15.12-36.34)	571 (373-862)	3.95 (2.6-5.94)	-4.86 (-5.72--3.99)
DALYs	Taiwan (Province of China)	21997 (17480-26088)	130.11 (103.84-155.51)	3892 (2847-4926)	9.94 (7.33-12.49)	-7.59 (-7.98--7.21)
DALYs	Tajikistan	5456 (4004-7440)	167.68 (122.51-229.46)	2717 (1325-4472)	31.43 (15.49-51.47)	-6.08 (-6.71--5.45)
DALYs	Thailand	97571 (67479-136205)	247.14 (171.9-337.66)	40149 (26904-56498)	39.41 (26.72-55.31)	-5.17 (-5.54--4.79)
DALYs	Timor-Leste	3137 (1452-5522)	791.25 (372.69-1403.39)	3345 (1935-5569)	367.64 (214.41-611.06)	-2.08 (-2.83--1.33)
DALYs	Togo	6599 (4534-9371)	414.82 (283.81-589.87)	8023 (4535-14941)	152.23 (87.48-280.83)	-2.48 (-3.36--1.6)
DALYs	Tokelau	1 (1-2)	102.21 (59.07-164.82)	0 (0-1)	33.43 (22.42-47.14)	-3.38 (-3.54--3.21)
DALYs	Tonga	56 (36-95)	94.03 (60.71-158.35)	37 (25-54)	44.62 (29.86-65.61)	-1.91 (-2.41--1.41)
DALYs	Trinidad and Tobago	235 (182-289)	24.46 (18.81-30.27)	100 (66-141)	5.52 (3.6-7.74)	-4.29 (-4.59--3.99)
DALYs	Tunisia	2696 (1699-4153)	49.87 (31.44-77.61)	1404 (790-2686)	10.34 (5.83-19.63)	-4.19 (-4.5--3.88)
DALYs	Turkey	38260 (21929-58820)	93.39 (52.72-145.44)	5738 (4081-7785)	5.92 (4.21-8.05)	-8.74 (-9.14--8.35)
DALYs	Turkmenistan	3367 (2708-4003)	137.13 (109.77-163.4)	2559 (1371-3881)	48.94 (26.23-74.15)	-4.19 (-4.95--3.43)
DALYs	Tuvalu	58 (32-85)	738.04 (409.41-1092.16)	28 (18-40)	244.33 (153.82-350.12)	-3.21 (-3.41--3.01)
DALYs	Uganda	24442 (13899-44596)	313.49 (176.83-575.77)	24929 (15187-40166)	122.11 (73.82-194.22)	-4.03 (-5.18--2.87)
DALYs	Ukraine	43640 (35271-51709)	65.08 (53-76.67)	15608 (6295-26858)	25.65 (10.46-44.01)	-3.68 (-4.67--2.69)
DALYs	United Arab Emirates	202 (68-454)	18.81 (6.47-36.99)	275 (114-470)	3.63 (1.43-6.11)	-5.05 (-5.7--4.39)
DALYs	United Kingdom	5528 (4463-6634)	7.02 (5.68-8.39)	1193 (911-1509)	1.17 (0.9-1.46)	-5.63 (-6.09--5.17)
DALYs	United Republic of Tanzania	76325 (47414-118102)	580.21 (357.75-897.75)	52883 (29572-84565)	153.9 (85.41-245.44)	-4.4 (-5.23--3.58)
DALYs	United States of America	18225 (14352-22060)	6.26 (4.93-7.53)	4390 (3363-5492)	0.94 (0.73-1.17)	-6.18 (-6.73--5.63)
DALYs	United States Virgin Islands	7 (5-10)	6.64 (4.38-9.82)	3 (2-4)	2.09 (1.28-3.14)	-2.99 (-3.41--2.55)
DALYs	Uruguay	1041 (822-1243)	30.3 (24.06-36.22)	402 (304-499)	9.56 (7.27-11.88)	-3.54 (-3.85--3.21)
DALYs	Uzbekistan	7915 (5936-9914)	59.72 (44.54-75.05)	5948 (2809-9421)	17.06 (8.08-27.09)	-4.58 (-5.52--3.63)
DALYs	Vanuatu	116 (51-233)	141.57 (62.25-288.19)	154 (71-266)	70.12 (31.94-120.23)	-2.05 (-2.71--1.38)
DALYs	Venezuela (Bolivarian Republic of)	5569 (4207-6919)	48.09 (36.16-59.87)	3419 (2140-5007)	10.95 (6.88-16.03)	-4.33 (-4.86--3.81)
DALYs	Viet Nam	190508 (118976-267673)	445.24 (277.15-628.72)	120907 (81119-179458)	112.39 (76.11-166.94)	-3.68 (-4.06--3.31)
DALYs	Yemen	6579 (2735-11923)	102.65 (42.61-187.56)	5423 (2892-8673)	28.71 (15.04-46.79)	-4.11 (-5.06--3.16)
DALYs	Zambia	19593 (13354-27216)	568.26 (386.46-781.33)	6414 (3427-11890)	71.64 (39.51-122.93)	-7.95 (-9.21--6.68)
DALYs	Zimbabwe	28334 (20381-39000)	587.39 (427.41-812.83)	59506 (30320-90491)	631.07 (324.49-954.17)	1.32 (0.31-2.34)
Deaths	Afghanistan	510 (234-1347)	7.4 (3.35-19.96)	541 (268-1177)	4.16 (1.86-10.88)	-2.87 (-3.96--1.77)
Deaths	Albania	31 (20-44)	1.43 (0.92-2.08)	12 (7-21)	0.3 (0.17-0.54)	-3.77 (-4.18--3.36)
Deaths	Algeria	376 (177-672)	3.51 (1.7-6.42)	244 (139-397)	0.81 (0.45-1.32)	-3.95 (-4.77--3.11)
Deaths	American Samoa	0 (0-0)	1.03 (0.71-1.41)	0 (0-0)	0.4 (0.28-0.57)	-2.7 (-3.29--2.11)
Deaths	Andorra	0 (0-0)	0.05 (0.03-0.08)	0 (0-0)	0.01 (0.01-0.02)	-3.73 (-4.25--3.2)
Deaths	Angola	1147 (558-1892)	23.67 (11.43-39.86)	1302 (736-1986)	8.63 (4.97-13.1)	-3.26 (-4.29--2.23)
Deaths	Antigua and Barbuda	0 (0-0)	0.19 (0.13-0.24)	0 (0-0)	0.03 (0.02-0.04)	-5.22 (-5.58--4.86)
Deaths	Argentina	377 (300-456)	1.17 (0.93-1.41)	134 (100-171)	0.26 (0.19-0.33)	-4.52 (-4.77--4.26)
Deaths	Armenia	39 (32-45)	1.26 (1.04-1.46)	10 (5-15)	0.26 (0.13-0.37)	-5.3 (-6.03--4.56)
Deaths	Australia	18 (13-23)	0.09 (0.07-0.11)	6 (4-8)	0.01 (0.01-0.02)	-5.6 (-6.1--5.1)
Deaths	Austria	38 (30-47)	0.36 (0.28-0.43)	9 (7-12)	0.05 (0.04-0.07)	-5.61 (-6.26--4.96)
Deaths	Azerbaijan	217 (163-283)	3.78 (2.8-4.95)	86 (39-162)	0.71 (0.32-1.35)	-5.51 (-6.03--5)
Deaths	Bahamas	1 (1-2)	0.71 (0.52-0.92)	1 (0-1)	0.15 (0.09-0.2)	-4.62 (-4.97--4.27)
Deaths	Bahrain	3 (2-4)	1.8 (1.23-2.53)	2 (1-4)	0.28 (0.17-0.45)	-6.23 (-7.44--4.99)
Deaths	Bangladesh	10890 (6592-14869)	21.76 (12.86-30.13)	4575 (2970-6502)	3.4 (2.24-4.93)	-5.04 (-5.83--4.25)
Deaths	Barbados	0 (0-1)	0.15 (0.11-0.19)	0 (0-0)	0.03 (0.02-0.04)	-5.36 (-5.83--4.88)
Deaths	Belarus	137 (108-164)	1.1 (0.88-1.33)	30 (14-53)	0.22 (0.1-0.39)	-5.57 (-6.64--4.49)
Deaths	Belgium	46 (36-56)	0.31 (0.25-0.38)	9 (7-13)	0.04 (0.03-0.06)	-6.29 (-7--5.58)
Deaths	Belize	2 (1-2)	1.62 (1.23-2.02)	1 (1-2)	0.42 (0.3-0.56)	-3.88 (-4.53--3.22)
Deaths	Benin	125 (89-181)	5.79 (4.07-8.37)	74 (41-126)	1.21 (0.68-2.04)	-5.14 (-6.21--4.06)
Deaths	Bermuda	0 (0-0)	0.03 (0.02-0.04)	0 (0-0)	0 (0-0)	-6.42 (-6.94--5.9)
Deaths	Bhutan	21 (8-42)	7.63 (2.89-14.83)	8 (3-17)	1.24 (0.4-2.7)	-5.11 (-5.79--4.42)
Deaths	Bolivia (Plurinational State of)	316 (196-469)	8.78 (5.42-13.24)	108 (57-173)	1.11 (0.59-1.77)	-5.86 (-6.47--5.25)
Deaths	Bosnia and Herzegovina	114 (87-147)	2.62 (2.01-3.42)	29 (20-41)	0.52 (0.35-0.72)	-4.61 (-5.09--4.12)
Deaths	Botswana	196 (100-317)	30.34 (15.63-49.04)	126 (68-207)	6.88 (3.79-11.18)	-4.56 (-5.34--3.78)
Deaths	Brazil	2141 (1732-2549)	2.06 (1.66-2.46)	842 (609-1118)	0.33 (0.24-0.43)	-5.64 (-5.93--5.35)
Deaths	Brunei Darussalam	6 (4-7)	5.12 (3.63-6.94)	2 (2-3)	0.69 (0.47-0.99)	-5.42 (-6.36--4.48)
Deaths	Bulgaria	104 (83-125)	0.88 (0.71-1.06)	22 (16-28)	0.2 (0.15-0.25)	-5.62 (-6.31--4.93)
Deaths	Burkina Faso	223 (155-313)	4.53 (3.15-6.33)	261 (162-383)	2.22 (1.38-3.21)	-2 (-2.93--1.06)
Deaths	Burundi	703 (477-1036)	27.01 (18.29-40.22)	375 (205-594)	6.13 (3.39-9.62)	-5.19 (-6.25--4.12)
Deaths	Cabo Verde	6 (4-9)	2.71 (1.72-4.46)	3 (1-7)	0.6 (0.29-1.31)	-4.72 (-5.31--4.13)
Deaths	Cambodia	1766 (838-2633)	37.34 (17.37-55.93)	1658 (972-2828)	13.35 (7.85-22.35)	-2.94 (-3.77--2.11)
Deaths	Cameroon	332 (205-499)	6.33 (3.92-9.52)	283 (118-540)	1.76 (0.8-3.24)	-4.13 (-5.1--3.14)
Deaths	Canada	60 (47-74)	0.19 (0.15-0.23)	16 (12-21)	0.02 (0.02-0.03)	-6.34 (-6.97--5.7)
Deaths	Central African Republic	444 (210-678)	31.5 (14.56-48.18)	540 (263-876)	17.66 (8.36-28.26)	-1.84 (-2.74--0.93)
Deaths	Chad	283 (171-448)	9.58 (5.78-15.11)	316 (182-515)	4.73 (2.73-7.68)	-3.06 (-4.2--1.91)
Deaths	Chile	211 (169-258)	1.9 (1.52-2.32)	53 (40-66)	0.22 (0.17-0.28)	-5.99 (-6.25--5.73)
Deaths	China	41591 (28802-54739)	4.8 (3.34-6.37)	9844 (6605-14455)	0.47 (0.31-0.69)	-6.07 (-6.37--5.77)
Deaths	Colombia	200 (159-251)	0.99 (0.78-1.25)	76 (52-107)	0.14 (0.09-0.19)	-5.63 (-6.04--5.22)
Deaths	Comoros	37 (20-60)	18.72 (10.4-31.09)	22 (11-36)	4.48 (2.32-7.31)	-4.36 (-5.26--3.45)
Deaths	Congo	156 (78-256)	12.85 (6.29-21.05)	171 (82-283)	5.07 (2.5-8.13)	-2.74 (-3.58--1.89)
Deaths	Cook Islands	0 (0-0)	0.78 (0.51-1.1)	0 (0-0)	0.18 (0.12-0.26)	-3.58 (-3.88--3.28)
Deaths	Costa Rica	18 (13-22)	0.96 (0.73-1.21)	7 (5-9)	0.12 (0.09-0.16)	-6.08 (-6.56--5.6)
Deaths	C么te d'Ivoire	451 (300-635)	8.95 (6.04-12.67)	371 (201-633)	2.58 (1.42-4.24)	-4.09 (-5.16--3.02)
Deaths	Croatia	131 (105-157)	2.16 (1.72-2.58)	13 (10-17)	0.17 (0.13-0.21)	-7.2 (-7.76--6.65)
Deaths	Cuba	23 (19-28)	0.23 (0.18-0.28)	7 (5-9)	0.04 (0.03-0.05)	-5.25 (-5.67--4.83)
Deaths	Cyprus	3 (2-5)	0.55 (0.29-0.87)	1 (1-2)	0.07 (0.05-0.1)	-5.89 (-6.26--5.52)
Deaths	Czechia	55 (44-67)	0.42 (0.33-0.5)	7 (5-9)	0.04 (0.03-0.05)	-6.58 (-7.12--6.04)
Deaths	Democratic People's Republic of Korea	2502 (1467-3805)	14.06 (8.3-21.24)	2243 (1238-3489)	6.59 (3.63-10.23)	-2.1 (-2.32--1.87)
Deaths	Democratic Republic of the Congo	1924 (883-3274)	10.27 (4.68-17.64)	2477 (1134-4627)	5.05 (2.32-9.46)	-1.96 (-2.86--1.04)
Deaths	Denmark	22 (18-27)	0.28 (0.22-0.34)	4 (3-5)	0.03 (0.03-0.04)	-6.82 (-7.52--6.12)
Deaths	Djibouti	36 (20-57)	21.08 (12.2-32.4)	51 (20-91)	7.09 (2.82-12.73)	-3.19 (-4.18--2.2)
Deaths	Dominica	1 (0-1)	0.95 (0.66-1.25)	0 (0-0)	0.27 (0.17-0.4)	-3.28 (-3.65--2.9)
Deaths	Dominican Republic	133 (96-178)	3.27 (2.36-4.42)	97 (55-171)	0.94 (0.54-1.65)	-2.65 (-3.09--2.2)
Deaths	Ecuador	245 (190-309)	4.14 (3.2-5.24)	34 (21-47)	0.2 (0.13-0.28)	-8.18 (-8.64--7.72)
Deaths	Egypt	379 (283-480)	1.28 (0.94-1.67)	166 (105-238)	0.25 (0.16-0.36)	-4.68 (-5.42--3.92)
Deaths	El Salvador	52 (38-70)	1.59 (1.14-2.15)	19 (12-27)	0.31 (0.2-0.45)	-4.48 (-5.06--3.89)
Deaths	Equatorial Guinea	49 (23-77)	21.3 (10.27-33.67)	14 (6-26)	2.04 (0.95-3.75)	-8.53 (-9.69--7.36)
Deaths	Eritrea	354 (199-568)	20.59 (11.35-34.02)	296 (130-585)	7.22 (3.3-14.55)	-3.48 (-4.27--2.68)
Deaths	Estonia	21 (16-26)	1.1 (0.84-1.36)	3 (2-5)	0.16 (0.09-0.24)	-6.95 (-7.84--6.06)
Deaths	Eswatini	41 (23-70)	12.27 (7-21.2)	36 (18-60)	5.29 (2.7-8.68)	-1.88 (-2.94--0.81)
Deaths	Ethiopia	3771 (2483-5191)	16.08 (10.44-22.59)	1102 (740-1626)	2.24 (1.49-3.3)	-6.45 (-7.52--5.36)
Deaths	Fiji	9 (6-13)	2.15 (1.49-3.07)	7 (5-10)	0.81 (0.55-1.16)	-2.37 (-2.86--1.89)
Deaths	Finland	25 (19-32)	0.37 (0.29-0.46)	4 (3-5)	0.04 (0.03-0.05)	-6.97 (-7.61--6.32)
Deaths	France	452 (353-568)	0.55 (0.43-0.69)	67 (47-89)	0.05 (0.04-0.07)	-7.87 (-8.58--7.16)
Deaths	Gabon	43 (18-71)	7.06 (2.97-11.54)	38 (17-65)	2.99 (1.36-5.04)	-2.51 (-3.11--1.9)
Deaths	Gambia	52 (32-88)	12.43 (7.82-20.55)	42 (22-81)	3.58 (1.91-6.91)	-4.07 (-5.06--3.06)
Deaths	Georgia	145 (119-174)	2.43 (1.99-2.9)	27 (16-38)	0.54 (0.33-0.77)	-3.97 (-4.47--3.46)
Deaths	Germany	478 (376-584)	0.4 (0.31-0.48)	62 (46-82)	0.04 (0.03-0.05)	-7.36 (-8.18--6.53)
Deaths	Ghana	431 (281-610)	6.64 (4.37-9.27)	514 (302-815)	2.93 (1.67-4.58)	-1.48 (-2.46--0.49)
Deaths	Greece	76 (61-92)	0.52 (0.42-0.63)	20 (14-26)	0.09 (0.07-0.11)	-4.86 (-5.66--4.05)
Deaths	Greenland	1 (1-2)	4.15 (2.93-5.57)	1 (0-1)	0.9 (0.63-1.25)	-4.3 (-4.74--3.87)
Deaths	Grenada	0 (0-0)	0.25 (0.19-0.33)	0 (0-0)	0.03 (0.02-0.04)	-5.8 (-6.15--5.46)
Deaths	Guam	1 (1-1)	1.2 (0.87-1.59)	1 (1-2)	0.71 (0.5-0.95)	-1.29 (-1.69--0.89)
Deaths	Guatemala	131 (99-171)	3.34 (2.5-4.36)	36 (25-50)	0.31 (0.21-0.42)	-7.38 (-8.33--6.42)
Deaths	Guinea	235 (160-342)	6.84 (4.66-9.91)	213 (123-365)	3.37 (1.98-5.67)	-2.35 (-3.22--1.47)
Deaths	Guinea-Bissau	41 (24-61)	8.64 (5.12-12.86)	42 (24-68)	4.3 (2.48-6.61)	-1.64 (-2.69--0.59)
Deaths	Guyana	15 (11-19)	3.14 (2.33-4.18)	7 (4-10)	0.94 (0.61-1.37)	-2.08 (-2.56--1.6)
Deaths	Haiti	148 (72-645)	3.7 (1.78-16.38)	84 (34-371)	0.89 (0.36-4.02)	-4.32 (-4.92--3.72)
Deaths	Honduras	96 (62-138)	4.27 (2.75-6.29)	84 (53-124)	1.25 (0.79-1.85)	-3.4 (-4.19--2.59)
Deaths	Hungary	197 (155-238)	1.4 (1.11-1.68)	13 (10-17)	0.08 (0.06-0.11)	-8.97 (-9.48--8.45)
Deaths	Iceland	1 (1-1)	0.26 (0.2-0.33)	0 (0-0)	0.03 (0.03-0.05)	-6.56 (-7.05--6.07)
Deaths	India	103052 (78971-132025)	20.03 (15.1-25.93)	48718 (32022-70822)	3.99 (2.62-5.77)	-4.72 (-5.19--4.24)
Deaths	Indonesia	19274 (11747-26095)	18.67 (11.04-25.51)	18726 (13596-25616)	7.99 (5.81-10.8)	-1.87 (-2.45--1.29)
Deaths	Iran (Islamic Republic of)	132 (72-198)	0.46 (0.25-0.68)	111 (74-163)	0.13 (0.09-0.19)	-2.44 (-3.03--1.85)
Deaths	Iraq	318 (184-489)	3.77 (2.21-5.79)	171 (107-263)	0.72 (0.45-1.1)	-5.66 (-6.56--4.75)
Deaths	Ireland	23 (18-29)	0.56 (0.45-0.71)	3 (2-4)	0.04 (0.03-0.05)	-8.44 (-8.81--8.06)
Deaths	Israel	11 (8-14)	0.24 (0.18-0.3)	3 (2-4)	0.03 (0.02-0.04)	-7.4 (-7.67--7.13)
Deaths	Italy	228 (180-276)	0.27 (0.21-0.32)	34 (25-43)	0.03 (0.02-0.03)	-6.92 (-7.76--6.09)
Deaths	Jamaica	5 (4-6)	0.29 (0.23-0.36)	2 (1-3)	0.06 (0.04-0.09)	-4.65 (-5.03--4.28)
Deaths	Japan	1550 (1253-1851)	0.91 (0.74-1.09)	385 (272-525)	0.08 (0.06-0.11)	-6.91 (-7.98--5.82)
Deaths	Jordan	9 (5-13)	0.67 (0.4-0.95)	11 (7-16)	0.14 (0.09-0.21)	-4.74 (-5.82--3.65)
Deaths	Kazakhstan	486 (399-583)	3.32 (2.72-4)	93 (52-137)	0.45 (0.25-0.67)	-9.3 (-10.42--8.17)
Deaths	Kenya	1722 (811-2921)	19.62 (9.22-33.87)	2319 (1070-3433)	8.86 (4.05-13.07)	-2.06 (-3.18--0.93)
Deaths	Kiribati	19 (14-24)	44.05 (33.07-57.76)	24 (16-35)	28.75 (19.17-41.64)	-1.15 (-1.85--0.44)
Deaths	Kuwait	6 (4-7)	0.74 (0.56-0.96)	8 (6-11)	0.25 (0.17-0.34)	-4.1 (-4.96--3.23)
Deaths	Kyrgyzstan	93 (74-114)	2.86 (2.27-3.53)	62 (25-101)	1.03 (0.41-1.68)	-4.76 (-5.72--3.8)
Deaths	Lao People's Democratic Republic	641 (243-995)	28.79 (10.74-44.6)	344 (149-532)	7.12 (3.09-10.97)	-4.33 (-5.11--3.55)
Deaths	Latvia	35 (23-46)	1.06 (0.69-1.37)	9 (6-12)	0.32 (0.2-0.42)	-4.42 (-5.26--3.56)
Deaths	Lebanon	27 (14-43)	1.21 (0.64-1.92)	12 (9-17)	0.2 (0.14-0.28)	-5.26 (-5.5--5.02)
Deaths	Lesotho	276 (164-434)	30.17 (17.96-47.98)	532 (305-776)	41.73 (24.92-60.89)	2.05 (1.37-2.74)
Deaths	Liberia	59 (41-84)	4.84 (3.3-6.86)	44 (20-103)	1.53 (0.7-3.55)	-4.56 (-5.46--3.65)
Deaths	Libya	25 (13-41)	1.21 (0.65-1.99)	27 (13-50)	0.46 (0.22-0.83)	-1.82 (-2.59--1.04)
Deaths	Lithuania	76 (59-94)	1.8 (1.4-2.22)	17 (9-24)	0.42 (0.24-0.62)	-4.67 (-5.42--3.91)
Deaths	Luxembourg	1 (1-1)	0.16 (0.12-0.2)	0 (0-0)	0.02 (0.01-0.02)	-7.25 (-7.77--6.73)
Deaths	Madagascar	911 (626-1300)	16.37 (11.17-23.2)	520 (298-905)	3.72 (2.16-6.54)	-4.79 (-5.81--3.76)
Deaths	Malawi	754 (448-1190)	19.45 (11.28-31.24)	736 (345-1294)	8.93 (4.15-15.86)	-2.87 (-4.07--1.67)
Deaths	Malaysia	546 (354-751)	5.71 (3.67-7.91)	333 (236-446)	1.17 (0.83-1.57)	-4.61 (-5.22--4)
Deaths	Maldives	14 (7-21)	15 (7.05-24.13)	4 (3-6)	1.17 (0.78-1.64)	-7.69 (-8.61--6.76)
Deaths	Mali	287 (195-400)	7.24 (4.95-10.14)	363 (213-590)	4.45 (2.53-7.24)	-1.65 (-2.91--0.37)
Deaths	Malta	1 (0-1)	0.12 (0.09-0.15)	0 (0-0)	0.01 (0.01-0.02)	-6.78 (-7.32--6.23)
Deaths	Marshall Islands	4 (2-7)	21.19 (10.03-33.78)	5 (3-8)	11.39 (5.82-18.42)	-0.92 (-1.75--0.09)
Deaths	Mauritania	76 (49-112)	6.75 (4.31-9.84)	27 (15-53)	1.09 (0.57-2.11)	-5.73 (-6.48--4.96)
Deaths	Mauritius	8 (6-9)	0.94 (0.75-1.14)	3 (3-4)	0.19 (0.14-0.23)	-3.74 (-4.14--3.34)
Deaths	Mexico	1104 (858-1348)	2.45 (1.91-3)	218 (152-283)	0.16 (0.11-0.21)	-7.75 (-8.33--7.17)
Deaths	Micronesia (Federated States of)	4 (2-7)	7.89 (4.42-12.16)	3 (2-4)	3.06 (1.97-4.61)	-2.33 (-2.98--1.68)
Deaths	Monaco	0 (0-0)	0.47 (0.33-0.65)	0 (0-0)	0.1 (0.07-0.15)	-5 (-6.01--3.98)
Deaths	Mongolia	118 (53-197)	9.64 (4.31-16.33)	114 (56-202)	3.44 (1.7-6.04)	-2.8 (-3.39--2.21)
Deaths	Montenegro	4 (3-6)	0.61 (0.43-0.88)	2 (1-3)	0.24 (0.16-0.33)	-3.11 (-3.69--2.52)
Deaths	Morocco	714 (393-2347)	4.58 (2.42-15.47)	273 (131-759)	0.76 (0.36-2.09)	-4.98 (-5.4--4.57)
Deaths	Mozambique	1205 (758-1913)	18.86 (11.98-30.45)	1353 (788-2161)	10.25 (6.02-16.1)	-1.3 (-2.39--0.19)
Deaths	Myanmar	9267 (6619-12745)	39.56 (28.63-54.9)	2159 (1293-3371)	4.5 (2.72-7.01)	-6.86 (-7.37--6.36)
Deaths	Namibia	148 (94-220)	22.48 (14.15-33.73)	96 (55-159)	6.57 (3.9-11.2)	-4.1 (-5.07--3.13)
Deaths	Nauru	1 (0-1)	11.26 (5.79-17.78)	0 (0-1)	5.31 (3.25-7.75)	-2.24 (-2.97--1.51)
Deaths	Nepal	3586 (2344-5129)	36.73 (23.75-52.84)	1168 (676-1771)	5.11 (3.01-7.72)	-5.75 (-6.47--5.02)
Deaths	Netherlands	49 (38-60)	0.24 (0.19-0.3)	11 (8-14)	0.03 (0.02-0.04)	-6.44 (-7.08--5.8)
Deaths	New Zealand	7 (6-9)	0.19 (0.15-0.24)	1 (1-1)	0.01 (0.01-0.01)	-9 (-9.65--8.35)
Deaths	Nicaragua	51 (37-67)	2.91 (2.13-3.91)	29 (19-43)	0.53 (0.35-0.78)	-4.68 (-5.41--3.94)
Deaths	Niger	172 (97-304)	5.33 (3.11-9.33)	191 (94-357)	2.18 (1.11-4.14)	-3.31 (-4.57--2.03)
Deaths	Nigeria	2033 (1278-3122)	4.3 (2.74-6.59)	1227 (686-1867)	1.14 (0.66-1.73)	-4.86 (-5.84--3.87)
Deaths	Niue	0 (0-0)	1.81 (1.06-2.74)	0 (0-0)	0.72 (0.46-1.1)	-2.74 (-2.99--2.48)
Deaths	Northern Mariana Islands	1 (1-2)	5.2 (3.5-7.21)	1 (1-1)	1.59 (1.08-2.36)	-2.66 (-3.33--1.99)
Deaths	Norway	16 (12-19)	0.22 (0.17-0.27)	4 (3-5)	0.04 (0.03-0.05)	-5.9 (-6.7--5.1)
Deaths	Oman	5 (2-10)	0.62 (0.3-1.17)	2 (1-3)	0.07 (0.05-0.13)	-5.47 (-6.51--4.41)
Deaths	Pakistan	14048 (6967-21080)	24.38 (12.07-37.05)	8135 (4601-12967)	5.99 (3.37-9.51)	-4.75 (-5.59--3.91)
Deaths	Palau	0 (0-0)	2.18 (1.37-3.26)	0 (0-0)	1.01 (0.69-1.41)	-1.38 (-1.66--1.09)
Deaths	Palestine	9 (5-15)	1.03 (0.58-1.85)	5 (2-9)	0.2 (0.09-0.37)	-4.88 (-6.09--3.67)
Deaths	Panama	30 (22-38)	1.92 (1.43-2.47)	14 (9-19)	0.31 (0.21-0.43)	-5.22 (-5.61--4.82)
Deaths	Papua New Guinea	263 (162-424)	11.93 (7.51-19.25)	365 (239-519)	5.53 (3.55-7.99)	-2.25 (-3.02--1.48)
Deaths	Paraguay	58 (43-76)	2.41 (1.8-3.17)	45 (29-68)	0.74 (0.46-1.12)	-3.07 (-3.58--2.56)
Deaths	Peru	461 (328-630)	3.44 (2.45-4.73)	180 (103-294)	0.51 (0.29-0.83)	-5.99 (-6.65--5.33)
Deaths	Philippines	4928 (3649-6686)	14.78 (10.82-19.94)	5157 (3647-6928)	5.75 (4.06-7.71)	-2.25 (-2.9--1.61)
Deaths	Poland	750 (622-880)	1.73 (1.43-2.03)	109 (84-135)	0.18 (0.14-0.23)	-6.77 (-7.23--6.31)
Deaths	Portugal	111 (89-136)	0.86 (0.69-1.04)	23 (17-29)	0.12 (0.09-0.14)	-6.52 (-7.12--5.91)
Deaths	Puerto Rico	13 (9-17)	0.36 (0.26-0.48)	2 (1-3)	0.03 (0.02-0.05)	-6.77 (-7.16--6.37)
Deaths	Qatar	4 (3-6)	2.33 (1.47-3.62)	4 (2-6)	0.27 (0.16-0.44)	-7.27 (-8.28--6.25)
Deaths	Republic of Korea	2568 (1990-3429)	8.79 (6.83-11.9)	467 (322-637)	0.51 (0.35-0.69)	-7.63 (-8.05--7.21)
Deaths	Republic of Moldova	65 (51-79)	1.39 (1.1-1.69)	17 (7-31)	0.33 (0.14-0.58)	-4.8 (-5.87--3.72)
Deaths	Romania	616 (502-735)	2.32 (1.89-2.77)	199 (149-248)	0.71 (0.54-0.89)	-4.69 (-5.31--4.06)
Deaths	Russian Federation	3712 (3079-4329)	2.07 (1.73-2.42)	1092 (613-1624)	0.55 (0.31-0.81)	-4.82 (-5.85--3.78)
Deaths	Rwanda	1083 (645-1580)	37.89 (22.69-55)	513 (297-830)	8.42 (4.92-13.56)	-5.78 (-7.01--4.53)
Deaths	Saint Kitts and Nevis	0 (0-0)	0.65 (0.48-0.86)	0 (0-0)	0.09 (0.06-0.13)	-6.27 (-6.72--5.83)
Deaths	Saint Lucia	1 (1-1)	1.27 (0.95-1.62)	0 (0-1)	0.17 (0.12-0.23)	-5.52 (-5.88--5.16)
Deaths	Saint Vincent and the Grenadines	1 (0-1)	0.83 (0.64-1.06)	0 (0-0)	0.16 (0.12-0.21)	-4.11 (-4.45--3.77)
Deaths	Samoa	4 (3-6)	4.51 (2.96-6.96)	3 (2-5)	2.01 (1.34-3.01)	-2.17 (-2.8--1.53)
Deaths	San Marino	0 (0-0)	0.08 (0.06-0.11)	0 (0-0)	0.02 (0.01-0.03)	-4.75 (-5.54--3.96)
Deaths	Sao Tome and Principe	2 (1-2)	2.25 (1.46-3.21)	1 (1-2)	0.74 (0.4-1.5)	-3.87 (-4.76--2.97)
Deaths	Saudi Arabia	165 (89-270)	2.36 (1.26-3.85)	149 (83-267)	0.5 (0.29-0.9)	-3.98 (-4.79--3.16)
Deaths	Senegal	300 (215-414)	7.79 (5.52-10.73)	188 (111-302)	1.99 (1.19-3.24)	-4.02 (-4.8--3.23)
Deaths	Serbia	119 (72-172)	1.02 (0.62-1.49)	27 (19-37)	0.19 (0.13-0.26)	-5.77 (-6.42--5.11)
Deaths	Seychelles	1 (1-2)	2.61 (1.95-3.26)	1 (1-1)	0.7 (0.51-0.94)	-4.21 (-4.47--3.94)
Deaths	Sierra Leone	198 (139-288)	8.95 (6.21-12.93)	152 (92-257)	3.27 (2-5.51)	-3.01 (-3.89--2.12)
Deaths	Singapore	27 (20-34)	1.19 (0.89-1.53)	5 (4-7)	0.06 (0.04-0.08)	-8.5 (-8.78--8.21)
Deaths	Slovakia	35 (26-46)	0.6 (0.44-0.78)	7 (5-10)	0.08 (0.06-0.12)	-5.47 (-5.86--5.07)
Deaths	Slovenia	11 (9-14)	0.47 (0.37-0.58)	1 (1-2)	0.04 (0.03-0.05)	-7.12 (-7.73--6.5)
Deaths	Solomon Islands	11 (6-17)	6.68 (3.87-10.25)	15 (11-22)	3.58 (2.49-4.99)	-1.14 (-1.98--0.29)
Deaths	Somalia	841 (383-1634)	27.34 (12.38-54.85)	1175 (481-2409)	14.96 (6.21-30.9)	-2.47 (-3.7--1.22)
Deaths	South Africa	4110 (3037-5414)	16.49 (12.05-21.9)	2895 (2100-3768)	5.38 (3.91-7.03)	-3.03 (-3.58--2.49)
Deaths	South Sudan	426 (235-787)	15.62 (8.66-29.13)	363 (187-622)	8.11 (4.21-13.84)	-2.52 (-3.68--1.35)
Deaths	Spain	314 (249-374)	0.62 (0.5-0.74)	41 (30-53)	0.04 (0.03-0.06)	-7.87 (-8.49--7.24)
Deaths	Sri Lanka	375 (247-498)	3.37 (2.23-4.52)	104 (59-168)	0.39 (0.22-0.64)	-6.26 (-6.58--5.95)
Deaths	Sudan	297 (100-589)	2.98 (0.99-6.03)	134 (58-252)	0.63 (0.26-1.18)	-4.98 (-5.91--4.04)
Deaths	Suriname	3 (2-4)	1.07 (0.78-1.37)	2 (1-2)	0.26 (0.17-0.38)	-4.34 (-4.63--4.06)
Deaths	Sweden	32 (24-41)	0.19 (0.14-0.24)	7 (4-9)	0.03 (0.02-0.04)	-6.46 (-7.46--5.45)
Deaths	Switzerland	27 (21-34)	0.27 (0.21-0.33)	4 (3-6)	0.02 (0.02-0.03)	-7.32 (-8.04--6.6)
Deaths	Syrian Arab Republic	41 (25-65)	0.74 (0.45-1.2)	16 (10-25)	0.13 (0.08-0.19)	-4.77 (-5.85--3.69)
Deaths	Taiwan (Province of China)	751 (600-899)	5.02 (3.94-6.08)	131 (96-169)	0.31 (0.23-0.4)	-7.95 (-8.39--7.51)
Deaths	Tajikistan	132 (96-179)	4.21 (3.07-5.72)	63 (30-103)	0.78 (0.37-1.27)	-6 (-6.69--5.31)
Deaths	Thailand	3192 (2192-4410)	9.39 (6.43-12.98)	1415 (935-2056)	1.34 (0.89-1.94)	-5.12 (-5.55--4.69)
Deaths	Timor-Leste	85 (38-152)	26.7 (11.92-47.25)	109 (61-189)	12.81 (7.27-22.32)	-1.69 (-2.63--0.75)
Deaths	Togo	179 (120-254)	13.15 (8.73-18.97)	209 (112-399)	4.56 (2.57-8.59)	-2.66 (-3.72--1.58)
Deaths	Tokelau	0 (0-0)	2.91 (1.57-4.88)	0 (0-0)	0.86 (0.56-1.26)	-3.74 (-3.92--3.57)
Deaths	Tonga	2 (1-3)	2.93 (1.81-5.18)	1 (1-2)	1.31 (0.85-2.04)	-2.04 (-2.6--1.48)
Deaths	Trinidad and Tobago	6 (5-8)	0.68 (0.52-0.83)	3 (2-4)	0.14 (0.09-0.2)	-4.53 (-4.87--4.19)
Deaths	Tunisia	90 (56-143)	1.91 (1.21-3.01)	50 (27-99)	0.39 (0.21-0.77)	-4.07 (-4.49--3.64)
Deaths	Turkey	1060 (565-1716)	2.85 (1.5-4.64)	160 (109-226)	0.17 (0.12-0.24)	-8.77 (-9.22--8.31)
Deaths	Turkmenistan	75 (60-91)	3.23 (2.59-3.88)	54 (28-83)	1.06 (0.55-1.63)	-4.44 (-5.2--3.67)
Deaths	Tuvalu	2 (1-3)	22.4 (12.22-34.19)	1 (0-1)	7.25 (4.47-10.48)	-3.28 (-3.53--3.03)
Deaths	Uganda	695 (386-1305)	10.11 (5.7-18.71)	660 (394-1066)	3.82 (2.32-6.05)	-4.17 (-5.49--2.82)
Deaths	Ukraine	1151 (934-1370)	1.66 (1.35-1.95)	373 (137-664)	0.59 (0.22-1.05)	-4 (-4.97--3.01)
Deaths	United Arab Emirates	4 (1-10)	0.58 (0.17-1.15)	5 (2-10)	0.16 (0.05-0.29)	-4.63 (-6.02--3.22)
Deaths	United Kingdom	199 (159-241)	0.23 (0.18-0.28)	43 (33-55)	0.04 (0.03-0.05)	-5.79 (-6.4--5.18)
Deaths	United Republic of Tanzania	2108 (1284-3368)	18.06 (10.97-29.33)	1395 (745-2262)	4.68 (2.51-7.47)	-4.56 (-5.54--3.57)
Deaths	United States of America	551 (428-679)	0.18 (0.14-0.22)	135 (103-172)	0.03 (0.02-0.03)	-6.24 (-6.83--5.65)
Deaths	United States Virgin Islands	0 (0-0)	0.17 (0.11-0.26)	0 (0-0)	0.06 (0.03-0.09)	-2.48 (-2.98--1.98)
Deaths	Uruguay	29 (23-35)	0.82 (0.65-0.99)	11 (8-14)	0.25 (0.19-0.31)	-3.67 (-4.05--3.3)
Deaths	Uzbekistan	181 (134-228)	1.41 (1.05-1.78)	133 (58-216)	0.4 (0.17-0.64)	-4.56 (-5.49--3.63)
Deaths	Vanuatu	3 (1-7)	4.29 (1.67-8.98)	4 (2-7)	2.06 (0.86-3.57)	-2.1 (-2.94--1.26)
Deaths	Venezuela (Bolivarian Republic of)	162 (123-202)	1.57 (1.18-1.96)	99 (61-147)	0.32 (0.2-0.48)	-4.6 (-5.21--3.98)
Deaths	Viet Nam	6476 (3945-9051)	16.44 (10.05-23.21)	3770 (2467-5625)	3.85 (2.57-5.82)	-3.99 (-4.47--3.5)
Deaths	Yemen	174 (67-325)	3.09 (1.19-5.93)	145 (70-243)	0.92 (0.45-1.55)	-3.99 (-5.13--2.84)
Deaths	Zambia	573 (389-792)	18.99 (12.82-26.31)	179 (91-321)	2.58 (1.36-4.29)	-7.91 (-9.32--6.48)
Deaths	Zimbabwe	858 (615-1188)	19.61 (14.08-27.25)	1629 (825-2459)	20.16 (10.42-30.37)	1.06 (-0.07-2.2)
YLDs	Afghanistan	253 (150-395)	3.66 (2.19-5.62)	401 (228-643)	2.57 (1.51-3.96)	-1.46 (-2.38--0.52)
YLDs	Albania	49 (30-74)	1.97 (1.23-2.98)	28 (16-45)	0.79 (0.44-1.29)	-2.27 (-2.51--2.02)
YLDs	Algeria	290 (173-437)	2.15 (1.32-3.19)	248 (142-410)	0.62 (0.37-0.99)	-3.22 (-3.75--2.68)
YLDs	American Samoa	2 (1-3)	6.17 (3.76-9.34)	2 (1-3)	3.51 (2.17-5.38)	-1.26 (-1.65--0.87)
YLDs	Andorra	0 (0-0)	0.12 (0.07-0.18)	0 (0-0)	0.03 (0.02-0.05)	-3.26 (-3.69--2.83)
YLDs	Angola	1891 (1167-2859)	34.79 (21.51-52.29)	3430 (2003-5296)	20.34 (12.06-30.46)	-1.66 (-2.56--0.75)
YLDs	Antigua and Barbuda	0 (0-1)	0.66 (0.36-1.08)	0 (0-0)	0.26 (0.14-0.44)	-2.41 (-2.6--2.22)
YLDs	Argentina	567 (333-869)	1.75 (1.02-2.69)	326 (186-515)	0.63 (0.36-1)	-2.71 (-2.86--2.55)
YLDs	Armenia	195 (123-284)	6.03 (3.85-8.72)	87 (48-138)	2.31 (1.27-3.65)	-3.09 (-3.46--2.72)
YLDs	Australia	57 (33-87)	0.29 (0.17-0.45)	32 (18-50)	0.09 (0.05-0.15)	-3.35 (-3.66--3.04)
YLDs	Austria	89 (53-137)	0.91 (0.53-1.43)	34 (20-53)	0.26 (0.14-0.39)	-3.87 (-4.33--3.41)
YLDs	Azerbaijan	701 (456-1042)	11.63 (7.64-17.14)	581 (309-913)	4.56 (2.45-7.14)	-2.91 (-3.24--2.58)
YLDs	Bahamas	3 (1-4)	1.31 (0.72-2.1)	2 (1-3)	0.48 (0.24-0.76)	-2.49 (-2.75--2.22)
YLDs	Bahrain	10 (6-16)	3.51 (2.15-5.36)	10 (5-17)	0.71 (0.4-1.11)	-4.94 (-5.4--4.47)
YLDs	Bangladesh	21045 (13162-30145)	37.07 (23.32-53.49)	12598 (7842-18646)	8.38 (5.24-12.35)	-3.88 (-4.48--3.28)
YLDs	Barbados	1 (1-2)	0.54 (0.29-0.88)	1 (0-1)	0.16 (0.09-0.26)	-3.75 (-3.99--3.51)
YLDs	Belarus	754 (478-1127)	6.35 (3.99-9.54)	211 (110-359)	1.64 (0.84-2.71)	-4.08 (-4.74--3.41)
YLDs	Belgium	130 (78-197)	0.97 (0.56-1.48)	39 (23-61)	0.23 (0.14-0.35)	-4.56 (-5.04--4.08)
YLDs	Belize	3 (2-4)	2.56 (1.48-3.83)	4 (2-7)	1.09 (0.61-1.73)	-2.15 (-2.66--1.63)
YLDs	Benin	306 (185-458)	13.04 (7.79-19.42)	252 (141-420)	3.7 (2.12-6.13)	-3.9 (-4.88--2.92)
YLDs	Bermuda	0 (0-1)	0.55 (0.28-0.97)	0 (0-1)	0.43 (0.23-0.72)	-0.3 (-0.74-0.13)
YLDs	Bhutan	35 (19-56)	10.7 (5.91-16.71)	22 (13-36)	3.16 (1.82-5.14)	-3.27 (-3.81--2.73)
YLDs	Bolivia (Plurinational State of)	303 (184-460)	7.64 (4.69-11.52)	210 (128-323)	2.01 (1.22-3.12)	-3.84 (-4.31--3.37)
YLDs	Bosnia and Herzegovina	288 (183-416)	6.1 (3.9-8.94)	105 (65-158)	2.14 (1.33-3.22)	-3.21 (-3.6--2.81)
YLDs	Botswana	215 (116-351)	31.53 (17.61-51.39)	182 (88-311)	8.23 (4.3-13.63)	-3.75 (-4.42--3.07)
YLDs	Brazil	5162 (3175-7667)	4.54 (2.83-6.71)	2636 (1609-4009)	1.02 (0.62-1.55)	-4.46 (-4.67--4.25)
YLDs	Brunei Darussalam	8 (5-13)	7.1 (4.62-10.38)	7 (4-10)	1.75 (1.05-2.67)	-3.87 (-4.66--3.07)
YLDs	Bulgaria	399 (242-586)	3.61 (2.2-5.3)	123 (74-186)	1.27 (0.77-1.93)	-3.51 (-3.97--3.05)
YLDs	Burkina Faso	434 (254-680)	8.74 (5.13-13.46)	764 (438-1152)	5.93 (3.49-8.97)	-0.46 (-1.34-0.43)
YLDs	Burundi	865 (533-1391)	31.55 (19.36-47.92)	744 (441-1200)	10.55 (6.29-17.08)	-2.95 (-3.94--1.94)
YLDs	Cabo Verde	20 (12-30)	9.76 (5.88-14.87)	14 (8-21)	2.57 (1.53-3.97)	-3.59 (-4.13--3.04)
YLDs	Cambodia	3482 (2321-5015)	67.8 (45.3-98.53)	5042 (3184-7492)	36.82 (23.3-54.07)	-1.43 (-2.15--0.71)
YLDs	Cameroon	785 (488-1188)	13.98 (8.76-20.74)	793 (434-1252)	4.59 (2.61-7.06)	-3.33 (-4.24--2.41)
YLDs	Canada	130 (76-205)	0.4 (0.23-0.63)	63 (36-102)	0.11 (0.07-0.18)	-4.13 (-4.55--3.7)
YLDs	Central African Republic	438 (266-668)	29.91 (18.04-46.09)	661 (389-1013)	20.16 (12.14-30)	-0.77 (-1.71-0.19)
YLDs	Chad	537 (324-839)	17.28 (10.32-26.42)	638 (350-1011)	8.46 (4.73-13.7)	-2.38 (-3.45--1.3)
YLDs	Chile	269 (161-427)	2.35 (1.42-3.67)	137 (82-223)	0.6 (0.35-0.99)	-3.98 (-4.17--3.78)
YLDs	China	125762 (80730-181917)	13.29 (8.6-19.28)	92718 (57856-136303)	4.37 (2.74-6.4)	-2.54 (-2.82--2.27)
YLDs	Colombia	518 (319-782)	2.32 (1.46-3.52)	283 (161-443)	0.52 (0.29-0.81)	-4.2 (-4.49--3.92)
YLDs	Comoros	60 (36-92)	25.07 (15.24-38.31)	53 (31-82)	9.17 (5.3-14.23)	-2.8 (-3.44--2.15)
YLDs	Congo	224 (136-344)	17.55 (10.61-26.34)	465 (273-695)	12.26 (7.22-18.26)	-0.41 (-1.18-0.36)
YLDs	Cook Islands	1 (0-1)	5.57 (3.26-8.5)	1 (0-1)	2.47 (1.47-3.76)	-1.96 (-2.16--1.75)
YLDs	Costa Rica	40 (24-62)	1.92 (1.15-2.93)	23 (13-37)	0.41 (0.23-0.68)	-4.46 (-4.74--4.17)
YLDs	C么te d'Ivoire	992 (602-1579)	17.9 (11.24-28.02)	1132 (657-1808)	6.83 (4.04-10.58)	-2.46 (-3.41--1.49)
YLDs	Croatia	277 (168-429)	4.56 (2.78-6.97)	52 (29-80)	0.84 (0.46-1.35)	-5.58 (-5.99--5.17)
YLDs	Cuba	141 (83-217)	1.36 (0.79-2.07)	60 (32-97)	0.4 (0.2-0.66)	-3.8 (-4.13--3.47)
YLDs	Cyprus	6 (4-9)	0.71 (0.41-1.08)	4 (2-6)	0.21 (0.12-0.32)	-3.72 (-4.04--3.4)
YLDs	Czechia	230 (133-337)	1.83 (1.07-2.69)	62 (34-100)	0.42 (0.23-0.67)	-4.78 (-5.16--4.41)
YLDs	Democratic People's Republic of Korea	2745 (1781-4011)	14.98 (9.82-21.6)	3443 (2194-4941)	10.26 (6.5-14.75)	-0.92 (-1.14--0.71)
YLDs	Democratic Republic of the Congo	3633 (2261-5489)	17.97 (11.3-26.89)	6644 (3844-10325)	12.28 (7.14-18.96)	-0.77 (-1.58-0.04)
YLDs	Denmark	64 (38-96)	0.91 (0.54-1.4)	18 (11-29)	0.21 (0.13-0.33)	-4.67 (-5.14--4.21)
YLDs	Djibouti	81 (50-120)	38.72 (23.93-57.3)	130 (74-203)	14.24 (8.39-21.95)	-2.57 (-3.27--1.85)
YLDs	Dominica	1 (1-2)	1.81 (1.1-2.82)	1 (0-1)	0.74 (0.4-1.16)	-2.33 (-2.52--2.14)
YLDs	Dominican Republic	245 (153-371)	5.19 (3.22-7.93)	208 (124-320)	1.94 (1.15-3)	-2.25 (-2.57--1.92)
YLDs	Ecuador	366 (224-546)	5.73 (3.5-8.47)	168 (100-266)	0.97 (0.58-1.53)	-5.22 (-5.61--4.83)
YLDs	Egypt	875 (550-1290)	2.52 (1.57-3.66)	749 (435-1211)	0.93 (0.55-1.47)	-3.02 (-3.53--2.51)
YLDs	El Salvador	44 (27-68)	1.3 (0.78-1.99)	28 (16-46)	0.47 (0.27-0.76)	-2.67 (-3.06--2.28)
YLDs	Equatorial Guinea	60 (34-96)	24.77 (14.27-39.56)	54 (30-86)	6.96 (3.87-10.71)	-4.87 (-5.91--3.81)
YLDs	Eritrea	761 (458-1268)	39.96 (23.94-66.3)	848 (480-1356)	18.07 (10.38-28.94)	-2.03 (-2.71--1.34)
YLDs	Estonia	130 (80-196)	7.16 (4.45-10.91)	23 (14-37)	1.36 (0.79-2.22)	-5.63 (-6.18--5.08)
YLDs	Eswatini	74 (45-110)	19.06 (11.54-28.33)	16 (8-27)	2.1 (1.11-3.48)	-5.69 (-6.61--4.76)
YLDs	Ethiopia	3735 (2260-5576)	14.72 (8.92-22.13)	2299 (1408-3524)	4.03 (2.49-6.17)	-4.08 (-5.06--3.08)
YLDs	Fiji	49 (31-71)	9.73 (6.13-14.09)	45 (28-64)	5 (3.09-7.13)	-1.57 (-1.88--1.25)
YLDs	Finland	49 (28-77)	0.75 (0.44-1.19)	14 (8-22)	0.16 (0.09-0.24)	-4.92 (-5.41--4.43)
YLDs	France	944 (590-1459)	1.32 (0.83-2.07)	229 (134-354)	0.24 (0.14-0.37)	-5.29 (-5.71--4.86)
YLDs	Gabon	82 (48-125)	13.17 (7.81-19.9)	109 (64-170)	7.98 (4.62-12.4)	-1.21 (-1.78--0.63)
YLDs	Gambia	201 (125-295)	42.65 (26.59-62.82)	166 (101-255)	12.75 (7.57-19.66)	-3.53 (-4.42--2.63)
YLDs	Georgia	440 (280-652)	7.49 (4.76-11.15)	165 (99-254)	3.65 (2.14-5.63)	-1.9 (-2.2--1.6)
YLDs	Germany	1101 (656-1698)	1.02 (0.6-1.61)	254 (152-399)	0.19 (0.12-0.3)	-5.13 (-5.68--4.57)
YLDs	Ghana	775 (491-1184)	10.44 (6.71-15.84)	1179 (697-1912)	5.7 (3.41-9.25)	-0.91 (-1.74--0.07)
YLDs	Greece	128 (76-194)	0.94 (0.55-1.45)	48 (29-74)	0.28 (0.17-0.42)	-3.55 (-4.11--3)
YLDs	Greenland	1 (1-2)	3.31 (2.04-4.88)	1 (1-2)	1.53 (0.91-2.37)	-1.98 (-2.17--1.78)
YLDs	Grenada	0 (0-1)	0.67 (0.37-1.07)	0 (0-0)	0.19 (0.1-0.32)	-3.55 (-3.77--3.33)
YLDs	Guam	6 (4-9)	5.7 (3.53-8.48)	8 (5-12)	4.04 (2.39-6.27)	-0.61 (-0.82--0.41)
YLDs	Guatemala	100 (60-152)	2.28 (1.39-3.38)	72 (39-116)	0.58 (0.33-0.91)	-3.96 (-4.66--3.25)
YLDs	Guinea	521 (325-781)	14.33 (8.99-21.53)	567 (333-884)	8.12 (4.68-12.46)	-1.63 (-2.44--0.82)
YLDs	Guinea-Bissau	45 (26-70)	8.97 (5.31-13.87)	43 (22-75)	4.32 (2.33-7.1)	-1.83 (-2.97--0.67)
YLDs	Guyana	19 (11-29)	3.52 (2.18-5.35)	14 (8-22)	1.9 (1.06-2.96)	-0.81 (-1.16--0.47)
YLDs	Haiti	100 (59-158)	2.27 (1.33-3.57)	119 (68-191)	1.08 (0.62-1.71)	-1.83 (-2.3--1.36)
YLDs	Honduras	104 (62-156)	4.1 (2.51-6.06)	132 (80-202)	1.81 (1.09-2.76)	-2.32 (-2.99--1.64)
YLDs	Hungary	474 (292-713)	3.63 (2.23-5.54)	72 (41-114)	0.53 (0.3-0.85)	-6.49 (-6.89--6.08)
YLDs	Iceland	2 (1-3)	0.69 (0.42-1.07)	1 (0-1)	0.14 (0.08-0.22)	-5.04 (-5.34--4.74)
YLDs	India	166620 (98057-258264)	29.46 (17.63-45.09)	138002 (79899-209240)	10.4 (6.02-15.61)	-3.26 (-3.64--2.87)
YLDs	Indonesia	28973 (18734-41395)	25.48 (16.55-36.47)	40219 (26023-59148)	15.64 (10.15-22.44)	-1.04 (-1.5--0.58)
YLDs	Iran (Islamic Republic of)	299 (187-445)	0.94 (0.59-1.38)	502 (300-777)	0.52 (0.32-0.79)	-0.65 (-1.14--0.16)
YLDs	Iraq	620 (381-902)	6.66 (4.11-9.62)	521 (318-804)	1.77 (1.08-2.67)	-4.04 (-4.76--3.31)
YLDs	Ireland	40 (24-59)	1.01 (0.6-1.49)	11 (7-17)	0.16 (0.1-0.26)	-5.78 (-6.07--5.5)
YLDs	Israel	32 (19-49)	0.67 (0.39-1.02)	15 (9-23)	0.14 (0.08-0.22)	-5.06 (-5.17--4.96)
YLDs	Italy	593 (368-876)	0.77 (0.47-1.13)	142 (84-216)	0.15 (0.09-0.23)	-5.41 (-5.99--4.82)
YLDs	Jamaica	15 (8-24)	0.87 (0.47-1.36)	8 (4-13)	0.25 (0.13-0.41)	-3.78 (-4.01--3.54)
YLDs	Japan	3399 (2090-4878)	2 (1.23-2.87)	807 (487-1249)	0.26 (0.16-0.4)	-6.29 (-7.15--5.42)
YLDs	Jordan	25 (15-39)	1.49 (0.9-2.27)	44 (26-68)	0.45 (0.26-0.7)	-3.37 (-4.14--2.6)
YLDs	Kazakhstan	1832 (1145-2778)	12.14 (7.61-18.14)	510 (291-795)	2.44 (1.4-3.8)	-5.91 (-6.5--5.31)
YLDs	Kenya	1443 (859-2182)	14.75 (9.04-21.71)	2255 (1371-3504)	7.22 (4.45-11.01)	-1.49 (-2.49--0.48)
YLDs	Kiribati	25 (16-35)	52.82 (34.59-76.24)	43 (28-62)	45.99 (29.98-66.55)	-0.31 (-0.86-0.24)
YLDs	Kuwait	31 (18-49)	2.73 (1.65-4.2)	41 (23-67)	0.83 (0.5-1.28)	-3.58 (-3.9--3.26)
YLDs	Kyrgyzstan	347 (222-502)	10.33 (6.56-15.04)	292 (160-508)	4.62 (2.56-8.04)	-2.73 (-3.25--2.2)
YLDs	Lao People's Democratic Republic	887 (546-1283)	37.33 (22.93-53.86)	773 (488-1158)	14.88 (9.31-21.74)	-2.93 (-3.64--2.22)
YLDs	Latvia	227 (142-340)	7.2 (4.44-10.78)	56 (34-88)	2.31 (1.38-3.63)	-3.59 (-4.08--3.09)
YLDs	Lebanon	88 (53-136)	3.69 (2.24-5.74)	73 (44-112)	1.2 (0.72-1.85)	-3.48 (-3.68--3.28)
YLDs	Lesotho	230 (134-363)	24.74 (14.67-38.75)	160 (87-273)	12.47 (6.8-20.67)	-1.1 (-1.73--0.47)
YLDs	Liberia	176 (109-261)	13.1 (8.14-19.24)	172 (103-266)	5.18 (3.08-7.93)	-3.18 (-3.94--2.41)
YLDs	Libya	43 (25-66)	1.84 (1.09-2.8)	54 (29-88)	0.77 (0.44-1.22)	-1.9 (-2.49--1.31)
YLDs	Lithuania	392 (248-578)	9.59 (6.07-14.14)	103 (60-161)	2.9 (1.69-4.43)	-3.56 (-3.97--3.15)
YLDs	Luxembourg	3 (2-5)	0.62 (0.32-0.98)	1 (1-2)	0.16 (0.09-0.25)	-4.27 (-4.66--3.89)
YLDs	Madagascar	1876 (1203-2828)	29.41 (18.92-43.99)	1455 (892-2196)	8.53 (5.22-12.71)	-3.88 (-4.67--3.09)
YLDs	Malawi	1009 (579-1567)	25.66 (15.23-39.14)	685 (355-1137)	8.42 (4.61-13.44)	-3.5 (-4.72--2.27)
YLDs	Malaysia	1657 (1053-2404)	15.42 (9.75-22.14)	1781 (1105-2673)	5.79 (3.64-8.61)	-2.8 (-3.24--2.36)
YLDs	Maldives	31 (20-45)	30.18 (19.55-43.95)	26 (16-40)	6.31 (3.9-9.18)	-5 (-5.76--4.23)
YLDs	Mali	562 (353-846)	12.22 (7.76-18.51)	908 (521-1370)	8.66 (4.94-12.91)	-0.82 (-1.83-0.2)
YLDs	Malta	3 (2-4)	0.62 (0.36-0.95)	1 (1-2)	0.19 (0.11-0.31)	-3.21 (-3.55--2.87)
YLDs	Marshall Islands	4 (2-5)	15.23 (9.02-23.13)	5 (3-8)	10.94 (6.65-16.28)	-0.31 (-0.92-0.31)
YLDs	Mauritania	194 (125-293)	15.82 (10.23-23.51)	95 (54-147)	3.53 (2.04-5.31)	-4.82 (-5.47--4.16)
YLDs	Mauritius	31 (19-47)	3.71 (2.32-5.49)	26 (16-39)	1.47 (0.9-2.2)	-2.4 (-2.75--2.05)
YLDs	Mexico	1409 (875-2043)	2.73 (1.73-3.92)	761 (452-1179)	0.56 (0.33-0.86)	-5.08 (-5.56--4.6)
YLDs	Micronesia (Federated States of)	15 (9-21)	23.89 (15.35-35.2)	13 (9-20)	14.46 (9.4-21.83)	-1.07 (-1.59--0.55)
YLDs	Monaco	0 (0-1)	0.84 (0.5-1.38)	0 (0-0)	0.3 (0.18-0.48)	-3.32 (-4.09--2.54)
YLDs	Mongolia	122 (81-171)	9.05 (6.03-12.97)	170 (101-259)	4.94 (2.94-7.54)	-0.8 (-1.27--0.33)
YLDs	Montenegro	10 (6-16)	1.52 (0.88-2.38)	6 (3-9)	0.69 (0.37-1.07)	-2.6 (-3--2.21)
YLDs	Morocco	573 (356-850)	3.39 (2.11-5.02)	392 (222-612)	1.02 (0.58-1.59)	-3.39 (-3.71--3.08)
YLDs	Mozambique	1586 (991-2404)	22.18 (14.02-32.81)	1553 (856-2593)	11.49 (6.59-18.04)	-1.72 (-2.8--0.64)
YLDs	Myanmar	13496 (8917-19499)	53.06 (35.11-76.43)	6211 (3829-9513)	12.12 (7.44-18.46)	-4.52 (-4.94--4.09)
YLDs	Namibia	248 (150-377)	33.25 (20.14-49.27)	129 (71-206)	7.67 (4.33-11.94)	-4.26 (-5.06--3.45)
YLDs	Nauru	1 (1-2)	21.26 (13.69-31.55)	1 (1-2)	13.36 (8.33-19.39)	-1.43 (-1.98--0.88)
YLDs	Nepal	7308 (4912-10524)	66.97 (45.13-95.86)	3346 (2039-4811)	13.57 (8.35-19.58)	-4.88 (-5.46--4.29)
YLDs	Netherlands	136 (82-217)	0.74 (0.43-1.2)	40 (23-65)	0.15 (0.09-0.24)	-4.53 (-4.96--4.1)
YLDs	New Zealand	23 (14-36)	0.61 (0.37-0.94)	9 (5-14)	0.14 (0.08-0.22)	-4.58 (-4.89--4.27)
YLDs	Nicaragua	62 (37-96)	3.09 (1.91-4.71)	58 (33-91)	0.98 (0.56-1.57)	-2.96 (-3.55--2.36)
YLDs	Niger	380 (231-567)	9.77 (6.02-14.46)	546 (312-871)	4.96 (2.87-7.73)	-2.23 (-3.25--1.2)
YLDs	Nigeria	3811 (2259-5731)	7.5 (4.51-11.17)	3342 (1900-5143)	2.68 (1.55-4.04)	-3.27 (-4.14--2.39)
YLDs	Niue	0 (0-0)	9.7 (5.9-14.25)	0 (0-0)	5.14 (3.1-7.82)	-1.79 (-1.99--1.59)
YLDs	Northern Mariana Islands	3 (2-5)	9.19 (5.46-13.63)	2 (1-4)	4.12 (2.46-6.21)	-1.77 (-2.08--1.46)
YLDs	Norway	35 (21-51)	0.55 (0.34-0.81)	9 (6-15)	0.11 (0.07-0.17)	-5.28 (-5.76--4.8)
YLDs	Oman	16 (9-26)	1.37 (0.78-2.13)	12 (7-19)	0.3 (0.17-0.47)	-4.32 (-4.93--3.69)
YLDs	Pakistan	24255 (15204-35378)	38.1 (24.05-55.24)	16293 (9852-24415)	10.55 (6.34-15.82)	-4.11 (-4.81--3.41)
YLDs	Palau	1 (1-2)	9.01 (5.26-13.82)	1 (1-2)	5.83 (3.54-8.8)	-0.7 (-0.92--0.48)
YLDs	Palestine	23 (14-34)	2.39 (1.44-3.56)	26 (15-42)	0.81 (0.48-1.25)	-3.24 (-4.12--2.36)
YLDs	Panama	53 (32-82)	3.1 (1.88-4.75)	41 (23-64)	0.92 (0.53-1.46)	-3.46 (-3.7--3.22)
YLDs	Papua New Guinea	773 (465-1198)	30.01 (18.14-46.31)	1540 (926-2305)	20.31 (12.14-30.65)	-1.18 (-1.75--0.6)
YLDs	Paraguay	116 (71-170)	4.4 (2.7-6.3)	115 (64-191)	1.74 (0.98-2.86)	-2.42 (-2.82--2.02)
YLDs	Peru	642 (385-1003)	4.42 (2.68-6.86)	501 (298-782)	1.38 (0.82-2.14)	-3.71 (-4.06--3.35)
YLDs	Philippines	13178 (8575-18981)	36.03 (23.26-51.65)	22271 (14464-32334)	23.39 (15.09-33.81)	-1.14 (-1.67--0.61)
YLDs	Poland	1568 (1006-2250)	3.63 (2.33-5.22)	432 (267-645)	0.79 (0.49-1.19)	-4.96 (-5.31--4.6)
YLDs	Portugal	222 (133-338)	1.82 (1.06-2.71)	70 (40-111)	0.44 (0.25-0.71)	-4.21 (-4.64--3.77)
YLDs	Puerto Rico	29 (16-50)	0.81 (0.44-1.39)	8 (5-13)	0.19 (0.1-0.3)	-4.46 (-4.73--4.19)
YLDs	Qatar	9 (5-14)	2.83 (1.64-4.31)	18 (9-34)	0.59 (0.32-0.98)	-4.8 (-5.11--4.5)
YLDs	Republic of Korea	2962 (1936-4296)	8.96 (5.76-12.86)	964 (570-1463)	1.07 (0.64-1.62)	-5.86 (-6.24--5.49)
YLDs	Republic of Moldova	423 (262-627)	9.03 (5.55-13.4)	150 (76-245)	3.01 (1.52-4.92)	-2.87 (-3.53--2.22)
YLDs	Romania	2016 (1258-2923)	7.72 (4.87-11.2)	749 (445-1123)	2.91 (1.73-4.35)	-3.34 (-3.74--2.94)
YLDs	Russian Federation	12627 (8080-18168)	7.28 (4.61-10.41)	5296 (3206-8268)	2.79 (1.68-4.37)	-3.26 (-4.06--2.45)
YLDs	Rwanda	1085 (660-1649)	34.26 (21.14-51.38)	817 (467-1258)	11.42 (6.48-17.6)	-3.27 (-4.38--2.15)
YLDs	Saint Kitts and Nevis	0 (0-1)	1.33 (0.78-2.1)	0 (0-0)	0.26 (0.13-0.45)	-5.19 (-5.54--4.84)
YLDs	Saint Lucia	2 (1-3)	2.2 (1.33-3.37)	1 (1-2)	0.56 (0.31-0.9)	-3.86 (-4.13--3.59)
YLDs	Saint Vincent and the Grenadines	1 (1-2)	1.46 (0.85-2.27)	1 (0-1)	0.51 (0.28-0.81)	-2.6 (-2.84--2.36)
YLDs	Samoa	18 (12-27)	18.18 (11.84-27.25)	18 (12-27)	11.27 (7.19-16.52)	-1.32 (-1.84--0.8)
YLDs	San Marino	0 (0-0)	0.35 (0.21-0.54)	0 (0-0)	0.13 (0.08-0.2)	-3.08 (-3.58--2.58)
YLDs	Sao Tome and Principe	4 (3-7)	6.34 (3.86-9.62)	4 (2-6)	2.62 (1.57-4.23)	-2.73 (-3.53--1.93)
YLDs	Saudi Arabia	351 (223-536)	3.98 (2.57-5.95)	584 (343-942)	1.49 (0.87-2.28)	-2.25 (-2.75--1.75)
YLDs	Senegal	786 (490-1168)	19.24 (11.95-28.56)	609 (363-930)	6.05 (3.59-9.23)	-3.41 (-4.12--2.7)
YLDs	Serbia	365 (219-549)	3.17 (1.91-4.82)	124 (74-191)	1.01 (0.6-1.57)	-4.14 (-4.58--3.68)
YLDs	Seychelles	5 (3-8)	9.14 (5.81-13.42)	5 (3-7)	4 (2.54-6.04)	-2.51 (-2.71--2.32)
YLDs	Sierra Leone	544 (348-797)	22.47 (14.37-32.68)	479 (288-738)	9.3 (5.64-13.94)	-2.64 (-3.39--1.88)
YLDs	Singapore	66 (41-100)	2.72 (1.69-4.08)	34 (20-54)	0.38 (0.22-0.61)	-5.68 (-5.96--5.4)
YLDs	Slovakia	109 (66-160)	1.9 (1.13-2.8)	41 (22-63)	0.53 (0.3-0.82)	-3.9 (-4.21--3.58)
YLDs	Slovenia	47 (28-71)	2.02 (1.21-3.07)	11 (6-18)	0.39 (0.21-0.61)	-5.31 (-5.72--4.9)
YLDs	Solomon Islands	39 (25-59)	22.14 (13.71-32.61)	73 (47-109)	15.98 (10.5-23.66)	-0.49 (-1.21-0.24)
YLDs	Somalia	1049 (609-1662)	26.78 (16.15-42.37)	1626 (880-2725)	16.51 (8.99-26.2)	-1.84 (-2.83--0.84)
YLDs	South Africa	9471 (6215-14202)	36.02 (23.64-53.63)	5908 (3437-9466)	9.93 (5.95-15.65)	-3.1 (-3.5--2.71)
YLDs	South Sudan	763 (462-1174)	25.49 (15.55-38.86)	734 (422-1166)	13.82 (7.99-21.19)	-1.87 (-2.84--0.89)
YLDs	Spain	604 (353-924)	1.3 (0.73-1.99)	126 (74-200)	0.18 (0.1-0.28)	-5.82 (-6.28--5.35)
YLDs	Sri Lanka	922 (571-1362)	7.39 (4.64-11.16)	708 (446-1040)	2.66 (1.69-3.92)	-3.37 (-3.64--3.11)
YLDs	Sudan	362 (215-545)	3.25 (1.92-4.89)	267 (148-433)	1.06 (0.62-1.67)	-3.66 (-4.45--2.87)
YLDs	Suriname	6 (4-10)	2.03 (1.19-3.19)	5 (3-8)	0.79 (0.42-1.32)	-3.09 (-3.28--2.89)
YLDs	Sweden	63 (37-98)	0.46 (0.27-0.71)	26 (15-40)	0.16 (0.09-0.25)	-3.51 (-4.11--2.91)
YLDs	Switzerland	76 (44-115)	0.84 (0.48-1.27)	21 (12-33)	0.16 (0.09-0.24)	-5.18 (-5.65--4.71)
YLDs	Syrian Arab Republic	142 (86-217)	2.26 (1.4-3.36)	81 (48-129)	0.57 (0.35-0.87)	-3.45 (-4.2--2.69)
YLDs	Taiwan (Province of China)	1878 (1157-2725)	10.82 (6.69-15.78)	1193 (731-1734)	3.12 (1.91-4.61)	-4.3 (-4.75--3.85)
YLDs	Tajikistan	249 (155-366)	7.48 (4.71-10.86)	157 (94-251)	1.79 (1.08-2.84)	-4.38 (-4.91--3.84)
YLDs	Thailand	6366 (3899-9241)	16.24 (9.95-23.43)	5758 (3439-8551)	5.6 (3.38-8.3)	-2.17 (-2.52--1.81)
YLDs	Timor-Leste	111 (70-161)	29.75 (19.1-43.7)	172 (110-260)	19.3 (12.32-28.99)	-1.14 (-1.94--0.34)
YLDs	Togo	435 (272-642)	28.09 (17.45-41.2)	556 (323-879)	10.81 (6.18-16.83)	-2.1 (-3.04--1.15)
YLDs	Tokelau	0 (0-0)	12.82 (7.92-18.97)	0 (0-0)	6 (3.61-9.07)	-2.31 (-2.47--2.14)
YLDs	Tonga	8 (5-12)	13.5 (8.41-19.44)	7 (4-10)	7.93 (5.23-11.58)	-1.42 (-1.91--0.93)
YLDs	Trinidad and Tobago	15 (9-23)	1.55 (0.89-2.4)	10 (5-15)	0.55 (0.3-0.87)	-2.75 (-2.95--2.56)
YLDs	Tunisia	132 (80-196)	2.41 (1.47-3.57)	76 (43-117)	0.55 (0.32-0.84)	-4.13 (-4.43--3.83)
YLDs	Turkey	2513 (1585-3686)	6.01 (3.79-8.81)	902 (520-1430)	0.93 (0.54-1.47)	-5.95 (-6.21--5.68)
YLDs	Turkmenistan	262 (166-386)	10.39 (6.63-15.14)	196 (109-312)	3.76 (2.09-5.91)	-2.97 (-3.44--2.5)
YLDs	Tuvalu	1 (1-2)	18.61 (11.5-27.68)	1 (1-2)	10.68 (6.76-15.95)	-1.81 (-1.99--1.64)
YLDs	Uganda	757 (476-1166)	10.79 (6.59-16.27)	957 (527-1529)	5.23 (3.02-8.26)	-2.88 (-4.2--1.55)
YLDs	Ukraine	3720 (2347-5231)	5.86 (3.69-8.44)	1620 (855-2609)	2.74 (1.44-4.37)	-2.39 (-3.07--1.7)
YLDs	United Arab Emirates	22 (12-37)	1.74 (1.09-2.63)	61 (29-106)	0.57 (0.31-0.91)	-3.23 (-3.6--2.86)
YLDs	United Kingdom	594 (369-881)	0.77 (0.48-1.13)	156 (94-235)	0.16 (0.09-0.23)	-5.13 (-5.56--4.7)
YLDs	United Republic of Tanzania	3298 (1966-5073)	26.77 (16.38-40.7)	2472 (1402-3868)	7.72 (4.53-12.11)	-3.68 (-4.64--2.72)
YLDs	United States of America	1433 (866-2150)	0.48 (0.29-0.72)	542 (307-811)	0.11 (0.06-0.17)	-5.14 (-5.59--4.69)
YLDs	United States Virgin Islands	1 (0-1)	0.57 (0.3-0.98)	0 (0-0)	0.23 (0.13-0.38)	-2.38 (-2.68--2.08)
YLDs	Uruguay	61 (36-91)	1.75 (1.05-2.65)	34 (19-52)	0.79 (0.45-1.21)	-2.31 (-2.53--2.09)
YLDs	Uzbekistan	703 (416-1073)	5.1 (3.04-7.54)	717 (387-1160)	2.05 (1.11-3.32)	-2.93 (-3.57--2.28)
YLDs	Vanuatu	11 (7-16)	12.99 (8.22-19.16)	17 (11-25)	7.5 (4.78-11.12)	-1.56 (-2.2--0.91)
YLDs	Venezuela (Bolivarian Republic of)	335 (199-488)	2.76 (1.68-4.06)	241 (137-376)	0.78 (0.44-1.21)	-3.55 (-3.93--3.16)
YLDs	Viet Nam	10335 (6895-14872)	24.17 (16.23-34.71)	13456 (8637-20205)	12.68 (8.15-18.86)	-1.43 (-1.81--1.04)
YLDs	Yemen	361 (226-539)	5.57 (3.5-8.28)	490 (276-745)	2.52 (1.49-3.76)	-2.58 (-3.51--1.64)
YLDs	Zambia	717 (435-1121)	24.08 (15.06-37.11)	484 (261-837)	6.04 (3.42-9.77)	-4.79 (-6.1--3.45)
YLDs	Zimbabwe	776 (416-1299)	17.31 (9.46-27.98)	616 (321-1060)	7.57 (4.13-12.66)	-1.95 (-3.02--0.87)
YLLs	Afghanistan	16640 (8102-42006)	237.77 (115.36-606.4)	21101 (10914-42545)	135.42 (64.51-325.24)	-2.54 (-3.52--1.54)
YLLs	Albania	947 (608-1360)	40.05 (25.68-57.84)	309 (175-565)	8.65 (4.99-15.74)	-3.99 (-4.32--3.65)
YLLs	Algeria	11339 (5490-19802)	84.86 (41.48-149.72)	6899 (3955-11293)	18.05 (10.16-29.61)	-4.17 (-4.73--3.6)
YLLs	American Samoa	9 (7-13)	31.9 (22.29-43.22)	7 (5-10)	13.1 (9.43-18.95)	-2.55 (-3.03--2.08)
YLLs	Andorra	1 (1-1)	1.45 (0.84-2.24)	1 (0-1)	0.37 (0.22-0.54)	-4.03 (-4.52--3.54)
YLLs	Angola	42556 (20709-71320)	774.3 (377.31-1279.62)	48834 (27162-75856)	281.24 (159.41-429.04)	-3.21 (-4.05--2.35)
YLLs	Antigua and Barbuda	3 (2-4)	6.25 (4.51-8.08)	1 (1-1)	0.93 (0.66-1.23)	-5.33 (-5.65--5.01)
YLLs	Argentina	13658 (10969-16481)	42.6 (34.2-51.4)	4650 (3526-5867)	9.08 (6.89-11.44)	-4.61 (-4.88--4.34)
YLLs	Armenia	1554 (1287-1788)	48.95 (40.46-56.27)	368 (183-523)	9.75 (4.88-13.8)	-5.69 (-6.44--4.93)
YLLs	Australia	466 (356-584)	2.41 (1.85-3.02)	150 (111-195)	0.39 (0.29-0.51)	-5.56 (-5.99--5.13)
YLLs	Austria	1092 (877-1322)	10.96 (8.85-13.24)	213 (162-270)	1.43 (1.09-1.8)	-6.17 (-6.7--5.64)
YLLs	Azerbaijan	8781 (6722-11359)	148.86 (112.78-193.03)	3562 (1612-6654)	28.33 (12.77-53.29)	-5.65 (-6.17--5.12)
YLLs	Bahamas	50 (37-65)	25.28 (18.75-32.9)	24 (15-33)	5.4 (3.42-7.33)	-4.69 (-5.01--4.37)
YLLs	Bahrain	103 (71-143)	42.84 (29.98-60.08)	77 (49-121)	6.33 (3.92-10.13)	-6.31 (-7.03--5.57)
YLLs	Bangladesh	358634 (215192-485032)	636.37 (384.35-862.95)	133089 (85843-187521)	90.11 (57.99-127.38)	-5.36 (-5.97--4.74)
YLLs	Barbados	13 (10-17)	4.97 (3.78-6.38)	4 (3-6)	0.95 (0.63-1.39)	-5.51 (-5.92--5.1)
YLLs	Belarus	5011 (3986-6025)	41.61 (33.22-50.17)	1110 (496-1937)	8.44 (3.76-14.66)	-5.53 (-6.66--4.39)
YLLs	Belgium	1166 (924-1394)	8.5 (6.78-10.17)	213 (160-277)	1.11 (0.84-1.43)	-6.52 (-7.07--5.95)
YLLs	Belize	54 (42-66)	51.92 (40.22-63.86)	51 (38-68)	13.78 (10.18-18.28)	-3.72 (-4.27--3.17)
YLLs	Benin	4191 (2988-6207)	179.87 (127.77-260.85)	2637 (1463-4607)	38.07 (21.02-65.05)	-5.05 (-5.99--4.11)
YLLs	Bermuda	1 (0-1)	0.89 (0.65-1.18)	0 (0-0)	0.09 (0.06-0.12)	-6.74 (-7.21--6.27)
YLLs	Bhutan	772 (292-1531)	235.23 (89.32-467.38)	237 (78-529)	34.51 (11.26-76.45)	-5.6 (-6.13--5.07)
YLLs	Bolivia (Plurinational State of)	11035 (6838-16132)	283.18 (175.62-420.97)	3551 (1889-5632)	34.31 (18.21-54.61)	-6.08 (-6.63--5.53)
YLLs	Bosnia and Herzegovina	3814 (2922-4956)	82.24 (62.97-106.53)	818 (558-1141)	15.78 (10.63-22.06)	-4.89 (-5.33--4.45)
YLLs	Botswana	7031 (3508-11529)	990.93 (503.82-1620.28)	4651 (2453-7697)	225.5 (120.84-369.3)	-4.57 (-5.26--3.88)
YLLs	Brazil	80880 (65433-96133)	71.81 (58.2-85.48)	28637 (20581-37891)	11.04 (7.93-14.62)	-5.9 (-6.15--5.65)
YLLs	Brunei Darussalam	174 (126-233)	134.07 (95.41-178.83)	75 (52-105)	17.58 (12.3-24.94)	-5.6 (-6.29--4.9)
YLLs	Bulgaria	3570 (2909-4251)	31.73 (25.99-37.62)	731 (552-928)	7.24 (5.45-9.14)	-5.6 (-6.21--4.99)
YLLs	Burkina Faso	8391 (5791-11945)	159.19 (110.47-225.06)	10335 (6369-14926)	79.23 (49.01-115.32)	-1.89 (-2.72--1.06)
YLLs	Burundi	25322 (17283-37070)	875.27 (596.53-1273.62)	14010 (7768-22076)	198.65 (108.92-312.8)	-5.13 (-6.03--4.23)
YLLs	Cabo Verde	191 (121-312)	94.22 (58.98-155.86)	106 (51-233)	19.95 (9.61-43.72)	-4.61 (-5.16--4.05)
YLLs	Cambodia	57525 (27295-85098)	1072.53 (507.84-1589.97)	50311 (28903-85581)	358.19 (209.16-605.94)	-3.21 (-3.88--2.54)
YLLs	Cameroon	12252 (7431-18464)	212.06 (130.85-320.38)	10813 (4384-20650)	58.86 (24.56-112.51)	-4.11 (-4.95--3.26)
YLLs	Canada	1652 (1302-1993)	5.19 (4.1-6.25)	398 (293-506)	0.69 (0.51-0.87)	-6.46 (-7.04--5.89)
YLLs	Central African Republic	16507 (7915-24965)	1061.67 (504.94-1610.25)	21114 (10454-34544)	611.43 (297.35-986.1)	-1.72 (-2.46--0.96)
YLLs	Chad	9343 (5646-14574)	292.24 (176.16-458.37)	11399 (6495-18572)	144.86 (82.96-236.16)	-2.89 (-3.89--1.89)
YLLs	Chile	8075 (6487-9736)	70.27 (56.4-85.05)	1916 (1468-2356)	8.31 (6.37-10.22)	-6.02 (-6.29--5.75)
YLLs	China	1303165 (895720-1704515)	136.41 (94.25-178.99)	274046 (184935-406453)	13.22 (8.89-19.58)	-6.27 (-6.56--5.98)
YLLs	Colombia	7150 (5637-8985)	32.23 (25.54-40.64)	2389 (1626-3324)	4.36 (2.97-6.09)	-5.87 (-6.21--5.52)
YLLs	Comoros	1186 (663-2000)	511.63 (282.79-848.92)	708 (359-1147)	122.43 (61.98-200.46)	-4.44 (-5.14--3.73)
YLLs	Congo	5545 (2756-8981)	419.36 (211.08-685.11)	6389 (3004-10796)	161.62 (77.05-265.29)	-2.7 (-3.38--2.02)
YLLs	Cook Islands	3 (2-5)	23.82 (15.97-33.26)	1 (1-2)	5.49 (3.57-8.12)	-3.63 (-3.89--3.36)
YLLs	Costa Rica	545 (422-679)	27.64 (21.37-34.6)	213 (154-279)	3.87 (2.8-5.07)	-5.97 (-6.4--5.53)
YLLs	C么te d'Ivoire	17318 (11442-24375)	286.74 (191.37-403.26)	14274 (7616-24838)	83.23 (45.04-141.36)	-4.05 (-4.9--3.18)
YLLs	Croatia	4185 (3350-4984)	68.22 (54.9-80.91)	344 (263-431)	5.17 (3.98-6.43)	-7.55 (-8.01--7.08)
YLLs	Cuba	757 (612-917)	7.32 (5.92-8.87)	217 (157-280)	1.25 (0.92-1.62)	-5.32 (-5.71--4.93)
YLLs	Cyprus	86 (46-137)	11.79 (6.32-18.47)	32 (23-42)	1.66 (1.19-2.2)	-6.06 (-6.42--5.71)
YLLs	Czechia	1755 (1407-2109)	13.76 (11.03-16.46)	208 (156-261)	1.3 (0.97-1.61)	-6.74 (-7.22--6.26)
YLLs	Democratic People's Republic of Korea	85122 (49335-130320)	445.77 (260.42-678.62)	73649 (41086-117695)	214.52 (118.98-343.88)	-2.14 (-2.37--1.9)
YLLs	Democratic Republic of the Congo	70705 (32134-118498)	342.2 (156.11-581.08)	96354 (44050-179798)	176.06 (80.49-329.09)	-1.77 (-2.54--1)
YLLs	Denmark	519 (420-621)	7.14 (5.82-8.51)	86 (66-107)	0.85 (0.66-1.05)	-6.95 (-7.52--6.37)
YLLs	Djibouti	1350 (742-2171)	642.74 (359.16-1016.06)	1822 (731-3217)	199.59 (78.5-357.44)	-3.4 (-4.12--2.67)
YLLs	Dominica	17 (12-22)	30.41 (21.23-39.77)	7 (4-11)	8.82 (5.42-13.19)	-3.27 (-3.58--2.96)
YLLs	Dominican Republic	4798 (3411-6418)	102.95 (74.07-138.1)	3152 (1735-5656)	29.32 (16.24-52.44)	-2.93 (-3.27--2.58)
YLLs	Ecuador	8618 (6739-10869)	133.56 (104.33-168.47)	1147 (723-1603)	6.61 (4.16-9.23)	-8.12 (-8.52--7.72)
YLLs	Egypt	13704 (10336-17142)	38.55 (28.89-49.14)	5689 (3600-8148)	7.11 (4.5-10.19)	-4.87 (-5.38--4.36)
YLLs	El Salvador	1925 (1415-2583)	56 (40.93-75.41)	678 (426-978)	11.26 (7.07-16.23)	-4.42 (-4.99--3.85)
YLLs	Equatorial Guinea	1753 (852-2784)	713.11 (344.85-1123.08)	553 (244-1045)	66.79 (30.17-124.67)	-8.44 (-9.46--7.41)
YLLs	Eritrea	14753 (8179-23813)	762.29 (425.56-1224.94)	12320 (5321-24265)	263.62 (116.67-522.85)	-3.52 (-4.16--2.87)
YLLs	Estonia	801 (617-992)	43.35 (33.29-53.52)	109 (59-157)	6.11 (3.3-8.82)	-7.25 (-8.14--6.36)
YLLs	Eswatini	1454 (808-2475)	389.19 (215.59-666.16)	1371 (669-2327)	174.01 (86.2-288.83)	-1.69 (-2.64--0.74)
YLLs	Ethiopia	135473 (88749-187103)	522.58 (345.71-718.76)	38228 (25601-56495)	66.33 (44.61-97.91)	-6.7 (-7.61--5.79)
YLLs	Fiji	322 (228-459)	66.85 (46.84-95.7)	227 (154-330)	25.11 (17.09-36.32)	-2.48 (-2.84--2.13)
YLLs	Finland	760 (592-940)	11.71 (9.18-14.43)	102 (76-133)	1.17 (0.87-1.49)	-7.36 (-7.87--6.85)
YLLs	France	10568 (8403-13092)	14.12 (11.32-17.39)	1475 (1100-1884)	1.45 (1.1-1.81)	-7.62 (-8.13--7.11)
YLLs	Gabon	1561 (678-2581)	247.75 (106.76-407.17)	1440 (650-2478)	103.09 (46.73-176.33)	-2.48 (-3.01--1.96)
YLLs	Gambia	1929 (1176-3229)	404.29 (249.49-678.79)	1569 (841-3051)	116.9 (61.7-225.54)	-4.07 (-4.92--3.21)
YLLs	Georgia	5948 (4911-7014)	101.61 (83.64-119.55)	940 (564-1325)	20.28 (12.23-28.53)	-4.45 (-4.96--3.94)
YLLs	Germany	12969 (10245-15621)	11.71 (9.3-14.05)	1486 (1105-1910)	1.04 (0.78-1.31)	-7.49 (-8.18--6.79)
YLLs	Ghana	14625 (9530-20800)	188.24 (122.62-267.91)	17233 (10117-27021)	81.23 (48-128.07)	-1.49 (-2.25--0.73)
YLLs	Greece	1836 (1508-2183)	13.11 (10.84-15.56)	435 (329-555)	2.41 (1.84-3.04)	-5.01 (-5.63--4.38)
YLLs	Greenland	42 (30-55)	105.41 (75.42-138.18)	17 (12-22)	22.46 (16.12-30.55)	-4.52 (-4.85--4.18)
YLLs	Grenada	6 (4-7)	9.07 (6.74-12)	1 (1-2)	1.01 (0.73-1.32)	-5.94 (-6.28--5.59)
YLLs	Guam	39 (29-51)	37.65 (27.59-50.1)	47 (33-63)	24.77 (17.46-32.95)	-1.21 (-1.54--0.87)
YLLs	Guatemala	4726 (3545-6171)	105.34 (79.07-137.64)	1238 (850-1713)	9.85 (6.75-13.65)	-7.48 (-8.34--6.62)
YLLs	Guinea	7746 (5353-11393)	209.97 (144.7-304.4)	7393 (4331-12839)	103.06 (60.11-177.68)	-2.25 (-3.03--1.47)
YLLs	Guinea-Bissau	1513 (909-2257)	293.18 (174.92-437.78)	1679 (943-2756)	146.89 (83.53-234.73)	-1.53 (-2.43--0.63)
YLLs	Guyana	562 (415-736)	110.75 (81.31-146.16)	270 (178-394)	36.55 (24.01-53.44)	-1.95 (-2.4--1.5)
YLLs	Haiti	5906 (2951-24967)	138.62 (68.22-596.14)	3322 (1365-14333)	31.67 (12.88-140.01)	-4.41 (-4.92--3.91)
YLLs	Honduras	3368 (2159-4829)	133.71 (85.98-190.45)	2634 (1638-3947)	36.23 (22.59-53.77)	-3.84 (-4.51--3.16)
YLLs	Hungary	6309 (5036-7515)	46.97 (37.66-55.91)	419 (319-532)	2.94 (2.27-3.7)	-8.97 (-9.43--8.52)
YLLs	Iceland	18 (14-22)	6.48 (5.07-8.02)	4 (3-6)	0.86 (0.64-1.13)	-6.67 (-7.1--6.24)
YLLs	India	3569501 (2765759-4515188)	615.44 (473.32-786.02)	1534779 (1009701-2246474)	115.96 (76.49-169.66)	-4.93 (-5.28--4.57)
YLLs	Indonesia	654202 (406548-880229)	536.41 (328.8-724.08)	584955 (421364-802559)	212.56 (154.46-287.78)	-2.1 (-2.49--1.72)
YLLs	Iran (Islamic Republic of)	4545 (2480-6703)	14.03 (7.65-20.72)	3685 (2532-5418)	3.89 (2.65-5.7)	-2.51 (-2.99--2.03)
YLLs	Iraq	10241 (5831-15989)	110.56 (63.6-171.91)	5325 (3334-8301)	18.5 (11.6-28.51)	-5.85 (-6.56--5.12)
YLLs	Ireland	526 (422-651)	13.32 (10.71-16.5)	74 (56-94)	1.03 (0.78-1.3)	-8.34 (-8.68--8.01)
YLLs	Israel	288 (218-360)	6.14 (4.65-7.64)	81 (57-106)	0.73 (0.52-0.96)	-7.3 (-7.55--7.06)
YLLs	Italy	5972 (4744-7111)	7.42 (5.94-8.81)	786 (601-971)	0.74 (0.57-0.91)	-6.97 (-7.66--6.27)
YLLs	Jamaica	154 (119-192)	9.19 (7.12-11.4)	60 (40-88)	1.97 (1.29-2.88)	-4.63 (-5.02--4.24)
YLLs	Japan	36305 (29702-42983)	21.14 (17.28-25.03)	5540 (4162-7185)	1.58 (1.23-1.97)	-7.97 (-8.86--7.07)
YLLs	Jordan	294 (174-417)	17.82 (10.61-25.48)	351 (221-519)	3.69 (2.31-5.55)	-4.75 (-5.57--3.92)
YLLs	Kazakhstan	19899 (16386-23691)	132.7 (109.28-159.12)	3816 (2119-5574)	18.31 (10.15-26.73)	-9.34 (-10.52--8.15)
YLLs	Kenya	57637 (27485-93990)	563.82 (266.7-946.39)	81631 (38118-119855)	266.83 (123.12-394.1)	-1.88 (-2.81--0.93)
YLLs	Kiribati	642 (482-846)	1386.78 (1047.44-1827.96)	854 (564-1275)	911.75 (607.08-1342.22)	-1.1 (-1.65--0.55)
YLLs	Kuwait	225 (172-281)	21.05 (15.93-26.58)	267 (190-352)	6 (4.18-8.05)	-4.52 (-5.08--3.95)
YLLs	Kyrgyzstan	3739 (2979-4562)	112.97 (89.56-138.22)	2471 (998-4013)	39.3 (15.83-63.82)	-4.91 (-5.92--3.9)
YLLs	Lao People's Democratic Republic	21355 (8202-33525)	871.39 (332.98-1366.31)	10978 (4664-17328)	197.28 (84.63-305.76)	-4.54 (-5.17--3.91)
YLLs	Latvia	1307 (852-1697)	40.13 (26.09-52.16)	312 (197-413)	12.03 (7.64-15.98)	-4.54 (-5.37--3.7)
YLLs	Lebanon	843 (445-1340)	35.43 (18.78-56.13)	340 (238-468)	5.72 (4-7.9)	-5.57 (-5.75--5.39)
YLLs	Lesotho	9381 (5538-14714)	974.64 (575.32-1525.83)	20316 (11462-29423)	1463.95 (835.57-2129.4)	2.44 (1.81-3.07)
YLLs	Liberia	2064 (1418-2907)	156.31 (106.91-219.03)	1714 (755-3989)	51.28 (23.26-119.8)	-4.27 (-5.04--3.49)
YLLs	Libya	835 (449-1404)	35.85 (19.23-59.78)	953 (436-1720)	13.44 (6.18-24.25)	-1.74 (-2.36--1.11)
YLLs	Lithuania	2933 (2293-3607)	71.35 (55.82-87.85)	603 (336-885)	16.73 (9.31-24.52)	-4.8 (-5.54--4.05)
YLLs	Luxembourg	23 (17-29)	4.56 (3.46-5.73)	4 (3-6)	0.45 (0.32-0.6)	-7.7 (-8.16--7.25)
YLLs	Madagascar	33476 (23071-47496)	517.33 (357.61-732.25)	20269 (11780-34888)	117.99 (67.91-204.95)	-4.65 (-5.43--3.86)
YLLs	Malawi	24522 (14614-39345)	536.52 (320.49-853.29)	25660 (11818-45371)	260.46 (121.89-457.21)	-2.66 (-3.67--1.64)
YLLs	Malaysia	16719 (10909-23009)	153.35 (100.2-209.49)	10033 (7094-13573)	32.18 (22.61-43.6)	-4.53 (-4.96--4.1)
YLLs	Maldives	461 (248-667)	423.83 (217.75-630.66)	121 (79-174)	27.82 (18.37-39.65)	-8.38 (-9.15--7.59)
YLLs	Mali	9257 (6398-12666)	200 (137.99-276.63)	11281 (6650-18473)	109.72 (63.95-177.79)	-1.86 (-2.86--0.84)
YLLs	Malta	14 (11-17)	3.19 (2.5-3.87)	3 (2-3)	0.38 (0.28-0.47)	-6.66 (-7.12--6.19)
YLLs	Marshall Islands	153 (74-236)	690.21 (328.61-1082.05)	186 (98-296)	379.51 (197.69-605.5)	-0.94 (-1.57--0.3)
YLLs	Mauritania	2908 (1883-4252)	238.01 (152.77-350.25)	1029 (553-1989)	37.19 (19.85-72.11)	-5.79 (-6.42--5.15)
YLLs	Mauritius	255 (206-305)	29.17 (23.59-35.14)	106 (83-130)	6.08 (4.73-7.43)	-3.81 (-4.19--3.43)
YLLs	Mexico	36480 (28786-44055)	71.37 (55.69-86.56)	7583 (5311-9748)	5.52 (3.87-7.09)	-7.36 (-7.89--6.84)
YLLs	Micronesia (Federated States of)	156 (90-241)	262.86 (149.39-407.56)	96 (62-142)	103.6 (66.14-153.01)	-2.28 (-2.8--1.75)
YLLs	Monaco	7 (5-10)	13.22 (9.25-17.98)	2 (1-3)	2.96 (1.97-4.38)	-4.95 (-5.72--4.17)
YLLs	Mongolia	4628 (2129-7699)	360.61 (163.89-600.43)	4824 (2332-8527)	138.7 (67.57-244.61)	-2.64 (-3.21--2.07)
YLLs	Montenegro	141 (97-206)	21.47 (14.87-31.34)	67 (47-94)	7.74 (5.37-10.85)	-3.46 (-4.02--2.9)
YLLs	Morocco	25084 (14384-77010)	148.09 (84.08-472.65)	9113 (4527-24343)	23.77 (11.75-63.46)	-5.17 (-5.48--4.85)
YLLs	Mozambique	40861 (25205-64111)	552.83 (346.33-875.12)	50244 (28994-81047)	322.13 (187.57-516.07)	-0.96 (-1.87--0.04)
YLLs	Myanmar	299438 (212179-409126)	1127.54 (806.48-1543.88)	64165 (38660-99103)	121.17 (72.85-186.91)	-7.07 (-7.45--6.7)
YLLs	Namibia	4645 (2906-6871)	626.15 (393.33-930.23)	3166 (1797-5259)	187.28 (105.84-310.59)	-4 (-4.81--3.18)
YLLs	Nauru	27 (14-39)	394.55 (205.35-595.1)	17 (10-24)	197.25 (122.59-290.27)	-2.11 (-2.75--1.46)
YLLs	Nepal	116401 (76874-163885)	1042.34 (680.01-1479.09)	32468 (19124-49275)	130.98 (76.45-199.86)	-6.18 (-6.76--5.59)
YLLs	Netherlands	1153 (917-1391)	6.08 (4.85-7.32)	226 (170-289)	0.75 (0.56-0.94)	-6.69 (-7.23--6.16)
YLLs	New Zealand	200 (158-246)	5.32 (4.21-6.53)	18 (14-23)	0.25 (0.19-0.31)	-9.17 (-9.79--8.54)
YLLs	Nicaragua	1802 (1327-2342)	91.92 (66.88-121.12)	1004 (674-1489)	17.15 (11.53-25.66)	-4.7 (-5.32--4.07)
YLLs	Niger	6539 (3702-11465)	166.28 (93.59-293.34)	7089 (3410-13242)	64.27 (31.61-119.63)	-3.44 (-4.41--2.46)
YLLs	Nigeria	69186 (43132-104835)	131.65 (82.06-200.48)	43677 (24656-67024)	35.01 (19.62-53.41)	-4.78 (-5.61--3.95)
YLLs	Niue	1 (1-2)	57.88 (33.65-89.77)	0 (0-1)	22.19 (14.11-33.52)	-2.88 (-3.1--2.65)
YLLs	Northern Mariana Islands	49 (33-73)	159.9 (108.48-227.03)	28 (19-40)	45.3 (31.62-66.08)	-3.14 (-3.58--2.7)
YLLs	Norway	316 (250-386)	4.82 (3.84-5.89)	73 (54-94)	0.77 (0.58-1)	-6.07 (-6.73--5.4)
YLLs	Oman	191 (85-367)	18.55 (8.56-35.57)	69 (44-117)	1.92 (1.18-3.21)	-5.67 (-6.44--4.9)
YLLs	Pakistan	439692 (220090-650072)	693.09 (347.32-1034.92)	276674 (154581-442450)	176.92 (100.23-282.4)	-4.59 (-5.3--3.87)
YLLs	Palau	8 (5-12)	68.41 (43.28-100.11)	9 (6-12)	34.06 (22.98-47.78)	-1.27 (-1.51--1.03)
YLLs	Palestine	236 (125-436)	25.3 (13.52-45.56)	159 (77-303)	5.12 (2.36-9.5)	-4.64 (-5.6--3.68)
YLLs	Panama	901 (683-1159)	54.21 (40.89-69.74)	431 (290-603)	9.81 (6.61-13.72)	-5.03 (-5.37--4.68)
YLLs	Papua New Guinea	9965 (5924-16167)	396.33 (242.72-641.02)	14202 (9424-19990)	186.86 (122.36-265.5)	-2.17 (-2.75--1.58)
YLLs	Paraguay	1928 (1435-2555)	74.49 (55.86-98.97)	1442 (920-2186)	22.3 (14.14-33.67)	-3.22 (-3.64--2.8)
YLLs	Peru	16594 (11847-22463)	113.83 (81.1-155.66)	6176 (3580-10033)	16.97 (9.78-27.64)	-6.1 (-6.71--5.47)
YLLs	Philippines	177503 (131343-237867)	460.08 (341.64-625.04)	171869 (121550-229581)	176.33 (124.69-236.16)	-2.42 (-2.91--1.92)
YLLs	Poland	24099 (20205-28008)	55.96 (46.97-65)	3599 (2809-4478)	6.5 (5.08-8.08)	-6.56 (-6.97--6.14)
YLLs	Portugal	3387 (2724-4083)	27.49 (22.21-33.07)	635 (487-783)	3.71 (2.88-4.51)	-6.74 (-7.25--6.23)
YLLs	Puerto Rico	446 (323-591)	12.44 (9.01-16.47)	55 (38-75)	1.21 (0.84-1.64)	-6.93 (-7.25--6.6)
YLLs	Qatar	166 (102-249)	65.15 (40.53-99.75)	173 (103-273)	6.96 (4.19-11.08)	-7.22 (-7.74--6.7)
YLLs	Republic of Korea	79540 (61811-103011)	228.48 (177.7-301.96)	9232 (6635-12260)	10.41 (7.56-13.74)	-8.69 (-9.07--8.3)
YLLs	Republic of Moldova	2584 (2056-3125)	55.15 (43.77-66.71)	658 (281-1155)	12.93 (5.53-22.66)	-4.97 (-6.07--3.86)
YLLs	Romania	25048 (20382-29802)	96.36 (78.09-114.66)	7291 (5545-9004)	27.92 (21.37-34.39)	-4.99 (-5.59--4.39)
YLLs	Russian Federation	141664 (117985-164861)	80.58 (67.22-93.62)	42712 (24155-63401)	22.22 (12.58-32.94)	-4.74 (-5.81--3.66)
YLLs	Rwanda	35509 (21182-52585)	1052.34 (630.12-1547.01)	15903 (8841-26178)	210.92 (121.43-343.77)	-6.13 (-7.14--5.12)
YLLs	Saint Kitts and Nevis	7 (5-9)	23.39 (16.95-30.23)	2 (1-3)	2.77 (1.88-4)	-6.49 (-6.93--6.05)
YLLs	Saint Lucia	42 (32-54)	45.06 (34.14-57.49)	14 (10-19)	6.13 (4.28-8.3)	-5.51 (-5.84--5.18)
YLLs	Saint Vincent and the Grenadines	23 (18-29)	31.23 (23.86-39.36)	8 (6-10)	5.59 (4.11-7.32)	-4.32 (-4.63--4)
YLLs	Samoa	127 (81-194)	132.5 (84.99-201.36)	99 (65-149)	61.09 (40.53-91.64)	-2.05 (-2.6--1.49)
YLLs	San Marino	1 (0-1)	2.16 (1.58-2.92)	0 (0-0)	0.5 (0.27-0.81)	-4.81 (-5.43--4.18)
YLLs	Sao Tome and Principe	50 (33-71)	72.59 (48.03-103.31)	35 (19-71)	23.55 (12.69-47.69)	-3.71 (-4.53--2.89)
YLLs	Saudi Arabia	5936 (3229-9828)	69.42 (37.28-114.68)	6121 (3397-11200)	15.6 (8.87-27.45)	-3.53 (-4.07--3)
YLLs	Senegal	11569 (8279-16117)	280.34 (199.56-389.74)	7140 (4149-11370)	70 (40.97-112.54)	-4.06 (-4.74--3.37)
YLLs	Serbia	4122 (2517-5920)	35.55 (21.68-51.2)	817 (577-1122)	6.33 (4.49-8.71)	-5.98 (-6.56--5.4)
YLLs	Seychelles	47 (35-58)	82.86 (62.32-103.26)	27 (19-37)	21.43 (15.03-28.75)	-4.32 (-4.59--4.05)
YLLs	Sierra Leone	6920 (4743-10201)	290.43 (198.96-429.1)	5734 (3436-9678)	110.46 (66.82-186.98)	-2.77 (-3.54--1.98)
YLLs	Singapore	779 (591-995)	30.94 (23.3-39.7)	123 (92-161)	1.42 (1.05-1.86)	-8.78 (-9.05--8.51)
YLLs	Slovakia	1227 (904-1592)	21.36 (15.77-27.69)	232 (162-316)	2.9 (2.02-3.93)	-5.65 (-6--5.3)
YLLs	Slovenia	404 (316-493)	17.13 (13.37-20.91)	41 (30-52)	1.26 (0.94-1.6)	-7.53 (-8.1--6.95)
YLLs	Solomon Islands	384 (205-601)	214.49 (118.18-334.18)	589 (402-828)	121.11 (82.86-169.17)	-0.95 (-1.64--0.24)
YLLs	Somalia	32070 (14689-61676)	855.63 (387.09-1686.22)	45671 (18831-94677)	470.25 (193.12-963.78)	-2.44 (-3.43--1.44)
YLLs	South Africa	167523 (123733-219463)	616.31 (454.23-808.8)	109143 (79586-142077)	190.49 (138.25-247.27)	-3.22 (-3.75--2.69)
YLLs	South Sudan	14536 (8033-26161)	486.19 (268.96-881.88)	12813 (6589-21927)	240.35 (124.08-412.66)	-2.54 (-3.51--1.56)
YLLs	Spain	8973 (7239-10564)	19.13 (15.62-22.43)	967 (736-1224)	1.22 (0.93-1.53)	-8.24 (-8.73--7.76)
YLLs	Sri Lanka	12225 (8097-16140)	95.49 (63.18-126.4)	3099 (1749-5016)	11.67 (6.59-18.87)	-6.46 (-6.74--6.18)
YLLs	Sudan	10156 (3404-19240)	90.36 (30.24-172.71)	4545 (1940-8528)	17.52 (7.56-32.74)	-5.1 (-5.84--4.34)
YLLs	Suriname	111 (79-145)	37.49 (26.77-48.57)	62 (39-90)	9.52 (6.03-13.79)	-4.34 (-4.59--4.1)
YLLs	Sweden	569 (420-714)	3.69 (2.78-4.63)	106 (75-142)	0.49 (0.35-0.65)	-6.71 (-7.57--5.84)
YLLs	Switzerland	666 (525-811)	7.1 (5.61-8.6)	86 (63-109)	0.55 (0.41-0.7)	-7.83 (-8.39--7.26)
YLLs	Syrian Arab Republic	1389 (842-2094)	21.8 (13.18-33.58)	490 (301-761)	3.38 (2.09-5.31)	-5.05 (-5.93--4.17)
YLLs	Taiwan (Province of China)	20119 (16161-23892)	119.29 (96.09-141.66)	2698 (1993-3433)	6.82 (5.1-8.59)	-8.45 (-8.86--8.04)
YLLs	Tajikistan	5207 (3789-7115)	160.21 (115.81-220.2)	2561 (1205-4291)	29.64 (13.96-49.56)	-6.16 (-6.79--5.52)
YLLs	Thailand	91205 (62263-128745)	230.9 (156.89-322.21)	34391 (22637-50249)	33.82 (22.39-49.45)	-5.5 (-5.88--5.11)
YLLs	Timor-Leste	3026 (1369-5405)	761.49 (340.26-1366.36)	3173 (1767-5347)	348.35 (196.55-590.08)	-2.12 (-2.87--1.37)
YLLs	Togo	6164 (4191-8842)	386.73 (258.5-546.62)	7467 (3941-14175)	141.42 (75.83-269.92)	-2.51 (-3.38--1.63)
YLLs	Tokelau	1 (1-2)	89.39 (49.27-150.2)	0 (0-1)	27.42 (18.03-40.47)	-3.58 (-3.75--3.4)
YLLs	Tonga	48 (30-86)	80.53 (49.82-142.92)	31 (19-47)	36.69 (23.51-56.45)	-2 (-2.5--1.5)
YLLs	Trinidad and Tobago	220 (171-270)	22.9 (17.81-28.26)	90 (58-129)	4.97 (3.18-7.1)	-4.43 (-4.74--4.11)
YLLs	Tunisia	2563 (1581-4023)	47.46 (29.26-74.85)	1328 (728-2608)	9.79 (5.38-19.11)	-4.19 (-4.5--3.88)
YLLs	Turkey	35746 (19830-56230)	87.38 (47.91-138.99)	4836 (3378-6744)	4.99 (3.46-6.99)	-9.08 (-9.49--8.66)
YLLs	Turkmenistan	3105 (2507-3717)	126.74 (101.96-152.18)	2363 (1240-3643)	45.18 (23.68-69.64)	-4.27 (-5.05--3.49)
YLLs	Tuvalu	56 (31-84)	719.43 (389.17-1073.25)	27 (17-39)	233.65 (145.14-337.38)	-3.26 (-3.46--3.05)
YLLs	Uganda	23685 (13177-43822)	302.7 (167.24-566.67)	23972 (14424-39280)	116.88 (69.75-189.18)	-4.07 (-5.21--2.92)
YLLs	Ukraine	39920 (32547-47318)	59.23 (48.47-69.68)	13988 (5168-24962)	22.91 (8.49-40.71)	-3.81 (-4.83--2.79)
YLLs	United Arab Emirates	179 (48-430)	17.08 (5.01-34.92)	214 (66-407)	3.06 (0.98-5.53)	-5.37 (-6.08--4.65)
YLLs	United Kingdom	4933 (3974-5933)	6.25 (5.06-7.51)	1037 (802-1309)	1.01 (0.79-1.26)	-5.69 (-6.16--5.23)
YLLs	United Republic of Tanzania	73027 (44242-114733)	553.45 (335.23-876.02)	50411 (26782-81399)	146.18 (78.05-237.46)	-4.44 (-5.25--3.61)
YLLs	United States of America	16792 (13259-20300)	5.78 (4.57-6.96)	3848 (2980-4796)	0.83 (0.64-1.03)	-6.3 (-6.87--5.73)
YLLs	United States Virgin Islands	6 (4-10)	6.07 (3.95-8.96)	3 (1-4)	1.85 (1.12-2.89)	-3.05 (-3.5--2.6)
YLLs	Uruguay	980 (776-1174)	28.55 (22.8-34.12)	368 (281-456)	8.77 (6.74-10.83)	-3.63 (-3.96--3.3)
YLLs	Uzbekistan	7212 (5374-9065)	54.61 (40.7-68.59)	5231 (2282-8481)	15.01 (6.52-24.32)	-4.74 (-5.71--3.76)
YLLs	Vanuatu	105 (41-222)	128.58 (50.15-273.38)	137 (56-242)	62.62 (25.76-109.52)	-2.1 (-2.77--1.43)
YLLs	Venezuela (Bolivarian Republic of)	5234 (3969-6539)	45.33 (34.29-56.36)	3177 (1941-4706)	10.18 (6.25-15.11)	-4.4 (-4.93--3.86)
YLLs	Viet Nam	180173 (109379-257706)	421.07 (257.52-605.5)	107451 (69701-163689)	99.7 (64.59-150.2)	-3.88 (-4.25--3.51)
YLLs	Yemen	6219 (2410-11490)	97.08 (37.22-180.77)	4933 (2366-8182)	26.19 (12.67-43.86)	-4.24 (-5.19--3.28)
YLLs	Zambia	18876 (12869-26315)	544.18 (368.81-753.09)	5930 (2934-11389)	65.59 (33.39-116.95)	-8.11 (-9.37--6.83)
YLLs	Zimbabwe	27558 (19720-38023)	570.08 (410.78-794.6)	58890 (29702-89897)	623.5 (315.36-943.96)	1.38 (0.37-2.4)

## Sheet: multidrug-resistant TB
	location_name	Num_1990	ASR_1990	Num_2021	ASR_2021	EAPC_CI
DALYs	Afghanistan	44 (3-183)	0.63 (0.04-2.6)	1923 (231-7876)	12.31 (1.43-48.98)	6.05 (3.56-8.6)
DALYs	Albania	4 (0-19)	0.18 (0.02-0.81)	5 (1-17)	0.13 (0.02-0.49)	-2.65 (-3.61--1.68)
DALYs	Algeria	316 (60-959)	2.37 (0.44-7.2)	307 (27-1201)	0.8 (0.07-3.13)	-3.51 (-4.11--2.9)
DALYs	American Samoa	0 (0-0)	0.06 (0-0.23)	0 (0-0)	0.09 (0.01-0.38)	-1.76 (-2.76--0.74)
DALYs	Andorra	0 (0-0)	0.01 (0-0.03)	0 (0-0)	0 (0-0.01)	-5.22 (-5.77--4.67)
DALYs	Angola	265 (23-1117)	4.81 (0.42-20.27)	2916 (382-9383)	16.89 (2.18-54.23)	1.24 (-0.01-2.5)
DALYs	Antigua and Barbuda	0 (0-0)	0.1 (0.01-0.43)	0 (0-0)	0.01 (0-0.05)	-9.42 (-10.21--8.63)
DALYs	Argentina	109 (16-416)	0.34 (0.05-1.3)	132 (16-483)	0.26 (0.03-0.94)	-3.64 (-4.7--2.58)
DALYs	Armenia	4 (0-16)	0.11 (0.01-0.51)	132 (29-284)	3.49 (0.76-7.52)	6.48 (3.35-9.72)
DALYs	Australia	5 (1-17)	0.03 (0-0.09)	12 (3-28)	0.03 (0.01-0.08)	0.58 (-0.03-1.19)
DALYs	Austria	14 (1-58)	0.14 (0.01-0.58)	15 (3-37)	0.1 (0.02-0.25)	0.29 (-0.59-1.17)
DALYs	Azerbaijan	13 (1-62)	0.21 (0.02-1.05)	1585 (470-3470)	12.59 (3.73-27.53)	10.1 (7.24-13.04)
DALYs	Bahamas	0 (0-0)	0.05 (0-0.21)	1 (0-3)	0.16 (0.02-0.63)	2.83 (1.96-3.71)
DALYs	Bahrain	0 (0-2)	0.13 (0.01-0.68)	5 (1-18)	0.4 (0.05-1.47)	0.46 (-1.4-2.34)
DALYs	Bangladesh	440 (31-1990)	0.78 (0.06-3.53)	12447 (2803-32908)	8.43 (1.87-22.14)	3.83 (1.71-6)
DALYs	Barbados	0 (0-1)	0.1 (0.01-0.45)	0 (0-0)	0.01 (0-0.03)	-13.18 (-14.43--11.91)
DALYs	Belarus	120 (13-474)	0.99 (0.11-3.94)	1420 (782-2146)	10.8 (5.97-16.1)	3.67 (1.41-5.98)
DALYs	Belgium	25 (3-88)	0.18 (0.02-0.64)	9 (2-25)	0.05 (0.01-0.13)	-5.96 (-6.73--5.19)
DALYs	Belize	0 (0-2)	0.48 (0.05-2.05)	1 (0-2)	0.14 (0.01-0.61)	-6.78 (-7.78--5.77)
DALYs	Benin	16 (2-69)	0.68 (0.07-2.98)	131 (19-447)	1.9 (0.29-6.45)	0.96 (-0.68-2.62)
DALYs	Bermuda	0 (0-0)	0.01 (0-0.06)	0 (0-0)	0 (0-0.02)	-8.17 (-9.27--7.06)
DALYs	Bhutan	6 (0-28)	1.69 (0.08-8.62)	24 (3-84)	3.44 (0.42-12.48)	-0.21 (-1.33-0.93)
DALYs	Bolivia (Plurinational State of)	152 (11-675)	3.9 (0.28-17.22)	385 (52-1315)	3.72 (0.51-12.69)	-2.78 (-3.66--1.9)
DALYs	Bosnia and Herzegovina	24 (3-87)	0.51 (0.07-1.88)	8 (1-27)	0.15 (0.03-0.53)	-4.18 (-4.91--3.45)
DALYs	Botswana	36 (4-137)	5.14 (0.59-19.23)	487 (73-1484)	23.46 (3.49-72.32)	5.9 (4.71-7.09)
DALYs	Brazil	78 (7-360)	0.07 (0.01-0.32)	1869 (301-6097)	0.72 (0.12-2.35)	3.42 (1.33-5.55)
DALYs	Brunei Darussalam	0 (0-2)	0.38 (0.03-1.62)	0 (0-2)	0.11 (0.01-0.4)	-5.98 (-7.07--4.89)
DALYs	Bulgaria	19 (2-76)	0.17 (0.02-0.67)	32 (6-98)	0.32 (0.06-0.97)	-0.55 (-2.15-1.09)
DALYs	Burkina Faso	70 (5-307)	1.33 (0.1-5.91)	714 (104-2197)	5.48 (0.81-16.59)	2.64 (1.55-3.75)
DALYs	Burundi	46 (4-224)	1.61 (0.13-7.78)	1096 (136-3668)	15.52 (1.94-51.68)	2.62 (0.87-4.4)
DALYs	Cabo Verde	2 (0-7)	0.81 (0.05-3.43)	8 (1-34)	1.6 (0.15-6.43)	-0.25 (-1.33-0.84)
DALYs	Cambodia	93 (9-384)	1.73 (0.16-7.2)	802 (88-3075)	5.72 (0.64-21.56)	-1.62 (-3.98-0.8)
DALYs	Cameroon	108 (7-497)	1.88 (0.11-8.77)	602 (70-2230)	3.3 (0.4-12.16)	-0.83 (-2.18-0.54)
DALYs	Canada	36 (9-107)	0.11 (0.03-0.33)	12 (3-35)	0.02 (0-0.06)	-6.34 (-6.89--5.79)
DALYs	Central African Republic	108 (14-405)	6.98 (0.88-25.67)	681 (82-2476)	19.76 (2.35-72.04)	0.18 (-0.89-1.27)
DALYs	Chad	76 (6-341)	2.39 (0.2-10.74)	673 (101-2195)	8.62 (1.3-27.79)	0.93 (-0.56-2.44)
DALYs	Chile	47 (6-190)	0.41 (0.05-1.66)	44 (10-132)	0.19 (0.04-0.57)	-2.96 (-3.41--2.51)
DALYs	China	83889 (19526-231266)	8.78 (2.05-24.18)	27421 (4361-82771)	1.32 (0.21-3.97)	-8.44 (-9.26--7.62)
DALYs	Colombia	35 (4-140)	0.16 (0.02-0.62)	232 (39-723)	0.42 (0.07-1.32)	0.46 (-0.65-1.57)
DALYs	Comoros	2 (0-11)	0.99 (0.07-4.73)	121 (13-364)	20.9 (2.29-62.2)	6.05 (4.31-7.82)
DALYs	Congo	35 (2-158)	2.65 (0.19-12.05)	302 (32-1199)	7.68 (0.84-30.8)	0.81 (-0.25-1.88)
DALYs	Cook Islands	0 (0-0)	0.05 (0-0.24)	0 (0-0)	0.04 (0-0.17)	-3.3 (-4.19--2.41)
DALYs	Costa Rica	1 (0-4)	0.04 (0-0.19)	10 (1-35)	0.17 (0.02-0.64)	-0.37 (-2.18-1.48)
DALYs	Croatia	28 (4-103)	0.45 (0.07-1.67)	2 (0-7)	0.03 (0.01-0.11)	-8.63 (-9.54--7.72)
DALYs	Cuba	27 (6-71)	0.26 (0.06-0.69)	12 (2-36)	0.07 (0.01-0.21)	-5.17 (-5.78--4.56)
DALYs	Cyprus	1 (0-5)	0.15 (0.01-0.67)	1 (0-3)	0.05 (0.01-0.17)	-3.5 (-4.98--2.01)
DALYs	Czechia	31 (5-109)	0.24 (0.04-0.85)	8 (2-22)	0.05 (0.01-0.14)	-4.68 (-5.38--3.97)
DALYs	Democratic People's Republic of Korea	113 (8-498)	0.59 (0.04-2.64)	7618 (1734-21183)	22.19 (5.02-61.8)	6.7 (4.29-9.17)
DALYs	Democratic Republic of the Congo	449 (38-2344)	2.18 (0.19-11.5)	5245 (647-20629)	9.59 (1.16-37.31)	2.36 (1.22-3.52)
DALYs	Denmark	4 (0-14)	0.05 (0.01-0.19)	3 (1-10)	0.03 (0.01-0.1)	-1.75 (-2.42--1.07)
DALYs	Djibouti	1 (0-5)	0.58 (0.05-2.48)	316 (72-856)	34.9 (8.12-95.52)	10.72 (8.09-13.42)
DALYs	Dominica	0 (0-2)	0.61 (0.05-3.07)	0 (0-0)	0.11 (0.01-0.41)	-8.37 (-9.26--7.47)
DALYs	Dominican Republic	39 (4-162)	0.83 (0.09-3.44)	33 (3-134)	0.3 (0.03-1.25)	-5.86 (-6.83--4.87)
DALYs	Ecuador	47 (6-193)	0.73 (0.09-3.01)	132 (19-432)	0.76 (0.11-2.5)	-3.87 (-5.55--2.16)
DALYs	Egypt	54 (5-216)	0.15 (0.01-0.6)	617 (118-1748)	0.77 (0.15-2.2)	2 (0.19-3.85)
DALYs	El Salvador	7 (1-31)	0.21 (0.02-0.89)	28 (3-99)	0.47 (0.06-1.64)	-2.08 (-3.52--0.62)
DALYs	Equatorial Guinea	11 (1-55)	4.67 (0.29-22.46)	34 (4-131)	4.22 (0.53-15.82)	-4.44 (-5.68--3.18)
DALYs	Eritrea	28 (2-131)	1.43 (0.1-6.73)	1184 (148-4365)	25.33 (3.12-92.97)	5.1 (3.26-6.98)
DALYs	Estonia	147 (52-316)	7.98 (2.8-17.12)	53 (21-97)	2.96 (1.19-5.38)	-5.35 (-6.74--3.94)
DALYs	Eswatini	12 (2-48)	3.29 (0.45-13.07)	312 (60-867)	39.51 (7.64-109.78)	8.19 (5.97-10.45)
DALYs	Ethiopia	203 (15-958)	0.78 (0.06-3.63)	2951 (372-9939)	5.12 (0.64-17.35)	1.38 (-0.46-3.26)
DALYs	Fiji	0 (0-1)	0.05 (0-0.25)	1 (0-4)	0.1 (0.01-0.48)	1.56 (0.76-2.36)
DALYs	Finland	5 (1-20)	0.07 (0.01-0.32)	7 (1-20)	0.08 (0.02-0.22)	1.53 (0.86-2.21)
DALYs	France	128 (25-473)	0.17 (0.03-0.62)	60 (13-174)	0.06 (0.01-0.17)	-4.27 (-4.97--3.57)
DALYs	Gabon	10 (1-43)	1.54 (0.13-6.82)	98 (12-370)	7.02 (0.83-26.58)	2.54 (1.51-3.58)
DALYs	Gambia	16 (1-72)	3.42 (0.27-15.25)	81 (11-263)	6.08 (0.86-19.88)	-1.01 (-2.31-0.3)
DALYs	Georgia	25 (3-98)	0.42 (0.05-1.69)	419 (166-715)	9.03 (3.57-15.48)	5.96 (3.72-8.25)
DALYs	Germany	199 (35-634)	0.18 (0.03-0.58)	127 (34-296)	0.09 (0.02-0.21)	-2.56 (-3.21--1.91)
DALYs	Ghana	135 (8-656)	1.74 (0.1-8.4)	1062 (118-3863)	5.03 (0.55-18.33)	2.18 (1.17-3.21)
DALYs	Greece	18 (2-75)	0.13 (0.01-0.53)	25 (4-82)	0.14 (0.02-0.45)	1.02 (-0.29-2.34)
DALYs	Greenland	1 (0-6)	3.66 (0.32-15.39)	1 (0-2)	0.88 (0.11-3.1)	-4.5 (-4.95--4.06)
DALYs	Grenada	0 (0-0)	0.07 (0.01-0.3)	0 (0-0)	0.02 (0-0.07)	-7.16 (-7.93--6.38)
DALYs	Guam	0 (0-0)	0.11 (0.01-0.44)	0 (0-2)	0.21 (0.02-0.9)	0.76 (-0.89-2.44)
DALYs	Guatemala	17 (2-67)	0.37 (0.05-1.51)	72 (11-234)	0.58 (0.08-1.88)	-4.5 (-6.07--2.91)
DALYs	Guinea	71 (4-322)	1.93 (0.12-8.74)	385 (55-1399)	5.39 (0.79-19.3)	0.69 (-0.54-1.93)
DALYs	Guinea-Bissau	13 (1-70)	2.59 (0.19-13.98)	76 (9-287)	6.69 (0.77-25.22)	0.94 (-0.28-2.18)
DALYs	Guyana	3 (0-11)	0.59 (0.07-2.21)	4 (0-16)	0.49 (0.05-2.12)	-1.78 (-2.73--0.82)
DALYs	Haiti	34 (3-188)	0.79 (0.06-4.45)	27 (2-132)	0.26 (0.02-1.3)	-6.09 (-6.86--5.31)
DALYs	Honduras	7 (1-26)	0.26 (0.03-1.05)	144 (20-468)	1.98 (0.27-6.39)	2.1 (0.32-3.9)
DALYs	Hungary	38 (4-156)	0.28 (0.03-1.16)	10 (2-34)	0.07 (0.01-0.24)	-7.04 (-8.59--5.46)
DALYs	Iceland	0 (0-1)	0.06 (0.01-0.22)	0 (0-0)	0.01 (0-0.05)	-5.15 (-6.85--3.41)
DALYs	India	6542 (474-28093)	1.13 (0.08-4.84)	239707 (42509-628865)	18.09 (3.21-47.35)	5.4 (3.42-7.43)
DALYs	Indonesia	2475 (155-11445)	2.03 (0.13-9.47)	4744 (450-19428)	1.74 (0.17-7.08)	-5.16 (-6.82--3.47)
DALYs	Iran (Islamic Republic of)	8 (1-36)	0.02 (0-0.11)	168 (36-448)	0.18 (0.04-0.47)	4.29 (2.62-6)
DALYs	Iraq	21 (2-99)	0.23 (0.02-1.07)	387 (75-1077)	1.35 (0.26-3.76)	2.27 (0.14-4.44)
DALYs	Ireland	6 (1-22)	0.15 (0.02-0.54)	2 (0-8)	0.03 (0.01-0.11)	-5.54 (-6.21--4.86)
DALYs	Israel	15 (2-56)	0.32 (0.04-1.19)	10 (2-28)	0.09 (0.02-0.25)	-6.48 (-7.2--5.76)
DALYs	Italy	135 (24-399)	0.17 (0.03-0.49)	46 (10-119)	0.04 (0.01-0.11)	-5.91 (-7.04--4.77)
DALYs	Jamaica	1 (0-5)	0.07 (0.01-0.3)	2 (0-9)	0.07 (0.01-0.28)	-2.58 (-3.46--1.69)
DALYs	Japan	468 (94-1443)	0.27 (0.06-0.84)	96 (10-361)	0.03 (0-0.11)	-10.6 (-11.88--9.3)
DALYs	Jordan	1 (0-6)	0.08 (0.01-0.38)	33 (4-117)	0.35 (0.05-1.22)	1.06 (-0.91-3.07)
DALYs	Kazakhstan	155 (19-597)	1.03 (0.13-3.97)	2014 (838-3411)	9.66 (4.03-16.36)	-0.06 (-3.23-3.22)
DALYs	Kenya	46 (4-210)	0.46 (0.04-2.04)	3384 (578-10873)	11.05 (1.89-34.86)	6.58 (3.96-9.26)
DALYs	Kiribati	1 (0-5)	2.44 (0.19-11.16)	5 (0-25)	5.59 (0.43-26.82)	-0.87 (-2.11-0.38)
DALYs	Kuwait	1 (0-3)	0.07 (0-0.31)	10 (2-32)	0.23 (0.04-0.71)	-0.08 (-1.73-1.59)
DALYs	Kyrgyzstan	7 (1-31)	0.2 (0.02-0.93)	1482 (506-2665)	23.57 (8.04-42.47)	11.35 (7.78-15.03)
DALYs	Lao People's Democratic Republic	83 (5-406)	3.4 (0.21-16.57)	111 (9-459)	2 (0.17-8.36)	-6.94 (-8.58--5.27)
DALYs	Latvia	498 (199-939)	15.29 (6.07-28.82)	75 (25-145)	2.89 (0.99-5.61)	-7.23 (-8.08--6.37)
DALYs	Lebanon	2 (0-11)	0.1 (0.01-0.47)	17 (2-62)	0.28 (0.03-1.04)	-0.75 (-2.25-0.78)
DALYs	Lesotho	15 (1-71)	1.58 (0.14-7.36)	2169 (473-6517)	156.12 (34.26-471.88)	13.5 (11.37-15.67)
DALYs	Liberia	17 (1-75)	1.27 (0.1-5.75)	74 (9-309)	2.22 (0.26-9.11)	-2.02 (-3.31--0.72)
DALYs	Libya	3 (0-16)	0.15 (0.01-0.69)	40 (4-159)	0.56 (0.05-2.2)	2.2 (0.79-3.64)
DALYs	Lithuania	316 (72-850)	7.69 (1.75-20.7)	268 (116-452)	7.43 (3.27-12.61)	-1.74 (-2.92--0.55)
DALYs	Luxembourg	0 (0-1)	0.03 (0-0.12)	0 (0-1)	0.02 (0-0.08)	-0.21 (-1.23-0.83)
DALYs	Madagascar	35 (3-134)	0.54 (0.05-2.07)	1302 (165-5151)	7.58 (0.96-29.75)	4.21 (2.39-6.06)
DALYs	Malawi	20 (2-81)	0.45 (0.04-1.82)	1239 (203-4155)	12.69 (2.03-43.28)	5.71 (3.19-8.28)
DALYs	Malaysia	21 (2-88)	0.19 (0.02-0.81)	205 (40-645)	0.66 (0.13-2.08)	-1.09 (-3.12-0.98)
DALYs	Maldives	2 (0-10)	1.73 (0.1-9.05)	1 (0-5)	0.27 (0.02-1.15)	-11.21 (-12.75--9.65)
DALYs	Mali	87 (6-453)	1.89 (0.12-9.71)	706 (88-2422)	6.9 (0.88-23.37)	1.75 (0.48-3.03)
DALYs	Malta	0 (0-0)	0.02 (0-0.1)	0 (0-0)	0.01 (0-0.03)	-4.16 (-5.84--2.46)
DALYs	Marshall Islands	0 (0-1)	0.97 (0.06-4.29)	4 (0-17)	8.07 (0.79-34.67)	5.21 (3.24-7.22)
DALYs	Mauritania	23 (2-102)	1.89 (0.13-8.46)	58 (7-205)	2.1 (0.27-7.48)	-2.46 (-3.58--1.32)
DALYs	Mauritius	0 (0-2)	0.05 (0-0.25)	1 (0-3)	0.06 (0.01-0.19)	-2.73 (-4.25--1.19)
DALYs	Mexico	49 (4-229)	0.1 (0.01-0.45)	511 (81-1637)	0.37 (0.06-1.2)	0.27 (-1.54-2.11)
DALYs	Micronesia (Federated States of)	0 (0-1)	0.48 (0.03-2.37)	1 (0-3)	0.71 (0.05-3.33)	-1.57 (-2.57--0.57)
DALYs	Monaco	0 (0-0)	0.14 (0.01-0.62)	0 (0-0)	0.08 (0.01-0.3)	-2.42 (-3.21--1.63)
DALYs	Mongolia	23 (2-104)	1.83 (0.13-8.03)	967 (187-2824)	27.81 (5.34-81.46)	7.45 (6.04-8.89)
DALYs	Montenegro	1 (0-2)	0.09 (0.01-0.37)	1 (0-3)	0.09 (0.01-0.35)	-1.58 (-3.37-0.24)
DALYs	Morocco	51 (3-256)	0.3 (0.02-1.56)	457 (73-1655)	1.19 (0.19-4.32)	1.12 (-0.63-2.91)
DALYs	Mozambique	252 (31-1017)	3.44 (0.42-13.78)	6204 (1313-17466)	40.34 (8.44-113.42)	4.4 (2.84-5.98)
DALYs	Myanmar	1111 (108-4806)	4.19 (0.41-18.17)	8044 (1790-21984)	15.24 (3.39-41.06)	-0.2 (-1.83-1.45)
DALYs	Namibia	8 (1-33)	1.04 (0.07-4.44)	450 (112-1085)	26.71 (6.67-65.01)	8.05 (5.85-10.3)
DALYs	Nauru	0 (0-0)	0.72 (0.05-3.21)	0 (0-1)	1.3 (0.09-6.78)	-1.59 (-2.96--0.2)
DALYs	Nepal	2346 (377-7769)	20.99 (3.41-69.59)	4000 (729-11294)	16.14 (2.96-45.72)	-2.42 (-3.23--1.61)
DALYs	Netherlands	13 (2-43)	0.07 (0.01-0.23)	10 (2-27)	0.03 (0.01-0.09)	-1.45 (-2.13--0.76)
DALYs	New Zealand	4 (1-16)	0.11 (0.01-0.45)	1 (0-3)	0.01 (0-0.04)	-5.92 (-6.83--4.99)
DALYs	Nicaragua	11 (1-39)	0.56 (0.07-2)	42 (5-152)	0.72 (0.09-2.63)	-2.34 (-3.42--1.24)
DALYs	Niger	57 (4-286)	1.46 (0.11-7.41)	396 (48-1256)	3.59 (0.43-11.28)	-0.08 (-1.41-1.27)
DALYs	Nigeria	144 (11-680)	0.27 (0.02-1.29)	3925 (780-11086)	3.17 (0.64-8.88)	3.58 (1.44-5.76)
DALYs	Niue	0 (0-0)	0.11 (0.01-0.54)	0 (0-0)	0.16 (0.01-0.75)	-2.22 (-3.26--1.17)
DALYs	North Macedonia	7 (1-33)	0.36 (0.03-1.58)	7 (1-23)	0.24 (0.04-0.75)	-2.65 (-3.91--1.38)
DALYs	Northern Mariana Islands	0 (0-2)	1.14 (0.1-5.48)	0 (0-2)	0.76 (0.08-3.12)	-2.94 (-4.51--1.35)
DALYs	Norway	10 (2-31)	0.15 (0.03-0.47)	3 (1-10)	0.04 (0.01-0.11)	-5.91 (-6.7--5.11)
DALYs	Oman	4 (1-17)	0.38 (0.05-1.62)	3 (0-12)	0.09 (0.01-0.34)	-6.76 (-7.8--5.71)
DALYs	Pakistan	535 (37-2348)	0.84 (0.06-3.7)	37772 (8422-109571)	24.17 (5.4-70.01)	6.65 (4.19-9.18)
DALYs	Palau	0 (0-0)	0.13 (0.01-0.55)	0 (0-0)	0.23 (0.02-1.1)	-0.78 (-1.73-0.17)
DALYs	Palestine	1 (0-4)	0.11 (0.01-0.48)	8 (1-34)	0.26 (0.02-1.1)	-0.14 (-1.75-1.5)
DALYs	Panama	3 (0-16)	0.21 (0.02-0.94)	20 (3-70)	0.47 (0.06-1.59)	-1.98 (-3.57--0.37)
DALYs	Papua New Guinea	9 (1-40)	0.36 (0.03-1.63)	1145 (237-3005)	15.15 (3.1-39.66)	11.4 (10.05-12.75)
DALYs	Paraguay	9 (1-33)	0.33 (0.04-1.25)	100 (12-343)	1.55 (0.18-5.32)	0.74 (-0.8-2.31)
DALYs	Peru	347 (66-1050)	2.38 (0.45-7.25)	1176 (363-2873)	3.23 (0.99-7.93)	-1.68 (-2.75--0.6)
DALYs	Philippines	248 (21-988)	0.65 (0.05-2.54)	10290 (2274-26987)	10.57 (2.35-27.51)	5.58 (3.5-7.71)
DALYs	Poland	220 (46-704)	0.51 (0.11-1.64)	61 (13-162)	0.11 (0.02-0.29)	-7.55 (-8.43--6.66)
DALYs	Portugal	86 (23-238)	0.69 (0.18-1.94)	20 (3-65)	0.12 (0.02-0.38)	-7.93 (-8.72--7.14)
DALYs	Puerto Rico	2 (0-7)	0.05 (0.01-0.21)	1 (0-4)	0.03 (0-0.08)	-3.73 (-5.09--2.34)
DALYs	Qatar	1 (0-3)	0.32 (0.03-1.27)	8 (1-28)	0.34 (0.05-1.13)	-2.23 (-3.19--1.25)
DALYs	Republic of C么te d'Ivoire	504 (78-1597)	8.45 (1.33-26.72)	1111 (154-3628)	6.5 (0.92-20.95)	-4.43 (-5.66--3.19)
DALYs	Republic of Korea	1035 (144-3936)	2.98 (0.42-11.31)	244 (28-984)	0.27 (0.03-1.11)	-9.88 (-11.05--8.7)
DALYs	Republic of Moldova	66 (7-288)	1.41 (0.16-6.16)	900 (523-1301)	17.71 (10.34-25.5)	4.54 (2.33-6.81)
DALYs	Romania	553 (118-1605)	2.13 (0.45-6.18)	454 (107-1115)	1.74 (0.41-4.25)	-3.35 (-4.4--2.29)
DALYs	Russian Federation	3588 (821-12309)	2.04 (0.47-7.01)	26111 (13307-40000)	13.57 (6.95-20.8)	1.96 (-0.43-4.41)
DALYs	Rwanda	31 (3-135)	0.94 (0.08-4.12)	1225 (271-3214)	16.33 (3.66-42.81)	3.88 (1.21-6.63)
DALYs	Saint Kitts and Nevis	0 (0-0)	0.18 (0.02-0.79)	0 (0-0)	0.03 (0-0.1)	-8.64 (-9.5--7.77)
DALYs	Saint Lucia	1 (0-4)	0.78 (0.07-3.83)	0 (0-1)	0.06 (0.01-0.23)	-11.56 (-12.54--10.57)
DALYs	Saint Vincent and the Grenadines	1 (0-3)	0.73 (0.05-3.47)	0 (0-0)	0.06 (0.01-0.22)	-10.49 (-11.27--9.71)
DALYs	Samoa	0 (0-0)	0.1 (0.01-0.48)	0 (0-1)	0.09 (0.01-0.4)	-4.54 (-6.12--2.92)
DALYs	San Marino	0 (0-0)	0.02 (0-0.12)	0 (0-0)	0.01 (0-0.05)	-2.33 (-2.91--1.74)
DALYs	Sao Tome and Principe	0 (0-2)	0.61 (0.05-2.56)	3 (0-10)	1.96 (0.2-6.85)	1.38 (0.01-2.78)
DALYs	Saudi Arabia	14 (1-59)	0.16 (0.01-0.7)	383 (58-1256)	0.98 (0.15-3.22)	3.2 (1.22-5.23)
DALYs	Senegal	22 (2-92)	0.52 (0.04-2.23)	405 (72-1198)	3.97 (0.71-11.79)	2.56 (0.77-4.38)
DALYs	Serbia	22 (2-90)	0.19 (0.02-0.78)	15 (3-45)	0.12 (0.02-0.35)	-3.95 (-5.07--2.82)
DALYs	Seychelles	0 (0-0)	0.09 (0.01-0.38)	0 (0-1)	0.1 (0.01-0.41)	-5.62 (-7.53--3.66)
DALYs	Sierra Leone	86 (13-308)	3.63 (0.55-12.8)	302 (39-1028)	5.84 (0.78-20.12)	0.25 (-0.81-1.33)
DALYs	Singapore	8 (1-28)	0.31 (0.05-1.13)	4 (1-10)	0.04 (0.01-0.11)	-5.4 (-5.94--4.85)
DALYs	Slovakia	15 (2-53)	0.27 (0.04-0.92)	4 (0-12)	0.04 (0.01-0.15)	-6.41 (-7.18--5.64)
DALYs	Slovenia	4 (1-13)	0.17 (0.03-0.56)	0 (0-0)	0 (0-0.01)	-14.52 (-15.94--13.08)
DALYs	Solomon Islands	1 (0-3)	0.38 (0.03-1.63)	4 (0-16)	0.81 (0.07-3.41)	-0.3 (-1.4-0.81)
DALYs	Somalia	36 (3-165)	0.97 (0.08-4.4)	7662 (1241-24872)	79.03 (12.89-249.69)	10.46 (7.7-13.29)
DALYs	South Africa	1818 (243-6343)	6.7 (0.89-23.61)	7082 (1551-19263)	12.34 (2.71-33.34)	0.13 (-1.25-1.54)
DALYs	South Sudan	30 (2-142)	1 (0.06-4.77)	1278 (177-4218)	24.1 (3.42-79.14)	5.75 (3.89-7.65)
DALYs	Spain	156 (29-491)	0.33 (0.06-1.05)	27 (3-103)	0.03 (0-0.13)	-8.42 (-9.07--7.76)
DALYs	Sri Lanka	18 (1-72)	0.14 (0.01-0.56)	26 (3-111)	0.1 (0.01-0.42)	-5.66 (-7.12--4.19)
DALYs	Sudan	47 (4-238)	0.42 (0.03-2.1)	211 (22-873)	0.82 (0.08-3.41)	-1.84 (-3.51--0.14)
DALYs	Suriname	1 (0-4)	0.32 (0.03-1.33)	1 (0-2)	0.08 (0.01-0.33)	-7.47 (-8.22--6.72)
DALYs	Sweden	9 (2-31)	0.06 (0.01-0.2)	8 (2-20)	0.04 (0.01-0.09)	-1.84 (-2.89--0.78)
DALYs	Switzerland	8 (1-25)	0.08 (0.02-0.27)	8 (2-19)	0.05 (0.01-0.12)	-2 (-2.68--1.3)
DALYs	Syrian Arab Republic	7 (1-29)	0.11 (0.01-0.46)	31 (3-124)	0.21 (0.02-0.84)	-2.25 (-4.09--0.37)
DALYs	Taiwan (Province of China)	329 (27-1465)	1.95 (0.16-8.71)	140 (18-540)	0.35 (0.05-1.36)	-9.68 (-10.81--8.53)
DALYs	Tajikistan	7 (1-32)	0.22 (0.02-0.97)	836 (272-1840)	9.67 (3.14-20.85)	8.25 (5.4-11.17)
DALYs	Thailand	1276 (188-4650)	3.24 (0.48-11.98)	1883 (351-5548)	1.84 (0.34-5.42)	-3.16 (-3.78--2.54)
DALYs	Timor-Leste	12 (1-52)	2.95 (0.19-13.45)	33 (3-139)	3.59 (0.3-15.24)	-4.31 (-5.9--2.7)
DALYs	Togo	53 (4-232)	3.37 (0.23-14.69)	468 (52-1752)	8.9 (0.99-33.54)	1.25 (-0.05-2.57)
DALYs	Tokelau	0 (0-0)	0.16 (0.01-0.73)	0 (0-0)	0.18 (0.02-0.78)	-2.94 (-3.89--1.98)
DALYs	Tonga	0 (0-0)	0.15 (0.01-0.69)	0 (0-1)	0.25 (0.02-1.2)	-1.37 (-2.47--0.26)
DALYs	Trinidad and Tobago	2 (0-10)	0.23 (0.03-1.03)	1 (0-4)	0.05 (0.01-0.21)	-7.19 (-7.98--6.4)
DALYs	Tunisia	5 (0-25)	0.09 (0.01-0.47)	43 (8-145)	0.32 (0.06-1.06)	0.41 (-1.35-2.2)
DALYs	Turkey	82 (8-366)	0.2 (0.02-0.88)	500 (140-1201)	0.52 (0.14-1.24)	-1.16 (-3.08-0.79)
DALYs	Turkmenistan	5 (0-24)	0.19 (0.02-0.98)	856 (267-1816)	16.37 (5.09-34.79)	10.26 (7.09-13.53)
DALYs	Tuvalu	0 (0-0)	1.27 (0.08-6.04)	0 (0-1)	1.48 (0.1-6.89)	-2.8 (-3.69--1.9)
DALYs	Uganda	22 (2-123)	0.28 (0.02-1.55)	1902 (387-5836)	9.35 (1.91-28.43)	6.25 (3.53-9.04)
DALYs	Ukraine	731 (88-2787)	1.09 (0.13-4.09)	11179 (4692-19337)	18.3 (7.7-31.37)	4.27 (2.2-6.37)
DALYs	United Arab Emirates	1 (0-4)	0.07 (0-0.34)	11 (1-42)	0.15 (0.01-0.58)	-1.43 (-3.06-0.24)
DALYs	United Kingdom	111 (31-274)	0.14 (0.04-0.34)	30 (7-84)	0.03 (0.01-0.08)	-5.16 (-5.69--4.62)
DALYs	United Republic of Tanzania	80 (5-372)	0.61 (0.04-2.83)	3072 (423-11340)	8.95 (1.23-33.42)	4.14 (2.13-6.18)
DALYs	United States of America	1220 (478-2654)	0.42 (0.16-0.91)	126 (32-361)	0.03 (0.01-0.08)	-8.51 (-9.53--7.48)
DALYs	United States Virgin Islands	0 (0-0)	0.06 (0.01-0.26)	0 (0-0)	0.02 (0-0.1)	-6.37 (-7.27--5.46)
DALYs	Uruguay	2 (0-10)	0.07 (0.01-0.29)	2 (0-9)	0.06 (0.01-0.2)	-1.82 (-2.5--1.14)
DALYs	Uzbekistan	12 (1-48)	0.09 (0.01-0.37)	3055 (1004-5639)	8.77 (2.87-16.19)	11.89 (8.3-15.59)
DALYs	Vanuatu	0 (0-0)	0.1 (0.01-0.45)	1 (0-2)	0.27 (0.02-1.1)	2.1 (1.11-3.1)
DALYs	Venezuela (Bolivarian Republic of)	21 (2-99)	0.18 (0.01-0.86)	131 (16-505)	0.42 (0.05-1.61)	-1.43 (-2.75--0.09)
DALYs	Viet Nam	1996 (287-7038)	4.67 (0.67-16.75)	9302 (1621-25045)	8.65 (1.55-23.22)	0.45 (-0.51-1.42)
DALYs	Yemen	22 (2-96)	0.35 (0.03-1.55)	264 (37-965)	1.4 (0.2-5.07)	-0.25 (-2.19-1.73)
DALYs	Zambia	69 (7-233)	2.02 (0.21-6.87)	485 (58-1636)	5.43 (0.68-18.41)	-2.75 (-4.78--0.68)
DALYs	Zimbabwe	169 (12-773)	3.53 (0.24-16.29)	5764 (778-19833)	61.22 (8.4-210.77)	9.53 (7.9-11.18)
Deaths	Afghanistan	1 (0-6)	0.02 (0-0.08)	49 (6-195)	0.37 (0.04-1.49)	5.68 (3.17-8.26)
Deaths	Albania	0 (0-1)	0.01 (0-0.03)	0 (0-1)	0 (0-0.02)	-2.51 (-3.44--1.56)
Deaths	Algeria	10 (2-32)	0.1 (0.02-0.3)	11 (1-42)	0.04 (0-0.14)	-3.29 (-4.15--2.43)
Deaths	American Samoa	0 (0-0)	0 (0-0.01)	0 (0-0)	0 (0-0.01)	-2.04 (-3.14--0.93)
Deaths	Andorra	0 (0-0)	0 (0-0)	0 (0-0)	0 (0-0)	-4.97 (-5.53--4.4)
Deaths	Angola	7 (1-30)	0.14 (0.01-0.61)	76 (10-246)	0.51 (0.06-1.67)	1.16 (-0.22-2.56)
Deaths	Antigua and Barbuda	0 (0-0)	0 (0-0.01)	0 (0-0)	0 (0-0)	-9.53 (-10.31--8.74)
Deaths	Argentina	3 (0-11)	0.01 (0-0.04)	4 (0-14)	0.01 (0-0.03)	-3.61 (-4.69--2.52)
Deaths	Armenia	0 (0-0)	0 (0-0.01)	3 (1-7)	0.08 (0.02-0.17)	6.76 (3.59-10.03)
Deaths	Australia	0 (0-1)	0 (0-0)	0 (0-1)	0 (0-0)	0.33 (-0.34-1)
Deaths	Austria	0 (0-2)	0 (0-0.02)	1 (0-1)	0 (0-0.01)	0.71 (-0.24-1.67)
Deaths	Azerbaijan	0 (0-1)	0.01 (0-0.03)	35 (10-77)	0.29 (0.08-0.64)	10.11 (7.24-13.06)
Deaths	Bahamas	0 (0-0)	0 (0-0.01)	0 (0-0)	0 (0-0.02)	2.82 (1.93-3.71)
Deaths	Bahrain	0 (0-0)	0.01 (0-0.03)	0 (0-1)	0.02 (0-0.06)	0.5 (-1.64-2.68)
Deaths	Bangladesh	13 (1-60)	0.03 (0-0.12)	411 (88-1093)	0.31 (0.06-0.81)	4.16 (1.96-6.41)
Deaths	Barbados	0 (0-0)	0 (0-0.01)	0 (0-0)	0 (0-0)	-13.14 (-14.42--11.85)
Deaths	Belarus	3 (0-12)	0.02 (0-0.1)	35 (19-54)	0.26 (0.14-0.39)	3.51 (1.27-5.79)
Deaths	Belgium	1 (0-3)	0.01 (0-0.02)	0 (0-1)	0 (0-0)	-5.9 (-6.79--4.99)
Deaths	Belize	0 (0-0)	0.01 (0-0.06)	0 (0-0)	0 (0-0.02)	-6.97 (-8.03--5.9)
Deaths	Benin	0 (0-2)	0.02 (0-0.09)	4 (1-12)	0.06 (0.01-0.21)	0.82 (-0.91-2.57)
Deaths	Bermuda	0 (0-0)	0 (0-0)	0 (0-0)	0 (0-0)	-10.56 (-11.71--9.4)
Deaths	Bhutan	0 (0-1)	0.05 (0-0.28)	1 (0-3)	0.12 (0.01-0.46)	0.27 (-0.95-1.5)
Deaths	Bolivia (Plurinational State of)	4 (0-19)	0.12 (0.01-0.53)	11 (2-38)	0.12 (0.02-0.39)	-2.61 (-3.52--1.68)
Deaths	Bosnia and Herzegovina	1 (0-3)	0.02 (0-0.06)	0 (0-1)	0 (0-0.02)	-4 (-4.76--3.23)
Deaths	Botswana	1 (0-4)	0.16 (0.02-0.57)	13 (2-40)	0.7 (0.1-2.2)	5.86 (4.61-7.12)
Deaths	Brazil	2 (0-9)	0 (0-0.01)	53 (8-172)	0.02 (0-0.07)	3.64 (1.53-5.78)
Deaths	Brunei Darussalam	0 (0-0)	0.01 (0-0.06)	0 (0-0)	0 (0-0.02)	-5.89 (-7.13--4.63)
Deaths	Bulgaria	1 (0-2)	0 (0-0.02)	1 (0-3)	0.01 (0-0.02)	-0.72 (-2.38-0.97)
Deaths	Burkina Faso	2 (0-8)	0.04 (0-0.17)	18 (3-53)	0.15 (0.02-0.45)	2.45 (1.26-3.65)
Deaths	Burundi	1 (0-6)	0.05 (0-0.24)	29 (4-96)	0.47 (0.06-1.56)	2.5 (0.66-4.38)
Deaths	Cabo Verde	0 (0-0)	0.02 (0-0.1)	0 (0-1)	0.05 (0-0.18)	-0.42 (-1.49-0.66)
Deaths	Cambodia	3 (0-12)	0.06 (0.01-0.25)	25 (3-97)	0.2 (0.02-0.79)	-1.37 (-3.8-1.12)
Deaths	Cameroon	3 (0-14)	0.05 (0-0.27)	15 (2-57)	0.1 (0.01-0.36)	-0.87 (-2.3-0.59)
Deaths	Canada	1 (0-4)	0 (0-0.01)	0 (0-1)	0 (0-0)	-6.38 (-7--5.75)
Deaths	Central African Republic	3 (0-11)	0.21 (0.03-0.76)	17 (2-63)	0.56 (0.07-2.11)	0.02 (-1.17-1.22)
Deaths	Chad	2 (0-10)	0.08 (0.01-0.36)	18 (3-60)	0.28 (0.04-0.89)	0.74 (-0.85-2.35)
Deaths	Chile	1 (0-5)	0.01 (0-0.04)	1 (0-4)	0.01 (0-0.01)	-2.99 (-3.49--2.49)
Deaths	China	2566 (597-7099)	0.3 (0.07-0.82)	838 (128-2571)	0.04 (0.01-0.12)	-8.61 (-9.44--7.76)
Deaths	Colombia	1 (0-4)	0 (0-0.02)	7 (1-22)	0.01 (0-0.04)	0.64 (-0.5-1.79)
Deaths	Comoros	0 (0-0)	0.04 (0-0.17)	4 (0-11)	0.74 (0.08-2.16)	6.12 (4.26-8.01)
Deaths	Congo	1 (0-4)	0.08 (0.01-0.37)	8 (1-32)	0.24 (0.03-0.95)	0.69 (-0.48-1.88)
Deaths	Cook Islands	0 (0-0)	0 (0-0.01)	0 (0-0)	0 (0-0)	-3.54 (-4.47--2.6)
Deaths	Costa Rica	0 (0-0)	0 (0-0.01)	0 (0-1)	0.01 (0-0.02)	-0.52 (-2.36-1.35)
Deaths	Croatia	1 (0-3)	0.01 (0-0.05)	0 (0-0)	0 (0-0)	-8.42 (-9.36--7.47)
Deaths	Cuba	1 (0-2)	0.01 (0-0.02)	0 (0-1)	0 (0-0.01)	-5.27 (-5.92--4.61)
Deaths	Cyprus	0 (0-0)	0.01 (0-0.03)	0 (0-0)	0 (0-0.01)	-3.43 (-4.88--1.95)
Deaths	Czechia	1 (0-3)	0.01 (0-0.02)	0 (0-1)	0 (0-0)	-4.74 (-5.5--3.98)
Deaths	Democratic People's Republic of Korea	3 (0-15)	0.02 (0-0.08)	228 (51-640)	0.67 (0.15-1.87)	6.76 (4.34-9.24)
Deaths	Democratic Republic of the Congo	12 (1-63)	0.06 (0.01-0.33)	131 (15-516)	0.27 (0.03-1.04)	2.13 (0.89-3.39)
Deaths	Denmark	0 (0-1)	0 (0-0.01)	0 (0-0)	0 (0-0)	-1.82 (-2.62--1.01)
Deaths	Djibouti	0 (0-0)	0.02 (0-0.08)	9 (2-24)	1.21 (0.28-3.29)	10.96 (8.22-13.77)
Deaths	Dominica	0 (0-0)	0.02 (0-0.09)	0 (0-0)	0 (0-0.01)	-8.4 (-9.32--7.48)
Deaths	Dominican Republic	1 (0-4)	0.03 (0-0.11)	1 (0-4)	0.01 (0-0.04)	-5.6 (-6.59--4.59)
Deaths	Ecuador	1 (0-5)	0.02 (0-0.09)	4 (1-12)	0.02 (0-0.07)	-4.02 (-5.72--2.3)
Deaths	Egypt	1 (0-6)	0 (0-0.02)	17 (3-49)	0.03 (0-0.08)	2.14 (0.21-4.11)
Deaths	El Salvador	0 (0-1)	0.01 (0-0.03)	1 (0-3)	0.01 (0-0.04)	-2.16 (-3.62--0.67)
Deaths	Equatorial Guinea	0 (0-2)	0.14 (0.01-0.67)	1 (0-3)	0.12 (0.02-0.47)	-4.62 (-5.98--3.23)
Deaths	Eritrea	1 (0-3)	0.04 (0-0.18)	28 (3-102)	0.67 (0.08-2.54)	5.13 (3.23-7.07)
Deaths	Estonia	4 (1-8)	0.19 (0.06-0.4)	1 (1-3)	0.07 (0.03-0.13)	-5.2 (-6.61--3.78)
Deaths	Eswatini	0 (0-1)	0.1 (0.01-0.41)	8 (2-23)	1.2 (0.23-3.34)	8 (5.74-10.31)
Deaths	Ethiopia	6 (0-25)	0.02 (0-0.11)	83 (10-278)	0.17 (0.02-0.56)	1.64 (-0.3-3.62)
Deaths	Fiji	0 (0-0)	0 (0-0.01)	0 (0-0)	0 (0-0.01)	1.59 (0.7-2.48)
Deaths	Finland	0 (0-1)	0 (0-0.01)	0 (0-1)	0 (0-0.01)	1.82 (1.02-2.64)
Deaths	France	5 (1-20)	0.01 (0-0.02)	3 (1-8)	0 (0-0.01)	-4.71 (-5.6--3.81)
Deaths	Gabon	0 (0-1)	0.04 (0-0.19)	3 (0-10)	0.2 (0.02-0.74)	2.49 (1.41-3.57)
Deaths	Gambia	0 (0-2)	0.1 (0.01-0.45)	2 (0-7)	0.18 (0.02-0.58)	-1.03 (-2.43-0.4)
Deaths	Georgia	1 (0-2)	0.01 (0-0.04)	11 (4-19)	0.22 (0.08-0.38)	6.4 (4.15-8.69)
Deaths	Germany	7 (1-22)	0.01 (0-0.02)	5 (1-12)	0 (0-0.01)	-2.61 (-3.42--1.8)
Deaths	Ghana	4 (0-19)	0.06 (0-0.29)	31 (3-114)	0.18 (0.02-0.66)	2.18 (0.98-3.4)
Deaths	Greece	1 (0-3)	0 (0-0.02)	1 (0-4)	0 (0-0.02)	1.09 (-0.38-2.57)
Deaths	Greenland	0 (0-0)	0.14 (0.01-0.6)	0 (0-0)	0.03 (0-0.12)	-4.37 (-4.91--3.83)
Deaths	Grenada	0 (0-0)	0 (0-0.01)	0 (0-0)	0 (0-0)	-7.16 (-7.94--6.37)
Deaths	Guam	0 (0-0)	0 (0-0.01)	0 (0-0)	0.01 (0-0.02)	0.59 (-1.03-2.25)
Deaths	Guatemala	0 (0-2)	0.01 (0-0.05)	2 (0-7)	0.02 (0-0.06)	-4.46 (-6.08--2.82)
Deaths	Guinea	2 (0-10)	0.06 (0-0.28)	11 (2-39)	0.17 (0.02-0.61)	0.57 (-0.73-1.88)
Deaths	Guinea-Bissau	0 (0-2)	0.08 (0.01-0.42)	2 (0-7)	0.2 (0.02-0.73)	0.84 (-0.51-2.2)
Deaths	Guyana	0 (0-0)	0.02 (0-0.06)	0 (0-0)	0.01 (0-0.05)	-1.96 (-2.89--1.02)
Deaths	Haiti	1 (0-5)	0.02 (0-0.12)	1 (0-3)	0.01 (0-0.04)	-6.02 (-6.86--5.18)
Deaths	Honduras	0 (0-1)	0.01 (0-0.03)	5 (1-14)	0.07 (0.01-0.21)	2.54 (0.71-4.39)
Deaths	Hungary	1 (0-5)	0.01 (0-0.03)	0 (0-1)	0 (0-0.01)	-7.2 (-8.74--5.63)
Deaths	Iceland	0 (0-0)	0 (0-0.01)	0 (0-0)	0 (0-0)	-5.16 (-6.91--3.38)
Deaths	India	185 (13-787)	0.04 (0-0.15)	7292 (1272-19104)	0.59 (0.1-1.56)	5.6 (3.59-7.65)
Deaths	Indonesia	71 (5-333)	0.07 (0-0.32)	149 (14-611)	0.06 (0.01-0.26)	-4.92 (-6.66--3.15)
Deaths	Iran (Islamic Republic of)	0 (0-1)	0 (0-0)	5 (1-13)	0.01 (0-0.02)	4.3 (2.57-6.06)
Deaths	Iraq	1 (0-3)	0.01 (0-0.04)	12 (2-33)	0.05 (0.01-0.14)	2.41 (0.21-4.65)
Deaths	Ireland	0 (0-1)	0.01 (0-0.02)	0 (0-0)	0 (0-0)	-5.78 (-6.48--5.08)
Deaths	Israel	1 (0-2)	0.01 (0-0.04)	0 (0-1)	0 (0-0.01)	-6.76 (-7.49--6.01)
Deaths	Italy	5 (1-15)	0.01 (0-0.02)	2 (0-5)	0 (0-0)	-5.99 (-7.24--4.72)
Deaths	Jamaica	0 (0-0)	0 (0-0.01)	0 (0-0)	0 (0-0.01)	-2.65 (-3.52--1.78)
Deaths	Japan	19 (4-59)	0.01 (0-0.03)	6 (1-23)	0 (0-0)	-9.7 (-11.12--8.27)
Deaths	Jordan	0 (0-0)	0 (0-0.01)	1 (0-3)	0.01 (0-0.04)	1.02 (-1.11-3.18)
Deaths	Kazakhstan	4 (0-14)	0.02 (0-0.1)	46 (19-78)	0.22 (0.09-0.38)	-0.16 (-3.3-3.07)
Deaths	Kenya	1 (0-6)	0.02 (0-0.07)	95 (16-299)	0.36 (0.06-1.1)	6.33 (3.67-9.07)
Deaths	Kiribati	0 (0-0)	0.08 (0.01-0.35)	0 (0-1)	0.17 (0.01-0.83)	-0.94 (-2.25-0.39)
Deaths	Kuwait	0 (0-0)	0 (0-0.01)	0 (0-1)	0.01 (0-0.03)	0.32 (-1.53-2.2)
Deaths	Kyrgyzstan	0 (0-1)	0 (0-0.02)	35 (12-64)	0.58 (0.2-1.06)	11.43 (7.9-15.08)
Deaths	Lao People's Democratic Republic	2 (0-12)	0.11 (0.01-0.55)	3 (0-14)	0.07 (0.01-0.29)	-6.75 (-8.46--5.02)
Deaths	Latvia	13 (5-24)	0.37 (0.15-0.72)	2 (1-4)	0.07 (0.02-0.14)	-7.22 (-8.1--6.33)
Deaths	Lebanon	0 (0-0)	0 (0-0.02)	1 (0-2)	0.01 (0-0.04)	-0.56 (-2.12-1.03)
Deaths	Lesotho	0 (0-2)	0.05 (0-0.22)	57 (12-170)	4.45 (0.99-13.52)	13.08 (10.94-15.26)
Deaths	Liberia	0 (0-2)	0.04 (0-0.17)	2 (0-8)	0.06 (0.01-0.27)	-2.35 (-3.73--0.96)
Deaths	Libya	0 (0-0)	0 (0-0.02)	1 (0-4)	0.02 (0-0.07)	2.13 (0.62-3.66)
Deaths	Lithuania	8 (2-21)	0.18 (0.04-0.49)	7 (3-12)	0.17 (0.07-0.3)	-1.72 (-2.92--0.51)
Deaths	Luxembourg	0 (0-0)	0 (0-0)	0 (0-0)	0 (0-0)	-0.09 (-1.17-0.99)
Deaths	Madagascar	1 (0-4)	0.02 (0-0.07)	32 (4-128)	0.23 (0.03-0.93)	4.06 (2.1-6.06)
Deaths	Malawi	1 (0-3)	0.02 (0-0.07)	35 (6-121)	0.44 (0.07-1.5)	5.49 (2.89-8.15)
Deaths	Malaysia	1 (0-3)	0.01 (0-0.03)	6 (1-20)	0.02 (0-0.07)	-1.24 (-3.34-0.91)
Deaths	Maldives	0 (0-0)	0.06 (0-0.33)	0 (0-0)	0.01 (0-0.04)	-10.75 (-12.4--9.07)
Deaths	Mali	3 (0-14)	0.07 (0-0.36)	22 (3-76)	0.27 (0.04-0.91)	1.94 (0.43-3.47)
Deaths	Malta	0 (0-0)	0 (0-0)	0 (0-0)	0 (0-0)	-4.74 (-6.48--2.96)
Deaths	Marshall Islands	0 (0-0)	0.03 (0-0.13)	0 (0-0)	0.24 (0.02-1.05)	5.23 (3.21-7.28)
Deaths	Mauritania	1 (0-3)	0.05 (0-0.23)	1 (0-5)	0.06 (0.01-0.22)	-2.46 (-3.65--1.25)
Deaths	Mauritius	0 (0-0)	0 (0-0.01)	0 (0-0)	0 (0-0.01)	-2.75 (-4.31--1.18)
Deaths	Mexico	1 (0-7)	0 (0-0.02)	14 (2-45)	0.01 (0-0.03)	-0.22 (-2.1-1.69)
Deaths	Micronesia (Federated States of)	0 (0-0)	0.01 (0-0.07)	0 (0-0)	0.02 (0-0.09)	-1.7 (-2.76--0.62)
Deaths	Monaco	0 (0-0)	0 (0-0.02)	0 (0-0)	0 (0-0.01)	-2.56 (-3.59--1.52)
Deaths	Mongolia	1 (0-3)	0.05 (0-0.21)	22 (4-66)	0.68 (0.13-1.98)	7.25 (5.85-8.66)
Deaths	Montenegro	0 (0-0)	0 (0-0.01)	0 (0-0)	0 (0-0.01)	-1.27 (-3.08-0.58)
Deaths	Morocco	1 (0-8)	0.01 (0-0.05)	13 (2-50)	0.04 (0.01-0.14)	1.29 (-0.48-3.1)
Deaths	Mozambique	7 (1-30)	0.12 (0.01-0.47)	167 (35-473)	1.29 (0.27-3.61)	4.07 (2.38-5.78)
Deaths	Myanmar	34 (3-147)	0.14 (0.01-0.63)	261 (57-690)	0.55 (0.12-1.43)	-0.03 (-1.71-1.68)
Deaths	Namibia	0 (0-1)	0.04 (0-0.15)	13 (3-33)	0.93 (0.23-2.31)	7.95 (5.68-10.28)
Deaths	Nauru	0 (0-0)	0.02 (0-0.09)	0 (0-0)	0.03 (0-0.18)	-1.74 (-3.14--0.31)
Deaths	Nepal	70 (11-235)	0.72 (0.12-2.4)	138 (25-393)	0.6 (0.11-1.71)	-2.03 (-2.94--1.1)
Deaths	Netherlands	1 (0-2)	0 (0-0.01)	0 (0-1)	0 (0-0)	-1.39 (-2.17--0.6)
Deaths	New Zealand	0 (0-1)	0 (0-0.01)	0 (0-0)	0 (0-0)	-6.14 (-7.14--5.13)
Deaths	Nicaragua	0 (0-1)	0.02 (0-0.06)	1 (0-4)	0.02 (0-0.08)	-2.35 (-3.5--1.19)
Deaths	Niger	1 (0-7)	0.05 (0-0.24)	10 (1-33)	0.12 (0.01-0.39)	0.01 (-1.57-1.62)
Deaths	Nigeria	4 (0-19)	0.01 (0-0.04)	107 (21-302)	0.1 (0.02-0.28)	3.47 (1.25-5.73)
Deaths	Niue	0 (0-0)	0 (0-0.02)	0 (0-0)	0 (0-0.02)	-2.19 (-3.25--1.11)
Deaths	North Macedonia	0 (0-1)	0.01 (0-0.05)	0 (0-1)	0.01 (0-0.02)	-2.53 (-3.79--1.26)
Deaths	Northern Mariana Islands	0 (0-0)	0.04 (0-0.17)	0 (0-0)	0.03 (0-0.11)	-2.53 (-4.13--0.89)
Deaths	Norway	0 (0-1)	0.01 (0-0.02)	0 (0-1)	0 (0-0)	-5.81 (-6.74--4.87)
Deaths	Oman	0 (0-0)	0.01 (0-0.05)	0 (0-0)	0 (0-0.01)	-6.6 (-7.87--5.32)
Deaths	Pakistan	17 (1-73)	0.03 (0-0.13)	1083 (242-3148)	0.8 (0.18-2.29)	6.5 (4.01-9.05)
Deaths	Palau	0 (0-0)	0 (0-0.02)	0 (0-0)	0.01 (0-0.03)	-0.93 (-1.88-0.02)
Deaths	Palestine	0 (0-0)	0 (0-0.02)	0 (0-1)	0.01 (0-0.04)	-0.47 (-2.26-1.36)
Deaths	Panama	0 (0-1)	0.01 (0-0.03)	1 (0-2)	0.01 (0-0.05)	-2.24 (-3.81--0.63)
Deaths	Papua New Guinea	0 (0-1)	0.01 (0-0.05)	28 (6-73)	0.43 (0.09-1.13)	11.3 (9.84-12.79)
Deaths	Paraguay	0 (0-1)	0.01 (0-0.04)	3 (0-10)	0.05 (0.01-0.17)	0.88 (-0.69-2.47)
Deaths	Peru	9 (2-29)	0.07 (0.01-0.22)	33 (10-81)	0.09 (0.03-0.23)	-1.65 (-2.73--0.55)
Deaths	Philippines	7 (1-26)	0.02 (0-0.08)	291 (64-758)	0.32 (0.07-0.85)	5.76 (3.6-7.96)
Deaths	Poland	7 (1-21)	0.02 (0-0.05)	2 (0-5)	0 (0-0.01)	-7.84 (-8.74--6.94)
Deaths	Portugal	3 (1-8)	0.02 (0.01-0.06)	1 (0-2)	0 (0-0.01)	-7.82 (-8.65--6.98)
Deaths	Puerto Rico	0 (0-0)	0 (0-0.01)	0 (0-0)	0 (0-0)	-3.7 (-5.12--2.26)
Deaths	Qatar	0 (0-0)	0.01 (0-0.04)	0 (0-1)	0.01 (0-0.04)	-2.35 (-3.69--1)
Deaths	Republic of C么te d'Ivoire	13 (2-41)	0.26 (0.04-0.82)	28 (4-89)	0.2 (0.03-0.63)	-4.55 (-5.94--3.14)
Deaths	Republic of Korea	33 (5-127)	0.11 (0.02-0.44)	12 (1-48)	0.01 (0-0.05)	-8.96 (-10.15--7.75)
Deaths	Republic of Moldova	2 (0-7)	0.03 (0-0.15)	21 (12-31)	0.4 (0.23-0.59)	4.54 (2.32-6.82)
Deaths	Romania	13 (3-39)	0.05 (0.01-0.15)	12 (3-29)	0.04 (0.01-0.1)	-3.13 (-4.2--2.04)
Deaths	Russian Federation	90 (20-313)	0.05 (0.01-0.17)	625 (317-966)	0.31 (0.16-0.48)	1.79 (-0.57-4.21)
Deaths	Rwanda	1 (0-4)	0.03 (0-0.15)	39 (9-104)	0.64 (0.14-1.71)	4.23 (1.45-7.08)
Deaths	Saint Kitts and Nevis	0 (0-0)	0 (0-0.02)	0 (0-0)	0 (0-0)	-8.47 (-9.33--7.6)
Deaths	Saint Lucia	0 (0-0)	0.02 (0-0.1)	0 (0-0)	0 (0-0.01)	-11.63 (-12.61--10.63)
Deaths	Saint Vincent and the Grenadines	0 (0-0)	0.02 (0-0.09)	0 (0-0)	0 (0-0.01)	-10.34 (-11.14--9.54)
Deaths	Samoa	0 (0-0)	0 (0-0.02)	0 (0-0)	0 (0-0.01)	-4.72 (-6.35--3.07)
Deaths	San Marino	0 (0-0)	0 (0-0)	0 (0-0)	0 (0-0)	-2.47 (-3.24--1.69)
Deaths	Sao Tome and Principe	0 (0-0)	0.02 (0-0.08)	0 (0-0)	0.06 (0.01-0.2)	1.17 (-0.27-2.62)
Deaths	Saudi Arabia	0 (0-2)	0.01 (0-0.02)	9 (1-30)	0.03 (0-0.1)	2.69 (0.57-4.86)
Deaths	Senegal	1 (0-2)	0.01 (0-0.06)	10 (2-31)	0.11 (0.02-0.32)	2.62 (0.79-4.48)
Deaths	Serbia	1 (0-3)	0.01 (0-0.02)	0 (0-1)	0 (0-0.01)	-3.86 (-5.04--2.66)
Deaths	Seychelles	0 (0-0)	0 (0-0.01)	0 (0-0)	0 (0-0.01)	-5.56 (-7.49--3.59)
Deaths	Sierra Leone	2 (0-8)	0.11 (0.02-0.38)	8 (1-27)	0.17 (0.02-0.58)	-0.01 (-1.15-1.15)
Deaths	Singapore	0 (0-1)	0.01 (0-0.04)	0 (0-0)	0 (0-0)	-5.35 (-5.91--4.8)
Deaths	Slovakia	0 (0-1)	0.01 (0-0.03)	0 (0-0)	0 (0-0)	-6.38 (-7.14--5.61)
Deaths	Slovenia	0 (0-0)	0 (0-0.01)	0 (0-0)	0 (0-0)	-14.34 (-15.79--12.87)
Deaths	Solomon Islands	0 (0-0)	0.01 (0-0.05)	0 (0-0)	0.02 (0-0.1)	-0.52 (-1.72-0.68)
Deaths	Somalia	1 (0-4)	0.03 (0-0.14)	195 (31-629)	2.48 (0.4-7.56)	10.44 (7.56-13.4)
Deaths	South Africa	44 (6-155)	0.18 (0.02-0.63)	183 (39-497)	0.34 (0.07-0.92)	0.31 (-1.08-1.72)
Deaths	South Sudan	1 (0-4)	0.03 (0-0.15)	36 (5-117)	0.8 (0.11-2.65)	5.79 (3.8-7.81)
Deaths	Spain	5 (1-17)	0.01 (0-0.03)	1 (0-4)	0 (0-0)	-8.18 (-8.95--7.4)
Deaths	Sri Lanka	1 (0-2)	0 (0-0.02)	1 (0-3)	0 (0-0.01)	-5.63 (-7.09--4.15)
Deaths	Sudan	1 (0-7)	0.01 (0-0.07)	6 (1-26)	0.03 (0-0.12)	-1.74 (-3.5-0.06)
Deaths	Suriname	0 (0-0)	0.01 (0-0.04)	0 (0-0)	0 (0-0.01)	-7.51 (-8.28--6.74)
Deaths	Sweden	0 (0-2)	0 (0-0.01)	0 (0-1)	0 (0-0)	-1.86 (-3.08--0.63)
Deaths	Switzerland	0 (0-1)	0 (0-0.01)	0 (0-1)	0 (0-0)	-1.72 (-2.57--0.86)
Deaths	Syrian Arab Republic	0 (0-1)	0 (0-0.02)	1 (0-4)	0.01 (0-0.03)	-2.04 (-4.01--0.02)
Deaths	Taiwan (Province of China)	12 (1-53)	0.08 (0.01-0.35)	6 (1-22)	0.01 (0-0.05)	-9.62 (-10.78--8.44)
Deaths	Tajikistan	0 (0-1)	0.01 (0-0.02)	20 (6-43)	0.25 (0.08-0.52)	8.39 (5.55-11.31)
Deaths	Thailand	44 (6-163)	0.13 (0.02-0.48)	72 (12-215)	0.07 (0.01-0.2)	-2.95 (-3.58--2.32)
Deaths	Timor-Leste	0 (0-1)	0.1 (0.01-0.47)	1 (0-5)	0.13 (0.01-0.55)	-3.9 (-5.61--2.15)
Deaths	Togo	2 (0-7)	0.11 (0.01-0.49)	13 (1-48)	0.28 (0.03-1.06)	1.09 (-0.35-2.55)
Deaths	Tokelau	0 (0-0)	0 (0-0.02)	0 (0-0)	0.01 (0-0.02)	-3.2 (-4.13--2.25)
Deaths	Tonga	0 (0-0)	0.01 (0-0.02)	0 (0-0)	0.01 (0-0.04)	-1.46 (-2.61--0.31)
Deaths	Trinidad and Tobago	0 (0-0)	0.01 (0-0.03)	0 (0-0)	0 (0-0.01)	-7.37 (-8.17--6.57)
Deaths	Tunisia	0 (0-1)	0 (0-0.02)	2 (0-5)	0.01 (0-0.04)	0.57 (-1.22-2.4)
Deaths	Turkey	2 (0-10)	0.01 (0-0.03)	15 (4-37)	0.02 (0-0.04)	-0.99 (-2.89-0.96)
Deaths	Turkmenistan	0 (0-1)	0 (0-0.02)	19 (6-40)	0.37 (0.11-0.79)	10.04 (6.89-13.29)
Deaths	Tuvalu	0 (0-0)	0.04 (0-0.19)	0 (0-0)	0.05 (0-0.21)	-2.83 (-3.74--1.91)
Deaths	Uganda	1 (0-4)	0.01 (0-0.05)	52 (10-159)	0.3 (0.06-0.91)	6.11 (3.3-9)
Deaths	Ukraine	20 (2-78)	0.03 (0-0.11)	282 (117-499)	0.44 (0.18-0.78)	4.01 (1.97-6.09)
Deaths	United Arab Emirates	0 (0-0)	0 (0-0.01)	0 (0-1)	0.01 (0-0.03)	-0.81 (-2.85-1.28)
Deaths	United Kingdom	4 (1-11)	0 (0-0.01)	1 (0-3)	0 (0-0)	-5.35 (-6.02--4.67)
Deaths	United Republic of Tanzania	2 (0-11)	0.02 (0-0.09)	84 (11-317)	0.28 (0.04-1.08)	3.98 (1.88-6.12)
Deaths	United States of America	39 (15-85)	0.01 (0-0.03)	4 (1-12)	0 (0-0)	-8.56 (-9.58--7.52)
Deaths	United States Virgin Islands	0 (0-0)	0 (0-0.01)	0 (0-0)	0 (0-0)	-5.85 (-6.76--4.94)
Deaths	Uruguay	0 (0-0)	0 (0-0.01)	0 (0-0)	0 (0-0.01)	-1.93 (-2.64--1.21)
Deaths	Uzbekistan	0 (0-1)	0 (0-0.01)	73 (24-134)	0.22 (0.07-0.4)	12.01 (8.46-15.68)
Deaths	Vanuatu	0 (0-0)	0 (0-0.01)	0 (0-0)	0.01 (0-0.04)	2.08 (0.95-3.22)
Deaths	Venezuela (Bolivarian Republic of)	1 (0-3)	0.01 (0-0.03)	4 (0-15)	0.01 (0-0.05)	-1.65 (-3.01--0.26)
Deaths	Viet Nam	70 (10-262)	0.18 (0.03-0.66)	311 (52-855)	0.32 (0.05-0.89)	0.24 (-0.8-1.28)
Deaths	Yemen	1 (0-3)	0.01 (0-0.05)	7 (1-27)	0.05 (0.01-0.17)	-0.05 (-2.1-2.04)
Deaths	Zambia	2 (0-7)	0.07 (0.01-0.24)	14 (2-48)	0.21 (0.03-0.68)	-2.62 (-4.76--0.43)
Deaths	Zimbabwe	5 (0-24)	0.12 (0.01-0.56)	159 (22-546)	1.99 (0.27-6.71)	9.2 (7.5-10.93)
YLDs	Afghanistan	0 (0-1)	0 (0-0.02)	17 (2-67)	0.11 (0.01-0.43)	6.52 (4.42-8.66)
YLDs	Albania	0 (0-0)	0 (0-0.01)	0 (0-1)	0.01 (0-0.02)	-0.57 (-1.64-0.52)
YLDs	Algeria	4 (1-9)	0.03 (0.01-0.07)	5 (1-21)	0.01 (0-0.05)	-2.47 (-3.09--1.85)
YLDs	American Samoa	0 (0-0)	0 (0-0.02)	0 (0-0)	0.01 (0-0.04)	-0.43 (-1.29-0.44)
YLDs	Andorra	0 (0-0)	0 (0-0)	0 (0-0)	0 (0-0)	-3.96 (-4.52--3.4)
YLDs	Angola	5 (1-21)	0.09 (0.01-0.4)	84 (11-260)	0.5 (0.07-1.57)	2.65 (1.44-3.87)
YLDs	Antigua and Barbuda	0 (0-0)	0 (0-0.02)	0 (0-0)	0 (0-0.01)	-6.81 (-7.67--5.95)
YLDs	Argentina	2 (0-7)	0.01 (0-0.02)	5 (1-16)	0.01 (0-0.03)	-1.38 (-2.61--0.14)
YLDs	Armenia	0 (0-1)	0.01 (0-0.03)	16 (3-39)	0.41 (0.07-1.02)	8.91 (6.44-11.44)
YLDs	Australia	0 (0-1)	0 (0-0)	1 (0-3)	0 (0-0.01)	3.11 (2.58-3.64)
YLDs	Austria	0 (0-2)	0 (0-0.02)	1 (0-3)	0.01 (0-0.02)	3.13 (2.14-4.13)
YLDs	Azerbaijan	0 (0-2)	0.01 (0-0.03)	129 (36-293)	1.01 (0.28-2.29)	13.09 (10.58-15.66)
YLDs	Bahamas	0 (0-0)	0 (0-0)	0 (0-0)	0.01 (0-0.03)	4.88 (4.14-5.63)
YLDs	Bahrain	0 (0-0)	0 (0-0.02)	0 (0-1)	0.02 (0-0.07)	1.27 (-0.37-2.93)
YLDs	Bangladesh	11 (1-45)	0.02 (0-0.08)	498 (118-1388)	0.33 (0.08-0.93)	4.62 (2.78-6.49)
YLDs	Barbados	0 (0-0)	0 (0-0.02)	0 (0-0)	0 (0-0)	-11.76 (-12.98--10.53)
YLDs	Belarus	7 (1-28)	0.06 (0.01-0.24)	132 (61-226)	1.03 (0.47-1.77)	5.33 (3.62-7.07)
YLDs	Belgium	1 (0-4)	0.01 (0-0.03)	1 (0-2)	0 (0-0.01)	-3.78 (-4.5--3.05)
YLDs	Belize	0 (0-0)	0.01 (0-0.04)	0 (0-0)	0.01 (0-0.02)	-5.12 (-6.07--4.16)
YLDs	Benin	1 (0-2)	0.02 (0-0.08)	5 (1-15)	0.07 (0.01-0.22)	2.18 (0.53-3.85)
YLDs	Bermuda	0 (0-0)	0 (0-0.01)	0 (0-0)	0 (0-0.01)	-4.64 (-5.73--3.54)
YLDs	Bhutan	0 (0-1)	0.04 (0-0.18)	1 (0-3)	0.13 (0.02-0.46)	1.79 (0.74-2.86)
YLDs	Bolivia (Plurinational State of)	2 (0-9)	0.05 (0-0.22)	11 (2-40)	0.1 (0.02-0.38)	-0.25 (-1.14-0.65)
YLDs	Bosnia and Herzegovina	1 (0-3)	0.02 (0-0.06)	0 (0-2)	0.01 (0-0.03)	-1.8 (-2.54--1.05)
YLDs	Botswana	0 (0-2)	0.07 (0.01-0.27)	8 (1-27)	0.37 (0.06-1.2)	6.8 (5.93-7.68)
YLDs	Brazil	2 (0-9)	0 (0-0.01)	86 (16-262)	0.03 (0.01-0.1)	4.85 (2.83-6.92)
YLDs	Brunei Darussalam	0 (0-0)	0.01 (0-0.04)	0 (0-0)	0.01 (0-0.02)	-4.26 (-5.47--3.04)
YLDs	Bulgaria	1 (0-4)	0.01 (0-0.03)	3 (1-8)	0.03 (0.01-0.08)	1.96 (0.5-3.44)
YLDs	Burkina Faso	2 (0-7)	0.03 (0-0.14)	22 (3-65)	0.17 (0.02-0.49)	3.77 (2.62-4.93)
YLDs	Burundi	1 (0-3)	0.03 (0-0.12)	24 (3-86)	0.34 (0.05-1.19)	4.24 (2.72-5.78)
YLDs	Cabo Verde	0 (0-0)	0.03 (0-0.14)	0 (0-1)	0.08 (0.01-0.24)	0.63 (-0.38-1.64)
YLDs	Cambodia	3 (0-10)	0.05 (0.01-0.19)	35 (5-128)	0.26 (0.03-0.94)	-0.65 (-2.65-1.4)
YLDs	Cameroon	3 (0-12)	0.05 (0-0.22)	18 (2-63)	0.11 (0.01-0.36)	-0.33 (-1.55-0.91)
YLDs	Canada	1 (0-3)	0 (0-0.01)	1 (0-2)	0 (0-0)	-3.78 (-4.23--3.33)
YLDs	Central African Republic	1 (0-4)	0.08 (0.01-0.31)	9 (1-29)	0.26 (0.04-0.88)	1.06 (-0.01-2.15)
YLDs	Chad	2 (0-8)	0.06 (0.01-0.25)	16 (2-54)	0.21 (0.03-0.71)	1.38 (0-2.77)
YLDs	Chile	1 (0-3)	0.01 (0-0.02)	2 (0-4)	0.01 (0-0.02)	-0.43 (-0.96-0.1)
YLDs	China	3452 (878-9252)	0.36 (0.09-0.98)	4166 (667-14413)	0.2 (0.03-0.68)	-4.81 (-5.68--3.92)
YLDs	Colombia	1 (0-4)	0 (0-0.02)	13 (2-39)	0.02 (0-0.07)	2.27 (1.18-3.37)
YLDs	Comoros	0 (0-0)	0.02 (0-0.08)	4 (0-12)	0.66 (0.07-2.12)	7.04 (5.54-8.56)
YLDs	Congo	1 (0-3)	0.05 (0-0.22)	9 (1-31)	0.24 (0.02-0.82)	2.83 (1.82-3.86)
YLDs	Cook Islands	0 (0-0)	0 (0-0.02)	0 (0-0)	0.01 (0-0.03)	-1.52 (-2.42--0.61)
YLDs	Costa Rica	0 (0-0)	0 (0-0.01)	0 (0-2)	0.01 (0-0.03)	0.55 (-1.14-2.26)
YLDs	Croatia	1 (0-3)	0.01 (0-0.05)	0 (0-1)	0 (0-0.01)	-6 (-6.91--5.09)
YLDs	Cuba	2 (0-6)	0.02 (0-0.06)	1 (0-4)	0.01 (0-0.03)	-3.58 (-4.06--3.1)
YLDs	Cyprus	0 (0-0)	0 (0-0.02)	0 (0-0)	0 (0-0.01)	-0.93 (-2.52-0.69)
YLDs	Czechia	2 (0-6)	0.01 (0-0.05)	1 (0-3)	0.01 (0-0.02)	-2.18 (-2.79--1.57)
YLDs	Democratic People's Republic of Korea	2 (0-7)	0.01 (0-0.04)	161 (39-426)	0.48 (0.12-1.28)	6.66 (4.71-8.64)
YLDs	Democratic Republic of the Congo	10 (1-44)	0.05 (0.01-0.22)	144 (20-439)	0.27 (0.04-0.83)	3.02 (1.97-4.09)
YLDs	Denmark	0 (0-1)	0 (0-0.01)	0 (0-1)	0 (0-0.01)	0.77 (0.17-1.37)
YLDs	Djibouti	0 (0-0)	0.01 (0-0.06)	9 (3-24)	1.03 (0.3-2.52)	11.08 (8.79-13.42)
YLDs	Dominica	0 (0-0)	0.02 (0-0.08)	0 (0-0)	0 (0-0.01)	-7.77 (-8.74--6.8)
YLDs	Dominican Republic	1 (0-4)	0.02 (0-0.08)	1 (0-4)	0.01 (0-0.04)	-5.18 (-6.22--4.13)
YLDs	Ecuador	1 (0-4)	0.01 (0-0.06)	9 (1-30)	0.05 (0.01-0.17)	-1.03 (-2.53-0.49)
YLDs	Egypt	1 (0-6)	0 (0-0.02)	37 (8-111)	0.05 (0.01-0.14)	3.54 (1.73-5.38)
YLDs	El Salvador	0 (0-0)	0 (0-0.01)	1 (0-2)	0.01 (0-0.03)	-0.78 (-2.29-0.74)
YLDs	Equatorial Guinea	0 (0-1)	0.07 (0.01-0.33)	1 (0-5)	0.18 (0.02-0.65)	-0.79 (-2.03-0.46)
YLDs	Eritrea	1 (0-3)	0.03 (0-0.14)	33 (4-107)	0.69 (0.1-2.24)	5.83 (4.32-7.35)
YLDs	Estonia	10 (3-22)	0.53 (0.18-1.21)	6 (2-12)	0.32 (0.11-0.69)	-2.9 (-3.95--1.85)
YLDs	Eswatini	0 (0-1)	0.07 (0.01-0.23)	2 (0-5)	0.21 (0.04-0.65)	4.13 (2.42-5.87)
YLDs	Ethiopia	2 (0-12)	0.01 (0-0.05)	77 (10-271)	0.13 (0.02-0.48)	3.34 (1.72-4.98)
YLDs	Fiji	0 (0-0)	0 (0-0.01)	0 (0-0)	0.01 (0-0.04)	2.63 (1.99-3.27)
YLDs	Finland	0 (0-0)	0 (0-0.01)	0 (0-1)	0 (0-0.01)	4.56 (3.86-5.26)
YLDs	France	5 (1-13)	0.01 (0-0.02)	4 (1-11)	0 (0-0.01)	-1.6 (-2.29--0.9)
YLDs	Gabon	0 (0-1)	0.04 (0-0.15)	3 (0-10)	0.21 (0.03-0.71)	3.52 (2.62-4.42)
YLDs	Gambia	1 (0-3)	0.14 (0.01-0.58)	3 (1-10)	0.26 (0.04-0.78)	-0.65 (-1.92-0.64)
YLDs	Georgia	1 (0-3)	0.01 (0-0.05)	35 (13-71)	0.78 (0.29-1.61)	8.22 (6.37-10.1)
YLDs	Germany	7 (1-23)	0.01 (0-0.02)	10 (3-26)	0.01 (0-0.02)	0.21 (-0.4-0.83)
YLDs	Ghana	3 (0-15)	0.04 (0-0.2)	30 (4-101)	0.14 (0.02-0.48)	2.56 (1.52-3.62)
YLDs	Greece	1 (0-2)	0 (0-0.02)	1 (0-4)	0.01 (0-0.02)	2.98 (1.74-4.23)
YLDs	Greenland	0 (0-0)	0.05 (0-0.21)	0 (0-0)	0.03 (0-0.11)	-1.43 (-1.72--1.15)
YLDs	Grenada	0 (0-0)	0 (0-0.01)	0 (0-0)	0 (0-0.01)	-4.94 (-5.84--4.04)
YLDs	Guam	0 (0-0)	0.01 (0-0.03)	0 (0-0)	0.02 (0-0.06)	1.75 (-0.07-3.6)
YLDs	Guatemala	0 (0-1)	0 (0-0.01)	2 (0-7)	0.02 (0-0.05)	-1.61 (-3.24-0.05)
YLDs	Guinea	2 (0-9)	0.05 (0-0.24)	12 (2-39)	0.17 (0.02-0.56)	1.21 (0.09-2.34)
YLDs	Guinea-Bissau	0 (0-1)	0.03 (0-0.15)	1 (0-3)	0.08 (0.01-0.3)	0.66 (-0.59-1.93)
YLDs	Guyana	0 (0-0)	0.01 (0-0.03)	0 (0-0)	0.01 (0-0.06)	-0.57 (-1.45-0.31)
YLDs	Haiti	0 (0-1)	0.01 (0-0.02)	0 (0-2)	0 (0-0.02)	-3.51 (-4.27--2.75)
YLDs	Honduras	0 (0-0)	0 (0-0.01)	4 (1-11)	0.05 (0.01-0.16)	3.18 (1.52-4.88)
YLDs	Hungary	1 (0-5)	0.01 (0-0.04)	1 (0-3)	0.01 (0-0.02)	-4.14 (-5.69--2.56)
YLDs	Iceland	0 (0-0)	0 (0-0.01)	0 (0-0)	0 (0-0)	-3.11 (-4.89--1.31)
YLDs	India	132 (12-601)	0.02 (0-0.11)	9478 (1753-25555)	0.71 (0.13-1.92)	6.45 (4.65-8.29)
YLDs	Indonesia	49 (4-245)	0.04 (0-0.23)	157 (20-601)	0.06 (0.01-0.23)	-4.44 (-5.93--2.91)
YLDs	Iran (Islamic Republic of)	0 (0-1)	0 (0-0)	10 (3-26)	0.01 (0-0.03)	5.84 (4.25-7.46)
YLDs	Iraq	1 (0-2)	0.01 (0-0.03)	18 (4-44)	0.06 (0.01-0.16)	3.94 (1.87-6.04)
YLDs	Ireland	0 (0-1)	0 (0-0.02)	0 (0-1)	0 (0-0.01)	-2.78 (-3.46--2.09)
YLDs	Israel	1 (0-3)	0.01 (0-0.05)	1 (0-3)	0.01 (0-0.02)	-4 (-4.67--3.33)
YLDs	Italy	6 (1-18)	0.01 (0-0.02)	4 (1-10)	0 (0-0.01)	-4.02 (-5.46--2.56)
YLDs	Jamaica	0 (0-0)	0 (0-0.01)	0 (0-0)	0 (0-0.02)	-1.86 (-2.6--1.11)
YLDs	Japan	19 (4-55)	0.01 (0-0.03)	7 (1-29)	0 (0-0.01)	-8.72 (-9.98--7.44)
YLDs	Jordan	0 (0-0)	0 (0-0.01)	2 (0-6)	0.02 (0-0.07)	1.95 (0.05-3.88)
YLDs	Kazakhstan	6 (1-23)	0.04 (0.01-0.15)	134 (48-255)	0.64 (0.23-1.21)	3.57 (1.08-6.13)
YLDs	Kenya	1 (0-2)	0.01 (0-0.02)	41 (9-102)	0.13 (0.03-0.33)	6.18 (3.88-8.54)
YLDs	Kiribati	0 (0-0)	0.04 (0-0.19)	0 (0-1)	0.14 (0.01-0.6)	-0.11 (-1.24-1.04)
YLDs	Kuwait	0 (0-0)	0 (0-0.02)	1 (0-2)	0.01 (0-0.04)	0.52 (-0.8-1.85)
YLDs	Kyrgyzstan	0 (0-1)	0.01 (0-0.03)	90 (21-206)	1.43 (0.35-3.26)	13.62 (10.76-16.56)
YLDs	Lao People's Democratic Republic	2 (0-8)	0.07 (0-0.32)	4 (0-14)	0.07 (0.01-0.28)	-5.57 (-7.04--4.07)
YLDs	Latvia	34 (14-73)	1.09 (0.44-2.34)	7 (2-14)	0.27 (0.08-0.58)	-5.46 (-6.02--4.9)
YLDs	Lebanon	0 (0-0)	0 (0-0.02)	2 (0-6)	0.03 (0-0.1)	0.99 (-0.45-2.46)
YLDs	Lesotho	0 (0-1)	0.02 (0-0.08)	7 (1-20)	0.56 (0.11-1.61)	8.97 (7.32-10.65)
YLDs	Liberia	1 (0-3)	0.05 (0-0.2)	3 (0-10)	0.09 (0.01-0.3)	-1.09 (-2.26-0.1)
YLDs	Libya	0 (0-0)	0 (0-0.01)	1 (0-4)	0.02 (0-0.06)	2.16 (0.69-3.65)
YLDs	Lithuania	17 (4-47)	0.42 (0.09-1.14)	22 (9-43)	0.63 (0.24-1.26)	0.38 (-0.49-1.25)
YLDs	Luxembourg	0 (0-0)	0 (0-0.01)	0 (0-0)	0 (0-0.01)	3.56 (2.48-4.65)
YLDs	Madagascar	1 (0-3)	0.01 (0-0.05)	37 (5-127)	0.22 (0.03-0.75)	3.98 (2.41-5.58)
YLDs	Malawi	0 (0-2)	0.01 (0-0.04)	14 (2-45)	0.17 (0.02-0.55)	4.17 (1.88-6.51)
YLDs	Malaysia	1 (0-3)	0.01 (0-0.03)	17 (3-53)	0.05 (0.01-0.17)	0.05 (-1.72-1.84)
YLDs	Maldives	0 (0-0)	0.05 (0-0.28)	0 (0-0)	0.03 (0-0.1)	-8.08 (-9.6--6.53)
YLDs	Mali	2 (0-11)	0.05 (0-0.23)	23 (3-71)	0.22 (0.03-0.68)	2.59 (1.31-3.89)
YLDs	Malta	0 (0-0)	0 (0-0.01)	0 (0-0)	0 (0-0.01)	-0.84 (-2.49-0.85)
YLDs	Marshall Islands	0 (0-0)	0.01 (0-0.04)	0 (0-0)	0.11 (0.01-0.46)	5.42 (3.6-7.27)
YLDs	Mauritania	1 (0-3)	0.05 (0-0.24)	2 (0-7)	0.08 (0.01-0.27)	-1.58 (-2.8--0.35)
YLDs	Mauritius	0 (0-0)	0 (0-0.01)	0 (0-0)	0.01 (0-0.02)	-1.52 (-2.86--0.15)
YLDs	Mexico	1 (0-4)	0 (0-0.01)	26 (4-81)	0.02 (0-0.06)	2.21 (0.38-4.06)
YLDs	Micronesia (Federated States of)	0 (0-0)	0.02 (0-0.07)	0 (0-0)	0.05 (0-0.22)	-0.24 (-1.19-0.72)
YLDs	Monaco	0 (0-0)	0 (0-0.02)	0 (0-0)	0 (0-0.01)	-0.39 (-1.24-0.48)
YLDs	Mongolia	0 (0-1)	0.02 (0-0.08)	18 (3-50)	0.52 (0.1-1.46)	9.79 (8.58-11.01)
YLDs	Montenegro	0 (0-0)	0 (0-0.01)	0 (0-0)	0 (0-0.02)	-0.27 (-1.94-1.43)
YLDs	Morocco	0 (0-2)	0 (0-0.01)	9 (2-25)	0.02 (0.01-0.06)	2.87 (1.14-4.63)
YLDs	Mozambique	4 (1-15)	0.06 (0.01-0.21)	79 (18-211)	0.59 (0.14-1.56)	3.23 (1.73-4.74)
YLDs	Myanmar	22 (2-92)	0.09 (0.01-0.36)	341 (89-869)	0.67 (0.18-1.69)	1.81 (0.46-3.19)
YLDs	Namibia	0 (0-1)	0.02 (0-0.11)	8 (2-19)	0.46 (0.14-1.12)	7.31 (5.54-9.1)
YLDs	Nauru	0 (0-0)	0.02 (0-0.08)	0 (0-0)	0.04 (0-0.2)	-0.85 (-2.06-0.37)
YLDs	Nepal	60 (10-182)	0.55 (0.1-1.64)	170 (34-466)	0.69 (0.14-1.87)	-0.82 (-1.76-0.14)
YLDs	Netherlands	1 (0-2)	0 (0-0.01)	1 (0-2)	0 (0-0.01)	1.19 (0.53-1.85)
YLDs	New Zealand	0 (0-1)	0 (0-0.01)	0 (0-0)	0 (0-0.01)	-1.22 (-1.69--0.74)
YLDs	Nicaragua	0 (0-1)	0.01 (0-0.03)	1 (0-4)	0.02 (0-0.07)	-0.41 (-1.49-0.68)
YLDs	Niger	1 (0-6)	0.04 (0-0.15)	13 (2-39)	0.11 (0.02-0.34)	0.93 (-0.42-2.3)
YLDs	Nigeria	3 (0-17)	0.01 (0-0.03)	136 (33-384)	0.11 (0.03-0.3)	4.53 (2.59-6.5)
YLDs	Niue	0 (0-0)	0.01 (0-0.04)	0 (0-0)	0.02 (0-0.07)	-1.08 (-2.01--0.14)
YLDs	North Macedonia	0 (0-1)	0.01 (0-0.05)	1 (0-2)	0.02 (0.01-0.06)	0.27 (-0.85-1.4)
YLDs	Northern Mariana Islands	0 (0-0)	0.03 (0-0.13)	0 (0-0)	0.03 (0-0.12)	-1.12 (-2.84-0.62)
YLDs	Norway	0 (0-2)	0.01 (0-0.02)	0 (0-1)	0 (0-0.01)	-4.94 (-5.58--4.29)
YLDs	Oman	0 (0-0)	0.01 (0-0.04)	0 (0-1)	0.01 (0-0.02)	-5.7 (-6.75--4.65)
YLDs	Pakistan	13 (1-56)	0.02 (0-0.09)	967 (243-2474)	0.63 (0.16-1.61)	6.22 (4.14-8.34)
YLDs	Palau	0 (0-0)	0.01 (0-0.03)	0 (0-0)	0.02 (0-0.09)	-0.01 (-0.89-0.88)
YLDs	Palestine	0 (0-0)	0 (0-0.02)	1 (0-2)	0.02 (0-0.07)	1.1 (-0.4-2.63)
YLDs	Panama	0 (0-0)	0.01 (0-0.02)	1 (0-3)	0.02 (0-0.07)	-0.77 (-2.32-0.81)
YLDs	Papua New Guinea	0 (0-1)	0.01 (0-0.05)	53 (11-131)	0.7 (0.15-1.73)	11.88 (10.68-13.09)
YLDs	Paraguay	0 (0-1)	0.01 (0-0.03)	4 (0-14)	0.06 (0.01-0.21)	1.52 (-0.01-3.07)
YLDs	Peru	6 (1-16)	0.04 (0.01-0.11)	44 (14-111)	0.12 (0.04-0.3)	1.26 (-0.02-2.55)
YLDs	Philippines	8 (1-33)	0.02 (0-0.09)	584 (139-1524)	0.61 (0.15-1.58)	5.8 (4.05-7.58)
YLDs	Poland	6 (1-20)	0.01 (0-0.05)	4 (1-11)	0.01 (0-0.02)	-5.49 (-6.41--4.56)
YLDs	Portugal	3 (1-7)	0.02 (0.01-0.05)	1 (0-3)	0.01 (0-0.02)	-5.27 (-5.93--4.6)
YLDs	Puerto Rico	0 (0-0)	0 (0-0.01)	0 (0-0)	0 (0-0.01)	-1.7 (-2.95--0.43)
YLDs	Qatar	0 (0-0)	0.01 (0-0.02)	0 (0-1)	0.01 (0-0.04)	0.25 (-0.57-1.08)
YLDs	Republic of C么te d'Ivoire	12 (2-38)	0.21 (0.04-0.67)	36 (5-113)	0.22 (0.03-0.69)	-2.93 (-4.12--1.73)
YLDs	Republic of Korea	17 (3-56)	0.05 (0.01-0.17)	12 (2-45)	0.01 (0-0.05)	-6.62 (-7.82--5.39)
YLDs	Republic of Moldova	5 (1-19)	0.1 (0.01-0.42)	99 (46-173)	1.99 (0.89-3.47)	7.05 (5.41-8.71)
YLDs	Romania	19 (5-48)	0.07 (0.02-0.19)	24 (7-58)	0.09 (0.03-0.22)	-1.19 (-1.98--0.4)
YLDs	Russian Federation	143 (37-503)	0.08 (0.02-0.3)	1756 (816-3258)	0.92 (0.43-1.71)	3.91 (1.89-5.97)
YLDs	Rwanda	0 (0-2)	0.01 (0-0.07)	26 (6-65)	0.36 (0.1-0.9)	5.91 (3.55-8.33)
YLDs	Saint Kitts and Nevis	0 (0-0)	0 (0-0.02)	0 (0-0)	0 (0-0)	-7.34 (-8.29--6.38)
YLDs	Saint Lucia	0 (0-0)	0.02 (0-0.08)	0 (0-0)	0 (0-0.01)	-10.03 (-11.15--8.9)
YLDs	Saint Vincent and the Grenadines	0 (0-0)	0.02 (0-0.07)	0 (0-0)	0 (0-0.01)	-9.16 (-10.13--8.17)
YLDs	Samoa	0 (0-0)	0.01 (0-0.03)	0 (0-0)	0.01 (0-0.03)	-3.73 (-5.29--2.16)
YLDs	San Marino	0 (0-0)	0 (0-0.01)	0 (0-0)	0 (0-0.01)	-0.33 (-0.91-0.25)
YLDs	Sao Tome and Principe	0 (0-0)	0.02 (0-0.09)	0 (0-0)	0.09 (0.01-0.31)	2.12 (0.81-3.44)
YLDs	Saudi Arabia	0 (0-1)	0 (0-0.02)	17 (3-57)	0.04 (0.01-0.14)	4.41 (2.46-6.39)
YLDs	Senegal	1 (0-3)	0.02 (0-0.07)	14 (3-38)	0.14 (0.03-0.38)	2.23 (0.57-3.92)
YLDs	Serbia	1 (0-3)	0.01 (0-0.03)	1 (0-3)	0.01 (0-0.03)	-1.67 (-2.63--0.7)
YLDs	Seychelles	0 (0-0)	0 (0-0.02)	0 (0-0)	0.01 (0-0.03)	-4.56 (-6.17--2.92)
YLDs	Sierra Leone	3 (0-9)	0.12 (0.02-0.37)	10 (1-34)	0.2 (0.03-0.64)	0.55 (-0.46-1.58)
YLDs	Singapore	0 (0-1)	0.01 (0-0.04)	0 (0-1)	0 (0-0.01)	-2.01 (-2.43--1.59)
YLDs	Slovakia	1 (0-2)	0.01 (0-0.03)	0 (0-1)	0 (0-0.01)	-4.09 (-4.92--3.25)
YLDs	Slovenia	0 (0-1)	0.01 (0-0.03)	0 (0-0)	0 (0-0)	-12.04 (-13.29--10.77)
YLDs	Solomon Islands	0 (0-0)	0.02 (0-0.07)	0 (0-1)	0.05 (0-0.22)	0.29 (-0.81-1.4)
YLDs	Somalia	0 (0-2)	0.01 (0-0.05)	114 (23-346)	1.16 (0.26-3.52)	10.28 (7.75-12.87)
YLDs	South Africa	45 (7-153)	0.17 (0.03-0.6)	162 (41-440)	0.27 (0.07-0.73)	0.38 (-0.53-1.31)
YLDs	South Sudan	1 (0-3)	0.02 (0-0.12)	29 (5-84)	0.56 (0.1-1.58)	5.42 (3.74-7.12)
YLDs	Spain	5 (1-14)	0.01 (0-0.03)	2 (0-6)	0 (0-0.01)	-5.73 (-6.46--5)
YLDs	Sri Lanka	1 (0-2)	0 (0-0.02)	3 (0-12)	0.01 (0-0.04)	-3.18 (-4.41--1.93)
YLDs	Sudan	1 (0-3)	0.01 (0-0.03)	6 (1-24)	0.02 (0-0.1)	-0.44 (-2.09-1.24)
YLDs	Suriname	0 (0-0)	0.01 (0-0.03)	0 (0-0)	0 (0-0.01)	-6.27 (-7.05--5.47)
YLDs	Sweden	0 (0-1)	0 (0-0.01)	1 (0-2)	0.01 (0-0.01)	1.69 (0.9-2.49)
YLDs	Switzerland	0 (0-1)	0 (0-0.01)	1 (0-2)	0.01 (0-0.02)	1.14 (0.49-1.8)
YLDs	Syrian Arab Republic	0 (0-1)	0 (0-0.02)	2 (0-9)	0.02 (0-0.07)	-1.14 (-2.89-0.65)
YLDs	Taiwan (Province of China)	13 (1-53)	0.07 (0.01-0.3)	25 (3-93)	0.06 (0.01-0.23)	-6.27 (-7.52--5)
YLDs	Tajikistan	0 (0-1)	0 (0-0.02)	26 (7-58)	0.3 (0.09-0.67)	10 (7.48-12.57)
YLDs	Thailand	38 (7-130)	0.1 (0.02-0.33)	139 (30-366)	0.13 (0.03-0.36)	0.32 (-0.29-0.93)
YLDs	Timor-Leste	0 (0-1)	0.05 (0-0.21)	1 (0-4)	0.09 (0.01-0.41)	-3.64 (-5.16--2.09)
YLDs	Togo	2 (0-8)	0.1 (0.01-0.5)	15 (2-51)	0.28 (0.04-1)	1.55 (0.32-2.8)
YLDs	Tokelau	0 (0-0)	0.01 (0-0.04)	0 (0-0)	0.02 (0-0.08)	-1.8 (-2.78--0.81)
YLDs	Tonga	0 (0-0)	0.01 (0-0.05)	0 (0-0)	0.02 (0-0.12)	-0.73 (-1.75-0.3)
YLDs	Trinidad and Tobago	0 (0-0)	0.01 (0-0.03)	0 (0-0)	0 (0-0.01)	-5.67 (-6.48--4.85)
YLDs	Tunisia	0 (0-0)	0 (0-0.01)	1 (0-3)	0.01 (0-0.02)	0.22 (-1.47-1.94)
YLDs	Turkey	2 (0-9)	0.01 (0-0.02)	41 (12-98)	0.04 (0.01-0.1)	1.66 (-0.28-3.63)
YLDs	Turkmenistan	0 (0-1)	0.01 (0-0.03)	36 (8-85)	0.69 (0.16-1.62)	11.43 (8.8-14.13)
YLDs	Tuvalu	0 (0-0)	0.01 (0-0.06)	0 (0-0)	0.03 (0-0.16)	-1.16 (-2.05--0.27)
YLDs	Uganda	0 (0-1)	0 (0-0.02)	32 (6-94)	0.18 (0.04-0.51)	6.53 (4.12-9)
YLDs	Ukraine	29 (4-109)	0.05 (0.01-0.17)	657 (275-1269)	1.11 (0.45-2.11)	5.75 (4.12-7.4)
YLDs	United Arab Emirates	0 (0-0)	0 (0-0.01)	1 (0-5)	0.01 (0-0.05)	0.45 (-1-1.92)
YLDs	United Kingdom	6 (2-14)	0.01 (0-0.02)	2 (1-6)	0 (0-0.01)	-4.27 (-4.82--3.72)
YLDs	United Republic of Tanzania	2 (0-7)	0.01 (0-0.05)	64 (9-254)	0.2 (0.03-0.75)	4.06 (2.34-5.8)
YLDs	United States of America	45 (21-84)	0.02 (0.01-0.03)	8 (2-23)	0 (0-0)	-7.02 (-7.81--6.22)
YLDs	United States Virgin Islands	0 (0-0)	0 (0-0.01)	0 (0-0)	0 (0-0)	-5.69 (-6.6--4.78)
YLDs	Uruguay	0 (0-0)	0 (0-0.01)	0 (0-0)	0 (0-0.01)	0.01 (-0.67-0.68)
YLDs	Uzbekistan	0 (0-2)	0 (0-0.01)	212 (58-489)	0.61 (0.17-1.4)	13.8 (10.73-16.96)
YLDs	Vanuatu	0 (0-0)	0 (0-0.02)	0 (0-0)	0.02 (0-0.06)	2.63 (1.75-3.53)
YLDs	Venezuela (Bolivarian Republic of)	1 (0-3)	0 (0-0.02)	5 (1-18)	0.02 (0-0.06)	-0.81 (-2.14-0.54)
YLDs	Viet Nam	48 (7-166)	0.11 (0.02-0.39)	498 (109-1279)	0.47 (0.11-1.19)	2.94 (1.95-3.93)
YLDs	Yemen	1 (0-2)	0.01 (0-0.03)	12 (2-43)	0.06 (0.01-0.22)	1.07 (-0.81-2.99)
YLDs	Zambia	1 (0-4)	0.04 (0-0.13)	17 (2-57)	0.21 (0.03-0.74)	0.33 (-1.47-2.15)
YLDs	Zimbabwe	2 (0-9)	0.05 (0-0.2)	27 (4-105)	0.33 (0.05-1.29)	6.26 (4.71-7.84)
YLLs	Afghanistan	44 (3-182)	0.62 (0.04-2.59)	1905 (227-7818)	12.2 (1.41-48.51)	6.04 (3.55-8.6)
YLLs	Albania	4 (0-19)	0.17 (0.01-0.8)	4 (1-17)	0.12 (0.01-0.47)	-2.72 (-3.68--1.76)
YLLs	Algeria	313 (58-953)	2.34 (0.43-7.16)	301 (26-1176)	0.79 (0.07-3.08)	-3.52 (-4.13--2.92)
YLLs	American Samoa	0 (0-0)	0.05 (0-0.22)	0 (0-0)	0.08 (0.01-0.34)	-1.89 (-2.92--0.86)
YLLs	Andorra	0 (0-0)	0.01 (0-0.03)	0 (0-0)	0 (0-0.01)	-5.26 (-5.81--4.71)
YLLs	Angola	259 (22-1095)	4.71 (0.4-19.91)	2832 (365-9030)	16.39 (2.09-53.05)	1.2 (-0.04-2.46)
YLLs	Antigua and Barbuda	0 (0-0)	0.1 (0.01-0.41)	0 (0-0)	0.01 (0-0.04)	-9.63 (-10.42--8.84)
YLLs	Argentina	107 (15-409)	0.33 (0.05-1.27)	127 (16-463)	0.25 (0.03-0.9)	-3.7 (-4.75--2.64)
YLLs	Armenia	3 (0-16)	0.11 (0.01-0.49)	116 (26-246)	3.08 (0.68-6.53)	6.31 (3.12-9.59)
YLLs	Australia	5 (1-17)	0.02 (0-0.09)	10 (3-27)	0.03 (0.01-0.07)	0.39 (-0.23-1)
YLLs	Austria	13 (1-56)	0.13 (0.01-0.56)	13 (3-35)	0.09 (0.02-0.23)	0.13 (-0.75-1.01)
YLLs	Azerbaijan	12 (1-60)	0.21 (0.02-1.01)	1456 (420-3232)	11.58 (3.32-25.84)	9.96 (7.08-12.92)
YLLs	Bahamas	0 (0-0)	0.05 (0-0.21)	1 (0-3)	0.15 (0.02-0.61)	2.76 (1.89-3.65)
YLLs	Bahrain	0 (0-2)	0.13 (0.01-0.66)	5 (1-17)	0.38 (0.05-1.41)	0.41 (-1.45-2.31)
YLLs	Bangladesh	429 (30-1953)	0.76 (0.05-3.46)	11949 (2645-31791)	8.1 (1.78-21.44)	3.81 (1.67-5.99)
YLLs	Barbados	0 (0-1)	0.09 (0-0.43)	0 (0-0)	0.01 (0-0.03)	-13.26 (-14.51--11.99)
YLLs	Belarus	112 (12-438)	0.93 (0.1-3.65)	1288 (688-1955)	9.77 (5.24-14.74)	3.54 (1.25-5.89)
YLLs	Belgium	24 (3-85)	0.17 (0.02-0.62)	8 (2-23)	0.04 (0.01-0.12)	-6.11 (-6.88--5.33)
YLLs	Belize	0 (0-2)	0.47 (0.05-2.02)	0 (0-2)	0.13 (0.01-0.58)	-6.82 (-7.83--5.81)
YLLs	Benin	15 (2-67)	0.66 (0.07-2.9)	126 (18-436)	1.83 (0.26-6.28)	0.92 (-0.72-2.58)
YLLs	Bermuda	0 (0-0)	0.01 (0-0.05)	0 (0-0)	0 (0-0)	-10.86 (-11.99--9.71)
YLLs	Bhutan	5 (0-27)	1.66 (0.08-8.49)	23 (3-82)	3.31 (0.37-12.2)	-0.27 (-1.39-0.87)
YLLs	Bolivia (Plurinational State of)	150 (11-668)	3.85 (0.27-17.11)	374 (51-1278)	3.62 (0.49-12.31)	-2.83 (-3.71--1.95)
YLLs	Bosnia and Herzegovina	23 (3-85)	0.5 (0.07-1.83)	7 (1-26)	0.14 (0.03-0.5)	-4.29 (-5.02--3.56)
YLLs	Botswana	36 (4-135)	5.07 (0.57-18.93)	479 (71-1467)	23.09 (3.39-71.55)	5.89 (4.7-7.09)
YLLs	Brazil	76 (6-351)	0.07 (0.01-0.31)	1783 (277-5864)	0.69 (0.11-2.26)	3.36 (1.27-5.5)
YLLs	Brunei Darussalam	0 (0-2)	0.37 (0.03-1.6)	0 (0-2)	0.1 (0.01-0.38)	-6.05 (-7.13--4.96)
YLLs	Bulgaria	19 (2-73)	0.16 (0.02-0.65)	30 (5-91)	0.29 (0.05-0.9)	-0.7 (-2.32-0.95)
YLLs	Burkina Faso	68 (5-302)	1.3 (0.1-5.8)	692 (100-2145)	5.31 (0.76-16.19)	2.61 (1.52-3.71)
YLLs	Burundi	45 (4-222)	1.58 (0.13-7.69)	1071 (132-3582)	15.18 (1.86-50.77)	2.6 (0.84-4.38)
YLLs	Cabo Verde	2 (0-7)	0.77 (0.05-3.35)	8 (1-33)	1.51 (0.14-6.17)	-0.29 (-1.37-0.8)
YLLs	Cambodia	90 (8-375)	1.69 (0.15-7.03)	767 (83-3001)	5.46 (0.59-20.8)	-1.65 (-4.02-0.79)
YLLs	Cameroon	105 (6-489)	1.83 (0.11-8.6)	583 (67-2187)	3.2 (0.37-11.81)	-0.84 (-2.19-0.53)
YLLs	Canada	35 (8-103)	0.11 (0.03-0.32)	11 (3-33)	0.02 (0-0.06)	-6.47 (-7.03--5.92)
YLLs	Central African Republic	107 (13-403)	6.89 (0.87-25.56)	673 (80-2451)	19.49 (2.31-71.5)	0.17 (-0.9-1.26)
YLLs	Chad	74 (6-337)	2.33 (0.19-10.59)	657 (99-2158)	8.4 (1.27-27.29)	0.92 (-0.57-2.43)
YLLs	Chile	46 (6-188)	0.4 (0.05-1.64)	43 (9-127)	0.19 (0.04-0.55)	-3.03 (-3.48--2.58)
YLLs	China	80438 (18490-223914)	8.42 (1.95-23.41)	23255 (3691-71408)	1.12 (0.18-3.42)	-8.8 (-9.63--7.97)
YLLs	Colombia	34 (4-136)	0.15 (0.02-0.6)	219 (36-691)	0.4 (0.07-1.26)	0.37 (-0.73-1.49)
YLLs	Comoros	2 (0-11)	0.97 (0.07-4.62)	117 (12-353)	20.24 (2.16-59.8)	6.02 (4.27-7.8)
YLLs	Congo	34 (2-157)	2.6 (0.18-11.89)	293 (31-1171)	7.44 (0.8-30.02)	0.77 (-0.29-1.84)
YLLs	Cook Islands	0 (0-0)	0.04 (0-0.22)	0 (0-0)	0.03 (0-0.13)	-3.59 (-4.49--2.68)
YLLs	Costa Rica	1 (0-4)	0.04 (0-0.18)	9 (1-34)	0.16 (0.02-0.62)	-0.4 (-2.23-1.45)
YLLs	Croatia	27 (4-99)	0.44 (0.07-1.6)	2 (0-7)	0.03 (0.01-0.1)	-8.76 (-9.67--7.84)
YLLs	Cuba	25 (6-67)	0.24 (0.06-0.64)	10 (2-32)	0.06 (0.01-0.18)	-5.33 (-5.97--4.7)
YLLs	Cyprus	1 (0-5)	0.15 (0.01-0.65)	1 (0-3)	0.05 (0.01-0.16)	-3.62 (-5.09--2.13)
YLLs	Czechia	29 (5-104)	0.23 (0.04-0.81)	7 (2-20)	0.04 (0.01-0.12)	-4.91 (-5.63--4.18)
YLLs	Democratic People's Republic of Korea	111 (8-491)	0.58 (0.04-2.61)	7458 (1673-20910)	21.71 (4.85-60.98)	6.72 (4.29-9.2)
YLLs	Democratic Republic of the Congo	439 (37-2281)	2.13 (0.18-11.11)	5101 (609-20283)	9.32 (1.1-36.69)	2.35 (1.2-3.51)
YLLs	Denmark	4 (0-13)	0.05 (0.01-0.18)	3 (0-9)	0.03 (0-0.09)	-1.94 (-2.62--1.25)
YLLs	Djibouti	1 (0-5)	0.56 (0.05-2.43)	307 (68-831)	33.87 (7.69-91.83)	10.72 (8.07-13.43)
YLLs	Dominica	0 (0-2)	0.59 (0.05-3)	0 (0-0)	0.1 (0.01-0.39)	-8.39 (-9.28--7.5)
YLLs	Dominican Republic	38 (4-158)	0.81 (0.08-3.37)	32 (3-132)	0.29 (0.03-1.23)	-5.87 (-6.84--4.89)
YLLs	Ecuador	46 (5-189)	0.72 (0.08-2.95)	123 (17-409)	0.71 (0.1-2.36)	-3.98 (-5.67--2.25)
YLLs	Egypt	52 (5-211)	0.15 (0.01-0.59)	580 (105-1693)	0.73 (0.13-2.12)	1.93 (0.12-3.78)
YLLs	El Salvador	7 (1-30)	0.21 (0.02-0.89)	27 (3-97)	0.46 (0.06-1.61)	-2.1 (-3.54--0.64)
YLLs	Equatorial Guinea	11 (1-55)	4.6 (0.28-22.21)	33 (4-127)	4.04 (0.5-15.3)	-4.54 (-5.78--3.28)
YLLs	Eritrea	27 (2-129)	1.39 (0.1-6.59)	1151 (140-4283)	24.63 (2.95-91.31)	5.09 (3.24-6.98)
YLLs	Estonia	138 (47-297)	7.45 (2.53-16.07)	47 (18-87)	2.64 (1.03-4.87)	-5.53 (-6.94--4.09)
YLLs	Eswatini	12 (2-47)	3.22 (0.43-12.84)	310 (59-863)	39.29 (7.52-109.36)	8.22 (6-10.49)
YLLs	Ethiopia	200 (15-949)	0.77 (0.06-3.57)	2874 (355-9710)	4.99 (0.61-16.89)	1.35 (-0.5-3.23)
YLLs	Fiji	0 (0-1)	0.05 (0-0.24)	1 (0-4)	0.09 (0.01-0.44)	1.48 (0.66-2.3)
YLLs	Finland	5 (1-20)	0.07 (0.01-0.31)	7 (1-19)	0.08 (0.01-0.21)	1.4 (0.73-2.07)
YLLs	France	123 (23-462)	0.16 (0.03-0.61)	56 (12-165)	0.05 (0.01-0.16)	-4.41 (-5.12--3.71)
YLLs	Gabon	9 (1-42)	1.51 (0.13-6.71)	95 (11-360)	6.81 (0.79-25.66)	2.52 (1.48-3.56)
YLLs	Gambia	16 (1-70)	3.28 (0.25-14.66)	78 (11-254)	5.82 (0.8-19.23)	-1.03 (-2.33-0.29)
YLLs	Georgia	24 (3-96)	0.41 (0.05-1.65)	384 (147-662)	8.26 (3.19-14.25)	5.85 (3.58-8.16)
YLLs	Germany	192 (33-615)	0.17 (0.03-0.56)	117 (30-276)	0.08 (0.02-0.19)	-2.73 (-3.38--2.08)
YLLs	Ghana	132 (8-645)	1.7 (0.1-8.27)	1033 (114-3806)	4.89 (0.53-18.06)	2.17 (1.16-3.2)
YLLs	Greece	17 (2-72)	0.12 (0.01-0.52)	24 (4-78)	0.13 (0.02-0.43)	0.93 (-0.38-2.26)
YLLs	Greenland	1 (0-6)	3.61 (0.32-15.24)	1 (0-2)	0.85 (0.1-2.98)	-4.57 (-5.02--4.12)
YLLs	Grenada	0 (0-0)	0.07 (0.01-0.29)	0 (0-0)	0.01 (0-0.07)	-7.28 (-8.05--6.5)
YLLs	Guam	0 (0-0)	0.1 (0.01-0.42)	0 (0-2)	0.2 (0.02-0.86)	0.69 (-0.95-2.36)
YLLs	Guatemala	17 (2-67)	0.37 (0.05-1.49)	70 (10-229)	0.56 (0.08-1.83)	-4.56 (-6.13--2.97)
YLLs	Guinea	69 (4-314)	1.87 (0.11-8.51)	373 (54-1366)	5.22 (0.75-18.79)	0.67 (-0.56-1.92)
YLLs	Guinea-Bissau	13 (1-70)	2.55 (0.18-13.88)	75 (9-284)	6.6 (0.76-24.91)	0.95 (-0.28-2.19)
YLLs	Guyana	3 (0-11)	0.58 (0.06-2.19)	4 (0-15)	0.48 (0.05-2.06)	-1.81 (-2.76--0.85)
YLLs	Haiti	34 (3-188)	0.79 (0.06-4.44)	26 (2-131)	0.25 (0.02-1.29)	-6.12 (-6.89--5.34)
YLLs	Honduras	7 (1-26)	0.26 (0.03-1.04)	140 (19-461)	1.93 (0.26-6.29)	2.08 (0.3-3.89)
YLLs	Hungary	36 (4-152)	0.27 (0.03-1.13)	9 (1-31)	0.06 (0.01-0.22)	-7.2 (-8.76--5.61)
YLLs	Iceland	0 (0-1)	0.06 (0.01-0.21)	0 (0-0)	0.01 (0-0.04)	-5.28 (-6.98--3.54)
YLLs	India	6409 (464-27496)	1.1 (0.08-4.72)	230229 (39503-607922)	17.38 (2.98-45.75)	5.37 (3.38-7.4)
YLLs	Indonesia	2426 (152-11212)	1.99 (0.13-9.26)	4587 (423-18999)	1.68 (0.15-6.91)	-5.18 (-6.85--3.49)
YLLs	Iran (Islamic Republic of)	8 (1-35)	0.02 (0-0.11)	158 (32-426)	0.17 (0.03-0.45)	4.22 (2.54-5.93)
YLLs	Iraq	21 (1-97)	0.22 (0.02-1.05)	370 (69-1035)	1.28 (0.24-3.6)	2.2 (0.07-4.38)
YLLs	Ireland	6 (1-21)	0.15 (0.02-0.53)	2 (0-7)	0.03 (0-0.1)	-5.67 (-6.35--5)
YLLs	Israel	14 (2-54)	0.31 (0.04-1.14)	9 (2-25)	0.08 (0.02-0.23)	-6.65 (-7.37--5.92)
YLLs	Italy	129 (22-384)	0.16 (0.03-0.47)	42 (9-111)	0.04 (0.01-0.1)	-6.03 (-7.15--4.9)
YLLs	Jamaica	1 (0-5)	0.07 (0.01-0.29)	2 (0-8)	0.06 (0.01-0.27)	-2.61 (-3.51--1.71)
YLLs	Japan	449 (85-1392)	0.26 (0.05-0.81)	89 (9-336)	0.03 (0-0.1)	-10.72 (-12--9.42)
YLLs	Jordan	1 (0-6)	0.08 (0.01-0.36)	31 (4-111)	0.33 (0.04-1.16)	1.02 (-0.96-3.04)
YLLs	Kazakhstan	149 (18-576)	0.99 (0.12-3.84)	1880 (795-3201)	9.02 (3.82-15.35)	-0.2 (-3.41-3.11)
YLLs	Kenya	46 (4-208)	0.45 (0.04-2.03)	3343 (569-10790)	10.92 (1.86-34.58)	6.58 (3.96-9.27)
YLLs	Kiribati	1 (0-5)	2.4 (0.18-10.97)	5 (0-25)	5.46 (0.41-26.23)	-0.88 (-2.12-0.37)
YLLs	Kuwait	1 (0-3)	0.06 (0-0.3)	10 (2-30)	0.21 (0.03-0.68)	-0.12 (-1.8-1.59)
YLLs	Kyrgyzstan	6 (1-30)	0.19 (0.02-0.9)	1392 (469-2524)	22.14 (7.46-40.22)	11.26 (7.66-14.98)
YLLs	Lao People's Democratic Republic	82 (5-401)	3.33 (0.2-16.29)	107 (8-437)	1.93 (0.15-7.95)	-6.98 (-8.62--5.3)
YLLs	Latvia	463 (184-891)	14.2 (5.63-27.27)	68 (23-134)	2.62 (0.89-5.12)	-7.35 (-8.22--6.47)
YLLs	Lebanon	2 (0-11)	0.1 (0.01-0.46)	15 (2-58)	0.26 (0.03-0.96)	-0.89 (-2.4-0.65)
YLLs	Lesotho	15 (1-70)	1.56 (0.14-7.26)	2162 (470-6505)	155.57 (34.07-470.82)	13.53 (11.39-15.71)
YLLs	Liberia	16 (1-72)	1.22 (0.1-5.54)	71 (8-301)	2.13 (0.25-8.84)	-2.06 (-3.35--0.75)
YLLs	Libya	3 (0-15)	0.15 (0.01-0.67)	39 (3-157)	0.55 (0.05-2.18)	2.21 (0.79-3.65)
YLLs	Lithuania	299 (65-803)	7.27 (1.59-19.53)	245 (102-424)	6.8 (2.84-11.87)	-1.86 (-3.05--0.65)
YLLs	Luxembourg	0 (0-1)	0.03 (0-0.12)	0 (0-1)	0.02 (0-0.07)	-0.57 (-1.6-0.48)
YLLs	Madagascar	34 (3-132)	0.53 (0.05-2.04)	1265 (153-5077)	7.36 (0.9-29.17)	4.22 (2.39-6.08)
YLLs	Malawi	20 (2-80)	0.44 (0.04-1.8)	1225 (198-4122)	12.52 (1.97-42.95)	5.73 (3.21-8.32)
YLLs	Malaysia	20 (2-85)	0.18 (0.02-0.78)	188 (36-600)	0.6 (0.12-1.92)	-1.16 (-3.21-0.94)
YLLs	Maldives	2 (0-10)	1.68 (0.09-8.83)	1 (0-5)	0.24 (0.02-1.01)	-11.42 (-12.96--9.85)
YLLs	Mali	85 (6-442)	1.84 (0.12-9.49)	683 (83-2355)	6.68 (0.84-22.91)	1.72 (0.45-3.01)
YLLs	Malta	0 (0-0)	0.02 (0-0.09)	0 (0-0)	0.01 (0-0.02)	-4.61 (-6.31--2.88)
YLLs	Marshall Islands	0 (0-1)	0.96 (0.06-4.26)	4 (0-17)	7.96 (0.78-34.33)	5.21 (3.24-7.22)
YLLs	Mauritania	22 (1-101)	1.84 (0.12-8.32)	56 (7-197)	2.02 (0.26-7.17)	-2.49 (-3.61--1.35)
YLLs	Mauritius	0 (0-2)	0.05 (0-0.23)	1 (0-3)	0.05 (0.01-0.16)	-2.84 (-4.39--1.27)
YLLs	Mexico	48 (4-225)	0.1 (0.01-0.44)	485 (78-1539)	0.35 (0.06-1.12)	0.2 (-1.61-2.05)
YLLs	Micronesia (Federated States of)	0 (0-1)	0.46 (0.03-2.29)	1 (0-3)	0.67 (0.05-3.17)	-1.65 (-2.64--0.64)
YLLs	Monaco	0 (0-0)	0.14 (0.01-0.6)	0 (0-0)	0.07 (0.01-0.29)	-2.5 (-3.29--1.72)
YLLs	Mongolia	23 (2-103)	1.81 (0.13-7.95)	949 (182-2786)	27.29 (5.21-80.33)	7.42 (6-8.86)
YLLs	Montenegro	1 (0-2)	0.09 (0.01-0.36)	1 (0-3)	0.09 (0.01-0.33)	-1.63 (-3.42-0.2)
YLLs	Morocco	51 (3-255)	0.3 (0.02-1.55)	448 (71-1637)	1.17 (0.19-4.27)	1.1 (-0.66-2.89)
YLLs	Mozambique	248 (30-1004)	3.38 (0.41-13.59)	6124 (1296-17280)	39.75 (8.29-112.51)	4.42 (2.86-6)
YLLs	Myanmar	1089 (104-4732)	4.1 (0.4-17.87)	7702 (1673-21029)	14.57 (3.16-39.32)	-0.26 (-1.9-1.4)
YLLs	Namibia	8 (1-33)	1.01 (0.07-4.36)	443 (108-1073)	26.25 (6.49-64.26)	8.07 (5.86-10.32)
YLLs	Nauru	0 (0-0)	0.7 (0.05-3.14)	0 (0-1)	1.26 (0.09-6.7)	-1.61 (-2.98--0.21)
YLLs	Nepal	2286 (365-7586)	20.45 (3.29-67.93)	3830 (691-10871)	15.45 (2.8-43.82)	-2.48 (-3.28--1.67)
YLLs	Netherlands	12 (2-41)	0.06 (0.01-0.22)	9 (2-24)	0.03 (0.01-0.08)	-1.62 (-2.31--0.92)
YLLs	New Zealand	4 (0-16)	0.1 (0.01-0.44)	1 (0-3)	0.01 (0-0.04)	-6.35 (-7.33--5.36)
YLLs	Nicaragua	11 (1-39)	0.55 (0.07-1.98)	41 (5-149)	0.7 (0.09-2.57)	-2.38 (-3.46--1.28)
YLLs	Niger	56 (4-282)	1.43 (0.1-7.29)	383 (46-1234)	3.48 (0.41-11.08)	-0.11 (-1.44-1.24)
YLLs	Nigeria	140 (10-668)	0.27 (0.02-1.26)	3789 (726-10770)	3.06 (0.59-8.63)	3.55 (1.41-5.74)
YLLs	Niue	0 (0-0)	0.1 (0.01-0.5)	0 (0-0)	0.14 (0.01-0.7)	-2.32 (-3.38--1.25)
YLLs	North Macedonia	7 (1-32)	0.35 (0.03-1.53)	7 (1-21)	0.21 (0.04-0.68)	-2.82 (-4.09--1.53)
YLLs	Northern Mariana Islands	0 (0-2)	1.11 (0.1-5.39)	0 (0-2)	0.72 (0.07-3)	-3.01 (-4.58--1.42)
YLLs	Norway	9 (2-29)	0.14 (0.03-0.44)	3 (1-10)	0.03 (0.01-0.1)	-5.97 (-6.78--5.16)
YLLs	Oman	4 (1-16)	0.37 (0.05-1.59)	3 (0-11)	0.09 (0.01-0.32)	-6.81 (-7.86--5.76)
YLLs	Pakistan	521 (36-2283)	0.82 (0.06-3.59)	36805 (8175-107523)	23.54 (5.24-68.61)	6.67 (4.2-9.21)
YLLs	Palau	0 (0-0)	0.12 (0.01-0.52)	0 (0-0)	0.21 (0.02-0.98)	-0.84 (-1.79-0.12)
YLLs	Palestine	1 (0-4)	0.1 (0.01-0.46)	7 (1-33)	0.24 (0.02-1.06)	-0.21 (-1.83-1.43)
YLLs	Panama	3 (0-15)	0.2 (0.02-0.93)	20 (3-68)	0.45 (0.06-1.54)	-2.03 (-3.62--0.41)
YLLs	Papua New Guinea	9 (1-39)	0.35 (0.03-1.6)	1092 (217-2887)	14.44 (2.86-37.55)	11.38 (10.03-12.75)
YLLs	Paraguay	8 (1-32)	0.33 (0.03-1.23)	96 (11-333)	1.49 (0.17-5.16)	0.71 (-0.83-2.28)
YLLs	Peru	341 (64-1040)	2.34 (0.44-7.18)	1132 (331-2751)	3.11 (0.91-7.6)	-1.76 (-2.83--0.69)
YLLs	Philippines	241 (20-956)	0.62 (0.05-2.44)	9705 (2108-25338)	9.96 (2.18-25.87)	5.58 (3.48-7.73)
YLLs	Poland	214 (44-692)	0.5 (0.1-1.61)	57 (11-153)	0.1 (0.02-0.28)	-7.64 (-8.52--6.75)
YLLs	Portugal	83 (22-233)	0.67 (0.18-1.9)	19 (3-61)	0.11 (0.01-0.36)	-8.04 (-8.83--7.24)
YLLs	Puerto Rico	2 (0-7)	0.05 (0.01-0.2)	1 (0-4)	0.02 (0-0.08)	-3.82 (-5.2--2.42)
YLLs	Qatar	1 (0-3)	0.31 (0.03-1.26)	8 (1-27)	0.32 (0.04-1.11)	-2.3 (-3.27--1.32)
YLLs	Republic of C么te d'Ivoire	493 (76-1571)	8.24 (1.29-26.24)	1074 (146-3497)	6.28 (0.84-19.99)	-4.47 (-5.7--3.23)
YLLs	Republic of Korea	1018 (142-3902)	2.93 (0.41-11.17)	231 (26-944)	0.26 (0.03-1.07)	-9.99 (-11.16--8.81)
YLLs	Republic of Moldova	61 (7-276)	1.31 (0.14-5.9)	801 (458-1165)	15.72 (9.01-22.78)	4.36 (2.1-6.67)
YLLs	Romania	534 (111-1574)	2.05 (0.43-6.05)	430 (97-1060)	1.65 (0.38-4.07)	-3.44 (-4.5--2.36)
YLLs	Russian Federation	3445 (774-11835)	1.96 (0.44-6.72)	24355 (12477-37845)	12.65 (6.49-19.68)	1.87 (-0.54-4.34)
YLLs	Rwanda	31 (3-133)	0.92 (0.08-4.04)	1199 (265-3183)	15.98 (3.54-42.47)	3.85 (1.17-6.6)
YLLs	Saint Kitts and Nevis	0 (0-0)	0.17 (0.02-0.78)	0 (0-0)	0.03 (0-0.1)	-8.69 (-9.55--7.82)
YLLs	Saint Lucia	1 (0-3)	0.77 (0.07-3.76)	0 (0-1)	0.05 (0.01-0.22)	-11.61 (-12.59--10.63)
YLLs	Saint Vincent and the Grenadines	1 (0-3)	0.71 (0.05-3.41)	0 (0-0)	0.06 (0.01-0.21)	-10.54 (-11.31--9.76)
YLLs	Samoa	0 (0-0)	0.1 (0.01-0.46)	0 (0-1)	0.08 (0.01-0.36)	-4.6 (-6.19--2.98)
YLLs	San Marino	0 (0-0)	0.02 (0-0.11)	0 (0-0)	0.01 (0-0.04)	-2.52 (-3.11--1.93)
YLLs	Sao Tome and Principe	0 (0-2)	0.59 (0.05-2.47)	3 (0-10)	1.87 (0.19-6.63)	1.35 (-0.03-2.75)
YLLs	Saudi Arabia	13 (1-58)	0.16 (0.01-0.69)	366 (54-1215)	0.94 (0.14-3.05)	3.16 (1.17-5.19)
YLLs	Senegal	21 (2-90)	0.51 (0.04-2.17)	391 (69-1150)	3.83 (0.68-11.41)	2.57 (0.78-4.4)
YLLs	Serbia	21 (2-88)	0.18 (0.02-0.77)	14 (3-42)	0.11 (0.02-0.32)	-4.08 (-5.2--2.93)
YLLs	Seychelles	0 (0-0)	0.09 (0.01-0.36)	0 (0-0)	0.09 (0.01-0.38)	-5.67 (-7.62--3.68)
YLLs	Sierra Leone	84 (12-297)	3.51 (0.51-12.39)	292 (37-1001)	5.64 (0.73-19.54)	0.24 (-0.83-1.32)
YLLs	Singapore	8 (1-27)	0.3 (0.04-1.09)	3 (1-9)	0.04 (0.01-0.1)	-5.64 (-6.2--5.07)
YLLs	Slovakia	15 (2-51)	0.26 (0.03-0.89)	3 (0-11)	0.04 (0.01-0.14)	-6.56 (-7.32--5.78)
YLLs	Slovenia	4 (1-12)	0.16 (0.02-0.52)	0 (0-0)	0 (0-0.01)	-14.71 (-16.15--13.25)
YLLs	Solomon Islands	1 (0-3)	0.36 (0.03-1.58)	4 (0-16)	0.76 (0.06-3.21)	-0.33 (-1.43-0.78)
YLLs	Somalia	36 (3-163)	0.96 (0.08-4.36)	7548 (1181-24503)	77.87 (12.29-246.54)	10.46 (7.7-13.3)
YLLs	South Africa	1773 (233-6212)	6.53 (0.85-23.11)	6920 (1472-18971)	12.07 (2.56-32.84)	0.13 (-1.26-1.54)
YLLs	South Sudan	29 (2-139)	0.97 (0.06-4.66)	1248 (167-4150)	23.54 (3.26-77.84)	5.77 (3.9-7.67)
YLLs	Spain	152 (28-480)	0.32 (0.06-1.02)	26 (3-98)	0.03 (0-0.12)	-8.54 (-9.19--7.88)
YLLs	Sri Lanka	17 (1-70)	0.14 (0.01-0.54)	23 (2-99)	0.09 (0.01-0.37)	-5.83 (-7.31--4.33)
YLLs	Sudan	46 (3-234)	0.41 (0.03-2.07)	205 (21-856)	0.8 (0.08-3.35)	-1.87 (-3.54--0.17)
YLLs	Suriname	1 (0-4)	0.32 (0.03-1.31)	1 (0-2)	0.08 (0.01-0.32)	-7.51 (-8.26--6.76)
YLLs	Sweden	9 (1-30)	0.06 (0.01-0.19)	7 (2-18)	0.03 (0.01-0.08)	-2.13 (-3.2--1.04)
YLLs	Switzerland	7 (1-24)	0.08 (0.01-0.26)	7 (2-18)	0.04 (0.01-0.11)	-2.24 (-2.93--1.53)
YLLs	Syrian Arab Republic	7 (1-28)	0.1 (0.01-0.45)	29 (3-114)	0.2 (0.02-0.79)	-2.32 (-4.17--0.43)
YLLs	Taiwan (Province of China)	316 (26-1401)	1.87 (0.15-8.33)	115 (14-447)	0.29 (0.03-1.12)	-10.12 (-11.26--8.97)
YLLs	Tajikistan	7 (1-31)	0.21 (0.02-0.95)	809 (264-1804)	9.36 (3.05-20.45)	8.21 (5.35-11.14)
YLLs	Thailand	1238 (176-4557)	3.15 (0.45-11.74)	1744 (299-5060)	1.71 (0.29-4.92)	-3.34 (-3.95--2.71)
YLLs	Timor-Leste	12 (1-51)	2.9 (0.18-13.26)	32 (3-135)	3.5 (0.29-14.88)	-4.32 (-5.91--2.71)
YLLs	Togo	52 (4-228)	3.27 (0.23-14.37)	453 (50-1731)	8.62 (0.95-32.46)	1.24 (-0.06-2.57)
YLLs	Tokelau	0 (0-0)	0.15 (0.01-0.7)	0 (0-0)	0.16 (0.01-0.71)	-3.04 (-3.99--2.08)
YLLs	Tonga	0 (0-0)	0.14 (0.01-0.66)	0 (0-1)	0.23 (0.02-1.03)	-1.43 (-2.54--0.3)
YLLs	Trinidad and Tobago	2 (0-10)	0.22 (0.03-1.01)	1 (0-4)	0.05 (0.01-0.2)	-7.26 (-8.05--6.46)
YLLs	Tunisia	5 (0-25)	0.09 (0.01-0.46)	42 (8-142)	0.31 (0.06-1.04)	0.42 (-1.34-2.21)
YLLs	Turkey	80 (8-352)	0.2 (0.02-0.86)	459 (125-1121)	0.47 (0.13-1.16)	-1.33 (-3.25-0.63)
YLLs	Turkmenistan	5 (0-23)	0.19 (0.01-0.95)	820 (254-1753)	15.68 (4.85-33.6)	10.23 (7.04-13.52)
YLLs	Tuvalu	0 (0-0)	1.26 (0.08-5.98)	0 (0-1)	1.44 (0.1-6.68)	-2.82 (-3.72--1.92)
YLLs	Uganda	22 (2-122)	0.28 (0.02-1.54)	1870 (372-5776)	9.18 (1.82-28.19)	6.25 (3.52-9.05)
YLLs	Ukraine	701 (84-2683)	1.04 (0.12-3.97)	10522 (4379-18535)	17.19 (7.15-30.17)	4.2 (2.11-6.33)
YLLs	United Arab Emirates	1 (0-3)	0.07 (0-0.33)	10 (1-38)	0.14 (0.01-0.54)	-1.58 (-3.24-0.1)
YLLs	United Kingdom	105 (28-263)	0.13 (0.04-0.33)	28 (6-78)	0.03 (0.01-0.08)	-5.21 (-5.75--4.68)
YLLs	United Republic of Tanzania	78 (5-366)	0.6 (0.04-2.79)	3008 (413-11252)	8.75 (1.19-33.02)	4.15 (2.13-6.2)
YLLs	United States of America	1174 (449-2581)	0.4 (0.15-0.89)	118 (29-341)	0.03 (0.01-0.07)	-8.58 (-9.61--7.54)
YLLs	United States Virgin Islands	0 (0-0)	0.06 (0.01-0.25)	0 (0-0)	0.02 (0-0.09)	-6.4 (-7.31--5.49)
YLLs	Uruguay	2 (0-10)	0.06 (0.01-0.28)	2 (0-8)	0.06 (0.01-0.2)	-1.89 (-2.57--1.2)
YLLs	Uzbekistan	12 (1-47)	0.09 (0.01-0.36)	2843 (943-5228)	8.16 (2.69-14.99)	11.8 (8.18-15.54)
YLLs	Vanuatu	0 (0-0)	0.09 (0.01-0.43)	1 (0-2)	0.26 (0.02-1.06)	2.07 (1.07-3.08)
YLLs	Venezuela (Bolivarian Republic of)	20 (2-96)	0.17 (0.01-0.84)	126 (16-489)	0.4 (0.05-1.56)	-1.45 (-2.78--0.11)
YLLs	Viet Nam	1948 (276-6904)	4.56 (0.65-16.44)	8804 (1458-23942)	8.18 (1.38-22.04)	0.35 (-0.61-1.33)
YLLs	Yemen	22 (2-94)	0.34 (0.03-1.51)	252 (34-933)	1.34 (0.18-4.9)	-0.3 (-2.24-1.68)
YLLs	Zambia	68 (7-228)	1.98 (0.2-6.7)	468 (56-1593)	5.22 (0.65-17.72)	-2.82 (-4.85--0.74)
YLLs	Zimbabwe	167 (11-763)	3.48 (0.24-16.05)	5736 (774-19748)	60.89 (8.36-209.72)	9.56 (7.93-11.21)
